# Supplementary material for: Gene expression variation in African and European populations of Drosophila melanogaster
Source: Genome Biol. 2008 Jan 21;9(1):R12. doi: 10.1186/gb-2008-9-1-r12 (PMC2395247; doi:10.1186/gb-2008-9-1-r12)
Supplement: Additional data file 1 — Probes expressed in the 16-node experiment and the relative expression levels for each strain and the P-values for each pairwise comparison as calculated by BAGEL. [file gb-2008-9-1-r12-S1.txt]

Unique ID: Identifier of the spot on the array
CG Number: CG identifier of the gene
E01 - A398: Relative expression levels of the 16 strains surveyed
P(E01>E12) - P(A384>A398): P values for all 120 pairwise comparisons between lines
Chromosome: Chromosomal location of the gene
sig. Diffs Euro: Number of significant differences (P < 0.001) within Europe
sig. Diffs Afro: Number of significant differences (P < 0.001) within Africa
sig. Diffs Inter: Number of significant differences (P < 0.001) between populations
sig. Diffs Total: Number of significant differences (P < 0.001) over all 120 comparisons
Unique ID	CG Number	E01	E12	E14	E15	E16	E17	E18	E20	A82	A84	A95	A131	A186	A377	A384	A398	P(E01>E12)	P(E01>E14)	P(E01>E15)	P(E01>E16)	P(E01>E17)	P(E01>E18)	P(E01>E20)	P(E01>A82)	P(E01>A84)	P(E01>A95)	P(E01>A131)	P(E01>A186)	P(E01>A377)	P(E01>A384)	P(E01>A398)	P(E12>E14)	P(E12>E15)	P(E12>E16)	P(E12>E17)	P(E12>E18)	P(E12>E20)	P(E12>A82)	P(E12>A84)	P(E12>A95)	P(E12>A131)	P(E12>A186)	P(E12>A377)	P(E12>A384)	P(E12>A398)	P(E14>E15)	P(E14>E16)	P(E14>E17)
INC058F11	CG10002	1.54834	1.05586	1.20538	1.10423	1.08078	1.32494	1	1.33121	1.27004	1.36654	1.07377	1.173	1.27107	1.21237	1.37759	1.24765	0.9821	0.8664	0.9384	0.9482	0.775	0.9825	0.8062	0.8049	0.7341	0.9113	0.864	0.8123	0.8669	0.7071	0.825	0.2027	0.3889	0.4596	0.0962	0.5982	0.118	0.1875	0.1645	0.4718	0.32	0.1703	0.2586	0.0759	0.2055	0.7133	0.7019	0.3346
INC061F06	CG10007	1.41644	1.52167	1.19337	1.52452	1.53621	1.47176	1.2637	1.62223	1.24437	1.22382	1	1.32178	1.28563	1.62784	1.57269	1.50882	0.3093	0.8492	0.3171	0.3257	0.4042	0.7367	0.1828	0.7679	0.8432	0.9523	0.6429	0.7072	0.2184	0.2688	0.3644	0.9606	0.4876	0.4664	0.6164	0.8729	0.3378	0.9092	0.8863	0.9857	0.8055	0.8657	0.3344	0.3987	0.5146	0.0254	0.0557	0.0847
INC036B02	CG10009	1.32886	1.26104	1.30242	1.45426	1.27844	1	1.3914	1.59416	1.32166	1.36098	1.741	1.04927	1.11634	1.21221	1.35476	1.19316	0.6359	0.5223	0.2981	0.5892	0.9397	0.4057	0.1211	0.5193	0.4522	0.0905	0.8939	0.8342	0.678	0.4674	0.7304	0.3849	0.1704	0.4643	0.9287	0.2992	0.0865	0.3874	0.3481	0.0516	0.8461	0.7664	0.5921	0.321	0.6312	0.2144	0.5558	0.941
INC036B03	CG10014	1.0647	1.30144	1.10062	1.18343	1.15551	1.10249	1.15051	1	1.24362	1.13807	1.3891	1.08993	1.26234	1.17916	1.15783	1.01821	0.0481	0.4076	0.2011	0.256	0.3959	0.2756	0.7223	0.1016	0.234	0.0368	0.4289	0.0787	0.2108	0.2566	0.6484	0.9508	0.8263	0.8668	0.971	0.8587	0.9849	0.6643	0.8619	0.3321	0.9433	0.6191	0.8103	0.8802	0.9864	0.2298	0.3451	0.489
INC061G09	CG10016	3.47005	2.54291	1.97702	1	3.11464	2.69322	2.10769	2.10847	1.79575	3.72023	2.18331	1.87457	2.93244	1.71501	2.38903	2.28772	0.8492	0.8724	0.9918	0.6205	0.7792	0.8839	0.8667	0.9378	0.3725	0.8579	0.8821	0.6853	0.8993	0.8266	0.8617	0.7555	0.9823	0.227	0.3957	0.7008	0.6935	0.8451	0.1139	0.6521	0.7451	0.3009	0.7982	0.5733	0.6458	0.8938	0.1636	0.2317
INC027F09	CG10033	1.58024	1.63043	1.50982	1.34815	1.34547	1.52431	1.6037	1.15903	1.24112	1.15442	1.21838	1.20802	1.46778	1	1.24232	1.24969	0.3782	0.67	0.9459	0.9428	0.6596	0.4431	0.9977	0.9922	0.9999	0.9871	0.9945	0.8044	1	0.991	0.9919	0.8254	0.9859	0.9854	0.8316	0.5765	0.9998	0.996	0.9998	0.9901	0.9995	0.8795	1	0.9992	0.9968	0.9373	0.906	0.4584
INC009H02	CG10037	1.13751	1.04855	1.18428	1.14185	1.09275	1.05998	1.01997	1.11927	1.04057	1.06369	1	1.17036	1.03217	1.09019	1.07706	1.05416	0.9755	0.2223	0.4806	0.8193	0.9444	0.9872	0.645	0.9776	0.9677	0.9867	0.2697	0.9843	0.8135	0.875	0.9495	0.0008	0.0111	0.1457	0.3725	0.716	0.0659	0.577	0.3729	0.8168	0.007	0.6384	0.2045	0.2425	0.4483	0.8403	0.9676	0.9916
INC136F11	CG10039	1	1.4162	1.4795	1.26722	2.25305	1.59994	1.32664	1.48341	1.76502	1.47968	1.84538	1.69348	1.76278	1.75002	1.77227	2.45882	0.0284	0.1594	0.229	0.0019	0.0139	0.0759	0.0155	0.0056	0.0951	0.0088	0.0126	0.0045	0.0083	0.0025	0	0.4588	0.6709	0.0144	0.2065	0.6424	0.3886	0.1063	0.422	0.1077	0.1684	0.0781	0.0998	0.0387	0.0022	0.7522	0.1152	0.3965
INC062F11	CG10043	1.94606	1.54444	2.12471	1.46151	1.79074	1.58271	1.83908	1.98683	1.48488	1	2.27091	1.64419	1.43396	2.84453	1.17428	1.14266	0.7507	0.4524	0.7051	0.5683	0.6681	0.5413	0.4873	0.6887	0.8582	0.3756	0.6112	0.7341	0.2494	0.883	0.8355	0.2897	0.5581	0.3555	0.4628	0.3613	0.3202	0.54	0.8011	0.2043	0.4706	0.5831	0.1184	0.8726	0.7577	0.8576	0.648	0.7319
INC062F01	CG10045	1.14591	1.81576	1.43391	1.15639	1.36829	1.61117	1.03185	1.22626	1.41481	1.1872	1.39508	1.19124	1.80899	1	2.34307	1.51249	0	0.0432	0.4758	0.0741	0.0021	0.7687	0.2791	0.0591	0.3465	0.101	0.3825	0	0.8259	0	0.019	0.9877	1	0.997	0.9011	1	0.9995	0.9789	0.9998	0.9745	0.9989	0.5227	1	0.0087	0.9472	0.9851	0.6517	0.153
INC156F01	CG10051	1.16041	1.18449	1.59447	1.51709	1	1.0642	1.62681	1.22745	1.41165	1.15197	1.34007	1.90358	1.18875	1.48588	1.20135	1.19976	0.4562	0.1346	0.134	0.7055	0.6405	0.0788	0.3791	0.2237	0.5114	0.3096	0.0319	0.461	0.1592	0.4497	0.4594	0.1133	0.1501	0.7596	0.7314	0.0795	0.4439	0.2313	0.5359	0.3332	0.0291	0.4987	0.1448	0.484	0.4862	0.5806	0.9209	0.9179
INC016C09	CG10052	1	1.30587	1.25543	1.52684	1.36743	1.35251	1.32496	1.26082	1.48677	1.6133	1.48077	1.82915	1.49591	1.24374	1.59884	1.34496	0.173	0.2489	0.1141	0.1685	0.1605	0.2022	0.2238	0.1043	0.0552	0.1362	0.0475	0.0894	0.2737	0.0772	0.1804	0.5513	0.2824	0.4277	0.4288	0.4793	0.5458	0.3288	0.2527	0.3527	0.1542	0.2992	0.5603	0.247	0.4589	0.1678	0.3935	0.3968
INC036F01	CG10053	1	1.50788	1.40695	1.51556	1.43765	1.38045	1.54735	1.57303	1.38816	1.00938	1.66937	1.24312	1.72085	1.17718	1.2664	1.20637	0.0196	0.0653	0.0237	0.0474	0.0579	0.0231	0.0056	0.0589	0.4673	0.0116	0.1732	0.0058	0.2427	0.1269	0.1851	0.7367	0.4778	0.636	0.7541	0.4343	0.3817	0.6872	0.9491	0.2968	0.8648	0.2078	0.9167	0.8694	0.92	0.2522	0.4425	0.5336
INC066C05	CG10055	1.29667	1.56588	1.67508	1.08473	1.2956	1.27502	1.47172	1.1072	1	1.26003	1.41788	1.05714	1.22075	1.37138	1.12857	1.32669	0.1933	0.1869	0.7484	0.4952	0.5249	0.3674	0.7583	0.7783	0.5203	0.4227	0.6661	0.5804	0.4437	0.6772	0.4756	0.375	0.9186	0.763	0.8827	0.5739	0.9023	0.8938	0.7401	0.6104	0.7891	0.836	0.6481	0.8594	0.7079	0.9676	0.8008	0.8468
INC066D05	CG10060	1.98918	3.28691	1.11709	1.08682	1	2.22515	1.97212	2.05832	2.18043	2.10719	1.4559	2.81063	2.05956	1.52607	2.21991	1.53408	0.0112	0.9282	0.9452	0.9785	0.3046	0.5095	0.4272	0.3147	0.421	0.8545	0.0875	0.4371	0.8682	0.3221	0.8429	0.9945	0.9971	1	0.9714	0.9775	0.9744	0.9535	0.9276	0.9848	0.7298	0.9744	0.9964	0.9459	0.994	0.545	0.6443	0.0413
INC066E04	CG10064	1	1.12372	1.36806	1.20884	1.22263	1.41749	1.52082	1.14948	1.1655	1.20722	1.32057	1.413	1.14436	1.61593	1.35169	1.11074	0.3245	0.177	0.2961	0.2819	0.1358	0.1205	0.3466	0.3421	0.2394	0.2344	0.1689	0.323	0.0941	0.1658	0.4046	0.1656	0.3804	0.3688	0.1492	0.1395	0.4648	0.4533	0.3969	0.314	0.2086	0.463	0.1078	0.1703	0.5247	0.6971	0.6494	0.4505
INC139F07	CG10067	1.45742	1	1.24444	1.06458	1.3182	1.30455	1.48171	2.41014	1.57652	1.47425	1.37859	1.20895	1.29179	1.7223	1.29002	1.94581	0.9927	0.8444	0.9828	0.7604	0.8012	0.4803	0	0.3033	0.459	0.6325	0.894	0.8263	0.1556	0.8113	0.0227	0.0303	0.285	0.0136	0.0078	0.0114	0	0.0012	0.0031	0.0255	0.0982	0.0231	0	0.0158	0	0.9339	0.3459	0.3709
INC071H02	CG1007	1.4477	1.42507	1.17907	1.01885	1.26028	1.1044	1.22368	1.3155	1.19159	1.2435	1	1.15838	1.62338	1.10655	1.31043	1.22203	0.5556	0.8859	0.9837	0.8061	0.9594	0.8215	0.7372	0.8817	0.8695	0.9665	0.8888	0.2369	0.9352	0.731	0.8469	0.9311	0.9935	0.8174	0.982	0.8268	0.7016	0.8822	0.804	0.9619	0.9074	0.1742	0.9528	0.7457	0.8629	0.8764	0.3308	0.6652
INC139B01	CG10071	1.05396	1.59622	1.51221	1.83671	1.40834	1.2216	1.87549	1.39426	1.75802	1.35444	1	1.27214	1.16141	1.96794	1.60886	2.04969	0.1211	0.1612	0.048	0.2073	0.3476	0.0676	0.1668	0.0585	0.1564	0.5506	0.2966	0.3626	0.0384	0.0948	0.0239	0.6099	0.2957	0.6908	0.8866	0.3061	0.68	0.3609	0.698	0.9216	0.7883	0.8686	0.2296	0.4827	0.1423	0.1941	0.5921	0.768
INC014B08	CG10076	1.13017	1.13022	1.16278	1.24675	1.10676	1.49857	1.11726	1.21853	1.11395	1.12949	1	1.25386	1.14079	1.22865	1.22322	1.16929	0.5011	0.4497	0.3119	0.5342	0.0494	0.5185	0.3163	0.5278	0.476	0.7169	0.307	0.4809	0.3313	0.3247	0.4287	0.4381	0.31	0.5501	0.0224	0.5122	0.3333	0.5286	0.487	0.7393	0.3055	0.4729	0.3288	0.2995	0.4212	0.3701	0.5795	0.1197
INC014E09	CG10077	1.31618	1.32579	1.31448	1.18409	1.2814	1.21345	1.26301	1.26621	1.17365	1.18325	1	1.26012	1.1785	1.25186	1.28195	1.15975	0.4868	0.5015	0.779	0.5882	0.7378	0.6079	0.6284	0.7933	0.8422	0.9548	0.6262	0.7996	0.6406	0.5763	0.8317	0.517	0.8266	0.6064	0.8239	0.6453	0.6343	0.8352	0.8077	0.9656	0.64	0.8222	0.6694	0.6235	0.8854	0.8465	0.5864	0.7493
INC133A05	CG10078	1	1.4857	1.15977	2.02925	1.35101	2.02349	1.00245	1.76351	1.48426	1.61649	1.54957	1.34898	1.77646	1.00049	1.63552	1.51	0.1545	0.3741	0.0955	0.2965	0.0211	0.5015	0.1405	0.2188	0.018	0.1547	0.2674	0.0223	0.5129	0.0934	0.2215	0.7843	0.2563	0.5692	0.1119	0.8143	0.3468	0.5021	0.402	0.4582	0.5901	0.2448	0.8781	0.3165	0.4758	0.1635	0.3905	0.087
INC067B09	CG10082	1.11242	1.37962	1.33628	1.21125	1.44923	1.2659	1.38927	1.23785	1.21748	1.08442	1.32074	1.37824	1.15082	1.17832	1	1.15301	0.0411	0.1252	0.3	0.0464	0.1861	0.1005	0.2058	0.3023	0.5812	0.1795	0.1287	0.4222	0.3548	0.7678	0.4293	0.5961	0.8283	0.332	0.8121	0.4639	0.7919	0.8125	0.9468	0.6033	0.4925	0.92	0.8331	0.9949	0.9078	0.7948	0.3058	0.6452
INC019E12	CG10084	1	1.22156	1.07535	1.00023	1.1955	1.18573	1.87254	1.56237	1.77808	1.32767	1.72118	1.0546	1.26243	1.35583	1.05958	1.2228	0.215	0.407	0.5004	0.2511	0.2451	0.0246	0.0485	0.0416	0.0798	0.0639	0.4179	0.1552	0.1449	0.4071	0.2396	0.6787	0.7724	0.5248	0.5683	0.1016	0.2127	0.1224	0.3782	0.1622	0.6742	0.4404	0.3504	0.7418	0.4817	0.6089	0.341	0.3591
INC067D05	CG10086	1	1.10473	1.34536	1.30814	1.33715	1.26095	1.14505	1.11772	1.46042	1.24705	1.5897	1.032	1.47217	1.20986	1.06865	1.13444	0.3349	0.2533	0.2349	0.1883	0.2323	0.3252	0.3383	0.1596	0.3324	0.1326	0.4785	0.1456	0.2958	0.4239	0.3757	0.3314	0.3272	0.267	0.3105	0.4651	0.5008	0.2532	0.4009	0.2087	0.5827	0.1912	0.4088	0.5733	0.4648	0.55	0.4976	0.5605
INC019G04	CG10089	1.30416	1.07611	1.21486	1.19	1.12816	1.21207	1.26373	1.30488	1.43004	1.15598	1.02305	1.36809	1	1.30514	1.14106	1.29188	0.9609	0.6971	0.7636	0.8821	0.7377	0.595	0.4948	0.2408	0.8916	0.9523	0.3377	0.9838	0.4815	0.8593	0.5286	0.0923	0.1537	0.3194	0.0836	0.0809	0.0418	0.0058	0.2759	0.6428	0.0218	0.75	0.0496	0.2707	0.0475	0.6092	0.7591	0.5146
INC156G06	CG10089	1.2514	1.10541	1.28435	1.16299	1.14249	1.25577	1.15137	1.31718	1.25171	1.10265	1.0871	1.28547	1	1.36252	1.10651	1.22125	0.8536	0.4313	0.6936	0.751	0.4733	0.7083	0.3127	0.4887	0.8844	0.8062	0.4173	0.9621	0.2704	0.8257	0.564	0.0966	0.3266	0.392	0.0847	0.3851	0.0729	0.1681	0.5108	0.5443	0.13	0.7994	0.0622	0.4923	0.1993	0.8163	0.8224	0.5644
INC072A07	CG1009	1.73182	1.57589	1.43165	1.46249	1.75486	1.36617	1.49892	1.50529	1.22263	1.87092	1.20694	1.38679	1.31	1.29119	1.17698	1	0.6821	0.8081	0.801	0.4673	0.879	0.7627	0.7664	0.9438	0.2797	0.928	0.8645	0.9195	0.9186	0.9737	0.9931	0.7692	0.6927	0.2341	0.8791	0.6202	0.6138	0.9144	0.1957	0.8894	0.7742	0.8636	0.8684	0.9753	0.998	0.4449	0.1202	0.61
INC062H01	CG10090	1.10037	1.24387	2.42352	2.0765	1	1.14049	2.05711	1.33017	2.12055	1.37352	1.46963	2.09284	1.68902	2.54928	1.83937	1.78452	0.2617	0.0187	0.0769	0.616	0.4435	0.0442	0.2959	0.0154	0.1227	0.1783	0.0303	0.0351	0.0056	0.0207	0.0448	0.0205	0.1101	0.7837	0.6977	0.0626	0.4105	0.0164	0.3283	0.275	0.0451	0.0878	0.0051	0.0162	0.0587	0.6117	0.9777	0.9803
INC062F04	CG10091	1	1.36301	1.23471	1.40447	1.44015	1.40058	1.38434	1.59658	2.22442	1.44301	1.54634	1.29189	1.44573	1.68777	1.17423	2.54509	0.0227	0.1513	0.0357	0.0248	0.0297	0.0482	0.0028	0.0001	0.0048	0.0234	0.0723	0.0151	0.0031	0.195	0	0.7666	0.4226	0.36	0.4201	0.4749	0.1659	0.0028	0.3637	0.2653	0.6178	0.3795	0.1088	0.8199	0.0004	0.1849	0.2017	0.2425
INC022G08	CG10095	2.56403	4.64009	4.54631	1.64399	3.13039	3.40967	2.94767	3.37603	2.90839	1.37573	1.69344	1.34141	3.32096	1	1.93209	2.58012	0.0071	0.029	0.9508	0.2328	0.1248	0.3167	0.1429	0.3134	0.9987	0.9193	0.9804	0.1141	0.9974	0.8627	0.4756	0.5419	1	0.9683	0.9601	0.9631	0.9164	0.9591	1	1	1	0.9387	1	1	0.992	0.9999	0.9162	0.8763
INC114H12	CG10102	3.41938	1	1.79431	1.93462	1.01484	4.64707	2.65364	2.86473	2.53698	1.65141	1.36018	2.65052	4.03852	2.45109	3.1074	1.90332	0.9997	0.9798	0.9681	0.9995	0.1606	0.7829	0.745	0.8163	0.9786	0.9793	0.7713	0.3275	0.8436	0.6229	0.9475	0.0051	0.0072	0.477	0	0.0002	0	0.0019	0.1529	0.2309	0.0014	0	0.0013	0	0.0192	0.3411	0.973	0.0002
INC072A09	CG10103	1	1.18877	1.1673	1.14984	1.58358	1.51102	1.23452	1.44905	1.24611	1.3851	1.00048	1.66126	1.38254	1.51914	1.29266	1.16756	0.213	0.3403	0.3507	0.0741	0.0868	0.2523	0.0892	0.2168	0.197	0.4887	0.0558	0.1364	0.0961	0.1627	0.2811	0.533	0.5468	0.1442	0.1545	0.4513	0.2433	0.4231	0.3238	0.7138	0.1332	0.2731	0.2114	0.3291	0.5166	0.5336	0.1964	0.2275
INC124F04	CG10106	1.16456	1.15535	1.14051	1.1162	1.33161	1.37133	1.34201	1.15764	1.21099	1.21434	1	1.04792	1.35482	1.00033	1.22493	1.40766	0.4981	0.5433	0.5997	0.1706	0.097	0.167	0.5086	0.3796	0.3336	0.8089	0.7576	0.1171	0.8309	0.347	0.0855	0.5675	0.6114	0.126	0.052	0.1402	0.5048	0.3688	0.3571	0.816	0.7654	0.106	0.8449	0.3309	0.0637	0.5616	0.1249	0.0903
INC040E08	CG10108	1.07225	1.30735	1.8667	1.56541	1.22606	1.35761	1.12021	1.24032	1.31146	1	1.38474	1.24392	1.64957	1.39472	1.44205	1.16639	0.0885	0.0005	0.0141	0.2048	0.064	0.3904	0.1681	0.1169	0.7245	0.1417	0.1894	0.0029	0.0646	0.033	0.309	0.001	0.0648	0.7025	0.3578	0.8771	0.6593	0.483	0.9446	0.3865	0.6515	0.0533	0.3005	0.1899	0.8135	0.9464	0.9991	0.9878
INC072D09	CG10109	1.48793	1.32138	1.45835	1.40188	1.36535	1.34936	1.36972	1.47111	1.22246	1.13226	1	1.34045	1.15722	1.21497	1.29917	1.2042	0.8375	0.5615	0.6727	0.7292	0.7718	0.7084	0.5281	0.9192	0.9918	0.9917	0.7387	0.9699	0.9162	0.8476	0.9435	0.1695	0.3062	0.3877	0.4037	0.3877	0.2036	0.7189	0.8761	0.9645	0.4485	0.847	0.7446	0.5589	0.7866	0.6537	0.7018	0.7315
INC127G01	CG10113	1.73907	1.5362	1.17935	1.22465	3.02897	1.80999	1.68824	1	1.36177	3.03139	2.08059	1.29127	1.78709	1.69554	1.91438	2.60565	0.7762	0.9422	0.9162	0.007	0.416	0.5624	0.9689	0.8324	0.0007	0.224	0.8867	0.4399	0.5508	0.3025	0.0297	0.9353	0.8759	0	0.0789	0.2759	0.9667	0.7318	0.0003	0.0588	0.8244	0.1214	0.2455	0.0265	0.0004	0.414	0.0005	0.0219
INC072F05	CG10118	1	1.56572	1.25955	1.19088	1.71466	2.01261	1.82746	1.31104	1.31397	2.12206	1.36832	1.47352	1.74848	1.6496	1.17702	1.27209	0.002	0.0847	0.1605	0.0013	0	0.0008	0.0455	0.0565	0	0.0791	0.0298	0.0013	0.0036	0.1491	0.0733	0.9686	0.978	0.2605	0.0158	0.1439	0.8889	0.8655	0.0405	0.7568	0.6388	0.2249	0.3709	0.9836	0.9308	0.6976	0.0254	0.0022
INC075G06	CG10120	1.77166	2.98219	2.91104	3.11055	3.01131	1.79468	2.43349	2.68335	1.15134	1.44434	1	1.22918	1.29509	1.40196	1.97628	1.21942	0.0002	0.005	0.0002	0.0012	0.46	0.0278	0.0052	0.9966	0.9447	0.9978	0.9777	0.9807	0.9328	0.232	0.987	0.5708	0.3641	0.4665	1	0.9274	0.783	1	1	1	1	1	1	0.999	1	0.2997	0.4184	0.9982
INC138D03	CG10126	1.43789	1.67587	1.86539	1.76691	1.43334	1.46701	1.66664	1.40079	1.73307	1	2.09923	1.40425	1.72686	1.50659	1.47791	1.57295	0.2545	0.2269	0.2641	0.5126	0.4728	0.3269	0.5309	0.2717	0.9121	0.1179	0.5356	0.2495	0.4369	0.4692	0.389	0.3352	0.4158	0.74	0.7962	0.5013	0.7306	0.4327	0.972	0.1723	0.7646	0.4429	0.6622	0.706	0.6047	0.5934	0.8176	0.8046
INC017A09	CG10130	1.22577	1	1.087	1.21471	1.29526	1.23738	1.14232	1.52194	1.3364	1.24229	1.10395	1.10798	1.16823	1.2796	1.07971	1.24955	0.9457	0.7904	0.5248	0.36	0.487	0.6709	0.0654	0.3038	0.4885	0.7205	0.7432	0.6368	0.3984	0.8132	0.4683	0.2331	0.0551	0.0226	0.0266	0.1792	0.0014	0.0198	0.0791	0.273	0.2387	0.1307	0.0451	0.2766	0.0546	0.1565	0.1083	0.1757
INC017C06	CG10139	2.29068	2.18023	2.83236	1.54181	1.53541	1.99814	2.11617	2.40362	2.18545	2.37983	1.52469	1.09085	1.27659	1	2.10899	1.66978	0.5601	0.3167	0.7737	0.7922	0.6016	0.5481	0.4523	0.5324	0.445	0.7237	0.8315	0.8573	0.8894	0.5715	0.7384	0.2426	0.7853	0.8036	0.5873	0.5279	0.4382	0.5047	0.438	0.7054	0.8397	0.8814	0.8876	0.5568	0.7572	0.9197	0.9167	0.7669
INC023D07	CG1014	1.83396	1.73196	1.92098	1.90434	1.93437	1.71982	2.08618	1	2.10601	2.05957	2.59245	1.51892	2.12548	1.64528	1.69161	1.57227	0.7599	0.3236	0.3517	0.2796	0.7662	0.118	1	0.0756	0.0625	0.0049	0.9802	0.0565	0.8775	0.8072	0.9538	0.0715	0.1088	0.0689	0.5248	0.0226	1	0.0134	0.0304	0.0012	0.9206	0.0067	0.7159	0.5987	0.8759	0.5649	0.4633	0.907
INC026E06	CG10143	1.06622	2.05944	1.22641	1.24438	1.55349	1.47961	1.25521	1.12465	1.62585	1.14013	1.75107	1.2312	1.22991	1.1603	1	1.15434	0	0.2073	0.1733	0.0271	0.0352	0.1689	0.3546	0.0295	0.3144	0.0315	0.2225	0.2176	0.3273	0.6542	0.3359	1	0.9997	0.9608	0.9857	0.9969	1	0.8583	0.999	0.7181	0.9976	0.9981	0.9995	1	0.999	0.4444	0.0953	0.1364
INC017C10	CG10145	1.29664	1.56961	1.4532	1.1577	1	1.3229	1.39307	1.27254	1.5506	1.15647	1.07269	1.11627	1.17861	1.04929	1.31249	1.57078	0.3449	0.4013	0.5934	0.7035	0.4721	0.4365	0.509	0.3528	0.5797	0.6482	0.6059	0.5802	0.6644	0.4795	0.3427	0.621	0.856	0.9607	0.7794	0.6521	0.7371	0.5102	0.7804	0.8542	0.7875	0.8185	0.8598	0.7854	0.4998	0.7804	0.8902	0.6342
INC112H07	CG10146	1.42319	1.50325	1.38789	1.48032	1.52389	1.26466	1.25743	1.58585	1.09221	1.16447	1.18024	1.11521	1.24514	1	1.15395	1.17606	0.2373	0.612	0.3272	0.2123	0.9359	0.9163	0.1002	0.9968	0.9986	0.9695	0.9988	0.9569	0.9999	0.995	0.9888	0.8864	0.5822	0.418	0.9984	0.9821	0.2581	1	0.9991	0.9941	0.9999	0.9919	1	0.9999	0.9997	0.1601	0.1207	0.8822
INC048A05	CG10149	1.44744	1.29133	1.22372	1.20618	1.219	1.11369	1.14272	1.20226	1.07983	1.24553	1.2741	1.17093	1.24282	1.03411	1.31252	1	0.8522	0.8928	0.9192	0.9187	0.9841	0.9527	0.9439	0.9889	0.9443	0.8126	0.9466	0.922	0.9879	0.7858	0.998	0.6935	0.7264	0.7053	0.955	0.8159	0.7316	0.9333	0.6284	0.5294	0.782	0.64	0.9498	0.4372	0.9844	0.5624	0.5255	0.7979
INC147F08	CG10153	1.68997	1.16836	1.71334	1.19938	1	1.5782	1.68911	1.26973	1.29092	1.96561	1.06716	1.28889	1.48079	1.24685	1.29804	1.19124	0.8079	0.4836	0.8296	0.8935	0.564	0.4905	0.8247	0.776	0.3584	0.8177	0.7547	0.6254	0.7575	0.7374	0.8135	0.1853	0.465	0.7245	0.0746	0.0964	0.3946	0.3658	0.051	0.572	0.3845	0.1516	0.3967	0.2818	0.4733	0.8779	0.9171	0.5708
INC017D12	CG10155	1.11799	1	1.40272	1.4108	1.26831	1.34589	1.28919	1.43052	1.49908	1.4055	1.4809	1.45307	1.04244	1.46655	1.12057	1.32644	0.7066	0.2164	0.2418	0.3356	0.2375	0.3261	0.1598	0.1571	0.237	0.257	0.2256	0.6045	0.1879	0.5043	0.2735	0.0539	0.1166	0.1579	0.0681	0.1628	0.0746	0.0621	0.1703	0.1625	0.1186	0.4551	0.0726	0.28	0.1119	0.5041	0.6424	0.5634
INC076F12	CG10158	1.18094	1.19721	1.19045	1.288	1.05981	1	1.27866	1.44856	1.35281	1.49958	1.87879	1.08929	1.37369	1.20967	1.33448	1.24233	0.4305	0.4636	0.2557	0.7883	0.8845	0.2741	0.0389	0.1431	0.0187	0.0033	0.716	0.1278	0.4243	0.1807	0.3483	0.5088	0.2858	0.8314	0.9328	0.3167	0.0742	0.1912	0.0568	0.0088	0.7515	0.1669	0.4874	0.2078	0.3817	0.2375	0.8075	0.8996
INC076H10	CG10159	1.82417	1.73376	1.79217	1	1.89936	1.23574	1.16162	1.06369	1.3581	1.1685	1.86703	1.03176	1.66743	1.39431	1.93296	2.14934	0.5658	0.5069	0.862	0.4666	0.8471	0.8197	0.8467	0.7349	0.807	0.4807	0.8645	0.5812	0.7044	0.4398	0.3655	0.4721	0.8856	0.4141	0.9541	0.8663	0.8876	0.7497	0.8498	0.4163	0.8971	0.5434	0.6938	0.3382	0.3002	0.9504	0.4701	0.7718
INC116B03	CG10160	1.23871	1.48491	1.27895	1.63676	1.11286	1.52201	1.97681	1.39158	1	1.35009	1.10797	1.17512	1.22642	1.58874	1.07862	1.55133	0.1608	0.4393	0.1145	0.6825	0.1526	0.0382	0.3051	0.8139	0.3128	0.6592	0.5876	0.5325	0.1591	0.742	0.1829	0.8263	0.2886	0.9431	0.4277	0.1113	0.6254	0.9582	0.6869	0.8637	0.8634	0.8403	0.3852	0.9722	0.4151	0.0797	0.7278	0.1959
INC076H08	CG10161	1.35672	1.24046	1	1.11851	1.24653	1.45468	1.2478	1.1858	1.11407	1.21374	1.02385	1.18497	1.22286	1.44324	1.30062	1.16143	0.7588	0.9765	0.9121	0.7138	0.2949	0.714	0.8336	0.91	0.8423	0.9525	0.8316	0.7779	0.3266	0.6185	0.8622	0.9794	0.8258	0.4936	0.0522	0.4913	0.6345	0.7901	0.5535	0.8992	0.6335	0.5479	0.1142	0.3347	0.7202	0.1522	0.0487	0.002
INC077B04	CG10164	1.558	1.25559	1.32479	1.3027	1.29422	1.10049	1.66429	1	1.52337	1.26473	1.59209	1.42199	1.46245	1.40768	1.0688	1.15049	0.9476	0.8422	0.874	0.8666	0.9893	0.3433	0.9984	0.5598	0.9577	0.4443	0.7125	0.6716	0.7421	0.9885	0.9646	0.3389	0.386	0.4024	0.9088	0.0406	0.943	0.1035	0.492	0.095	0.1858	0.1383	0.2189	0.9058	0.7547	0.5633	0.5576	0.9034
INC027B09	CG10173	1.77321	1.52227	1.57089	1.56368	1.61871	1.67564	1.41459	1.48942	1.35508	1.66798	1	1.32443	1.97521	1.35019	1.48369	1.43133	0.8709	0.7664	0.7888	0.7269	0.6592	0.9231	0.894	0.9515	0.6967	0.9971	0.947	0.2132	0.9466	0.8741	0.9174	0.3819	0.3993	0.296	0.1725	0.6866	0.5522	0.7922	0.2801	0.9912	0.8136	0.0311	0.7912	0.5798	0.6866	0.5111	0.4182	0.3101
INC080A07	CG10174	1.40454	1.85992	2.22704	1.28984	1	1.11186	1.28553	1.25787	1.52182	1.39559	1.87344	1.45167	1.4917	1.24338	1.50626	1.25107	0.201	0.1489	0.5905	0.7668	0.7044	0.6034	0.6326	0.4053	0.5003	0.2736	0.4632	0.4325	0.6229	0.4128	0.613	0.3117	0.8304	0.9223	0.8898	0.8388	0.8713	0.7136	0.7616	0.497	0.7471	0.7276	0.8643	0.7919	0.8795	0.9138	0.9384	0.919
INC080B05	CG10177	2.07353	1.38858	1.61321	1.33374	1.26322	1	1.39231	1.33186	1.61439	1.62256	1.75478	1.40524	1.43622	1.33744	1.48158	1.2496	0.9867	0.8861	0.9873	0.9915	1	0.9802	0.9949	0.9052	0.9603	0.7749	0.9719	0.9839	0.9864	0.96	0.9931	0.1282	0.5972	0.7444	0.9964	0.4952	0.6196	0.1667	0.2243	0.1134	0.4671	0.4107	0.5884	0.3148	0.7466	0.9245	0.9118	0.9991
INC124F07	CG10184	1.40497	1.88259	1	1.98049	1.9726	1.74009	1.8686	1.35559	1.92135	2.68527	2.38397	1.89107	2.39191	1.73672	2.60482	1.87653	0.2545	0.7089	0.243	0.2181	0.3185	0.2621	0.5277	0.2212	0.0033	0.097	0.2741	0.0511	0.3126	0.0564	0.2401	0.8759	0.4381	0.426	0.6376	0.4983	0.7888	0.4698	0.1695	0.2538	0.4813	0.2148	0.5757	0.0837	0.4898	0.0433	0.0818	0.147
INC080F01	CG10186	1.13547	1.05665	1.12195	1.02362	1.23589	1.21251	1.16936	1.07606	1.09619	1.11002	1	1.05275	1.2233	1.1864	1.22791	1.04619	0.6784	0.5346	0.7387	0.3096	0.3374	0.4304	0.6404	0.5804	0.5923	0.7771	0.6659	0.3048	0.3986	0.3044	0.6934	0.3007	0.5879	0.1062	0.0805	0.2287	0.441	0.3781	0.3818	0.6404	0.4984	0.1402	0.2034	0.1094	0.5279	0.7784	0.2422	0.2548
INC072F07	CG1019	1.53348	1.23779	1.30131	1.59351	1.72208	1.52547	1.5244	1	1.57379	1.5248	1.5841	2.108	1.39852	1.82618	1.905	1.83503	0.9831	0.9273	0.3589	0.1523	0.5008	0.5181	1	0.4136	0.502	0.3975	0.0022	0.7936	0.0649	0.0211	0.0508	0.298	0.002	0.0004	0.0054	0.0348	0.9772	0.0186	0.018	0.0337	0	0.1058	0.0006	0.0002	0.0002	0.0042	0.0022	0.0434
INC073A03	CG1019	1.40618	1.09256	1.33455	1.35767	1.55225	1.34465	1.34345	1	1.56758	1.56748	1.63641	2.02027	1.17583	1.57222	1.56557	1.61892	0.9844	0.6553	0.6193	0.2136	0.6444	0.622	0.9973	0.2054	0.1617	0.1576	0.0048	0.9349	0.2015	0.1827	0.1364	0.0223	0.0234	0	0.0158	0.0505	0.7632	0.0025	0.0024	0.006	0	0.2479	0.0028	0.0001	0	0.4312	0.0904	0.4793
INC155G07	CG10191	1.62503	1.08508	1.69123	1.79402	1.00486	1	1.37572	1.9676	2.05241	1.17158	2.1285	1.09177	1.69067	1.59118	1.53493	1.39197	0.8564	0.4776	0.4559	0.8017	0.8247	0.6068	0.362	0.3314	0.7214	0.3357	0.7321	0.4806	0.5167	0.5459	0.6112	0.2278	0.1972	0.5789	0.6066	0.332	0.124	0.0801	0.4509	0.1094	0.5087	0.1092	0.1525	0.0939	0.2482	0.4013	0.8038	0.8049
INC081A08	CG10192	1.16882	1.36368	1.50161	1.19891	1.26617	1.40062	1.19383	1.31517	1.15527	1	1.08465	1.0329	1.12561	1.14004	1.34219	1.11479	0.1294	0.0704	0.4437	0.3302	0.1319	0.4598	0.2241	0.5372	0.792	0.6415	0.7299	0.5939	0.5663	0.2074	0.6134	0.2182	0.8188	0.6966	0.4206	0.8032	0.5905	0.8235	0.9351	0.8753	0.934	0.8857	0.8698	0.5481	0.9096	0.9353	0.8512	0.6601
INC085F11	CG10207	1	1.54757	1.7253	1.56975	1.99481	1.29244	1.049	1.32817	1.07014	1.17262	1.43764	1.72916	1.01238	1.18242	1.14272	1.87699	0.013	0.0232	0.058	0.0082	0.1431	0.4218	0.1151	0.3955	0.2282	0.0872	0.0119	0.4721	0.242	0.2726	0.0045	0.2893	0.4704	0.1468	0.8427	0.9312	0.7328	0.9501	0.902	0.6126	0.3077	0.9808	0.8712	0.9523	0.182	0.64	0.3083	0.8628
INC072F06	CG1021	1.47013	1.47269	1.58305	1.60144	1.72556	1.49014	1.63015	1.47174	1.48409	1.5959	1	1.66627	1.28358	1.42742	1.05002	1.50451	0.4849	0.3722	0.3244	0.2153	0.4665	0.3146	0.4982	0.4825	0.2777	0.9647	0.3084	0.8002	0.5546	0.9692	0.4524	0.3455	0.3088	0.1959	0.4544	0.312	0.5031	0.4909	0.3307	0.9684	0.2996	0.8204	0.5561	0.9879	0.4467	0.4676	0.3444	0.6039
INC142D04	CG10219	1.08583	1.29473	1.44907	1.41625	1.38988	1	1.01644	1.11497	1.27619	1.20389	1.23634	1.31265	1.1102	1.14808	1.29542	1.53543	0.1096	0.1217	0.0909	0.0868	0.7043	0.6339	0.4417	0.1787	0.2628	0.2689	0.1508	0.4565	0.3872	0.1466	0.0271	0.3179	0.3189	0.324	0.9808	0.8981	0.8219	0.5374	0.6699	0.6091	0.473	0.8615	0.7556	0.5072	0.1325	0.571	0.5762	0.9418
INC033E08	CG10221	1.21418	1.1747	1	1.72029	1.53306	1.70115	1.51333	1.28807	1.4408	1.46277	1.29118	1.41014	1.11349	1.26244	1.0711	1.44022	0.5787	0.7846	0.121	0.2124	0.1365	0.2173	0.4053	0.2917	0.3276	0.4485	0.31	0.5914	0.4511	0.6777	0.2804	0.8432	0.0912	0.1727	0.1134	0.1853	0.3541	0.261	0.2983	0.407	0.2819	0.5504	0.394	0.6409	0.2372	0.046	0.0909	0.0585
INC033F02	CG10225	1.29103	1.21201	1.38865	1.27877	1.13485	1.49358	1.30192	1.55807	1.57848	1.114	1.52269	1	1.54327	1.22726	1.24927	1.01982	0.6995	0.318	0.5183	0.797	0.1638	0.4831	0.0742	0.127	0.797	0.2046	0.9399	0.1334	0.6151	0.5843	0.9019	0.1169	0.3306	0.6895	0.0257	0.3074	0.0313	0.0448	0.6608	0.1094	0.9157	0.038	0.461	0.3901	0.8787	0.752	0.9066	0.2985
INC086B09	CG10228	1.33939	1.95092	1.48885	1.24711	1.28195	1.53517	1.46763	1.67746	1.18021	1.24143	1	1.58137	1.42025	1.37079	1.41992	1.34024	0.0171	0.3481	0.6238	0.573	0.2483	0.363	0.097	0.7053	0.6016	0.8771	0.2404	0.3865	0.4519	0.3781	0.4822	0.8261	0.9766	0.9905	0.9408	0.8564	0.7927	0.9906	0.9599	0.9994	0.8222	0.9609	0.9441	0.982	0.9839	0.8323	0.7241	0.471
INC086C10	CG10229	1.28837	1.36129	1.94266	1.27666	1.43063	1.57725	1	1.65378	1.82717	1.66998	1.50973	1.13636	1.80586	1.34381	2.20257	2.34178	0.4	0.1247	0.5069	0.3792	0.2096	0.7989	0.1574	0.1109	0.1733	0.3165	0.6468	0.1009	0.4335	0.0274	0.0181	0.1262	0.5827	0.4551	0.2237	0.8771	0.2391	0.1337	0.2517	0.3895	0.7359	0.1206	0.5303	0.0223	0.0207	0.9223	0.7721	0.7372
INC065A01	CG10230	1.03459	1.71852	1.94335	1.4355	1.68563	1.34927	2.10167	2.17936	1.27371	1.31877	1.42408	1	1.17428	1.46839	1.61219	1.83319	0.0151	0.0169	0.1285	0.0498	0.1361	0.0126	0.0056	0.2139	0.0614	0.1407	0.5321	0.2743	0.1	0.04	0.0203	0.2782	0.7764	0.5474	0.9385	0.1788	0.1463	0.8987	0.8788	0.7586	0.984	0.9763	0.7768	0.6466	0.3648	0.9634	0.6976	0.9364
INC020C04	CG10237	1.22764	1.95622	1.13854	1.32138	1.40834	1.61613	1.59261	1.52996	1.29991	1.5586	1	1.36568	1.52251	1.63927	1.40193	1.21676	0.0013	0.6572	0.3314	0.2109	0.0456	0.0653	0.0728	0.3715	0.0245	0.8508	0.2652	0.0911	0.0527	0.2156	0.514	0.9997	0.9976	0.9912	0.9417	0.8953	0.9468	0.9973	0.918	1	0.9869	0.9549	0.8638	0.9947	0.9998	0.1412	0.1061	0.0219
INC086F06	CG10245	3.1879	3.83584	1	3.46554	3.40719	3.43824	2.93359	4.58416	4.26035	3.55511	3.59014	5.52804	3.67873	6.15363	3.18506	3.57722	0.1653	0.989	0.3656	0.3921	0.3688	0.6219	0.0511	0.1229	0.3138	0.329	0.0116	0.2976	0.003	0.506	0.341	0.9955	0.6635	0.6871	0.7049	0.8756	0.2198	0.329	0.6123	0.612	0.0527	0.5732	0.0148	0.8386	0.5992	0.0037	0.0049	0.0059
INC129C07	CG10252	1.22241	1.06282	1.27642	1.30485	1.25663	1	1.32709	1.05783	1.52112	1.32636	2.20045	1.31596	1.35845	1.09658	1.1099	1.23505	0.8728	0.3622	0.3133	0.4256	0.9369	0.2799	0.8719	0.0478	0.2052	0	0.2922	0.1985	0.7601	0.7442	0.4548	0.0283	0.038	0.0652	0.7161	0.0456	0.502	0.0038	0.0461	0	0.053	0.0227	0.3913	0.3547	0.1072	0.4329	0.5494	0.9714
INC070C09	CG10254	1.2019	1.28545	1.48179	1.88937	1.15539	1.08361	1.57547	1.94243	1.62418	1.32108	2.33015	1.28149	1	1.34011	1.4822	1.40972	0.3549	0.2206	0.0647	0.5446	0.6808	0.115	0.0182	0.0857	0.2613	0.032	0.3751	0.814	0.3146	0.169	0.2379	0.2694	0.0682	0.6643	0.8017	0.1717	0.0396	0.1433	0.4555	0.0463	0.5098	0.8639	0.403	0.1937	0.3294	0.1053	0.7775	0.8599
INC023D06	CG10260	1.15429	1	1.12221	1.04747	1.37499	1.17528	1.07587	1.11995	1.23814	1.28288	1.0604	1.01037	1.00972	1.22619	1.41437	1.23598	0.8402	0.5708	0.7176	0.1521	0.4603	0.6597	0.5898	0.3447	0.1999	0.6694	0.7443	0.8047	0.3633	0.1168	0.3422	0.1693	0.3766	0.0187	0.0944	0.3306	0.2304	0.1054	0.0746	0.3785	0.4925	0.4813	0.1209	0.014	0.0917	0.6992	0.1024	0.3801
INC037A04	CG10261	1.92041	1.47858	1.62176	1.9219	2.40754	1.49208	1.1859	1.60625	1.96306	2.33253	1	1.87739	1.11391	1.28988	1.15526	1.73159	0.7729	0.6555	0.5055	0.3332	0.6958	0.8787	0.7263	0.4906	0.322	0.8894	0.5136	0.9006	0.8109	0.8938	0.5936	0.3837	0.2508	0.1471	0.4908	0.6796	0.4119	0.2732	0.1482	0.7714	0.3435	0.7602	0.6072	0.7891	0.3543	0.3008	0.2246	0.5546
INC089G12	CG10265	1.30937	1.31635	1.54891	1.80614	1.212	1.07426	1.07364	1	1.719	1.27639	1.7713	1.42166	1.20579	1.52714	1.43187	1.9998	0.4999	0.2681	0.0863	0.6305	0.8029	0.7818	0.88	0.1182	0.5661	0.1229	0.3626	0.6496	0.2624	0.3368	0.0413	0.1686	0.0559	0.6599	0.8844	0.8042	0.8789	0.1045	0.5636	0.1108	0.3591	0.6807	0.2417	0.297	0.0199	0.2255	0.8601	0.958
INC037C06	CG10268	2.11877	1.71753	1.95573	1.87707	2.58731	1.98387	2.5445	2.47044	2.52988	1.65574	1	3.40149	1.9461	3.05413	1.62252	2.27644	0.7972	0.5938	0.6307	0.2766	0.5718	0.3012	0.3357	0.3114	0.835	0.9152	0.1197	0.6168	0.1749	0.81	0.4165	0.3414	0.3887	0.0898	0.3085	0.1316	0.147	0.131	0.5508	0.8599	0.0379	0.336	0.066	0.6097	0.179	0.5419	0.2022	0.4813
INC143C02	CG10279	2.34046	1.83527	2.12221	2.3102	2.2504	2.13709	1.93359	2.18162	1.68111	2.52319	1	1.52191	1.35244	1.69069	1.70624	1.53529	0.9339	0.7111	0.5333	0.591	0.7129	0.8466	0.6833	0.9534	0.3407	0.9993	0.9707	0.997	0.9511	0.9631	0.9859	0.1353	0.0769	0.0836	0.1245	0.3823	0.1485	0.6964	0.0689	0.9912	0.8241	0.9587	0.6941	0.7198	0.8725	0.3032	0.358	0.4903
INC143H08	CG10279	1.85891	1.21429	1.36572	1.36672	1.36745	1.46233	1.67226	1.64086	1.441	1.5695	1	1.84028	1.20005	1.75133	1.29574	1.55282	0.9896	0.9272	0.9353	0.938	0.8917	0.6823	0.7653	0.8988	0.8377	0.9929	0.5054	0.9849	0.6001	0.9614	0.8017	0.2167	0.2338	0.2298	0.1066	0.0468	0.0488	0.1961	0.1194	0.7969	0.0383	0.5391	0.0442	0.3621	0.0953	0.5096	0.4971	0.341
INC090B04	CG10284	1.43761	1.42369	1.40811	1.70931	2.1806	1.97064	2.02961	2.2523	1.48225	1	1.27296	1.55236	1.8134	2.20362	1.9434	1.63031	0.5142	0.5224	0.3253	0.0999	0.1527	0.1396	0.0485	0.4807	0.8344	0.6285	0.4137	0.2439	0.0855	0.154	0.3636	0.5194	0.2929	0.0389	0.0482	0.1078	0.0368	0.4494	0.8579	0.6383	0.3841	0.1708	0.0337	0.0605	0.3129	0.1612	0.0977	0.168
INC093C08	CG10289	1.22029	1.85328	2.27667	1.27034	1.11691	1.91103	2.0536	1.81746	1.30486	2.25839	1.4063	1.37316	1.47007	1.71609	1.64224	1	0.2213	0.1328	0.4584	0.5694	0.1986	0.2028	0.1319	0.4269	0.182	0.3802	0.4054	0.3684	0.2565	0.2785	0.6423	0.2675	0.8463	0.9235	0.4311	0.4013	0.5319	0.7871	0.3385	0.7129	0.7648	0.7568	0.5737	0.6184	0.93	0.9404	0.9553	0.6884
INC033B02	CG10295	1.16759	1.23831	1.77521	1.37532	1.33906	1.43502	1.29581	1.20729	1.65475	1.26832	1.77657	1	1.46915	1.23656	1.34072	1.43831	0.4479	0.1882	0.3302	0.3743	0.2895	0.378	0.4239	0.1747	0.4181	0.1443	0.6428	0.2576	0.4381	0.3459	0.301	0.0586	0.3805	0.4028	0.2555	0.4504	0.5326	0.19	0.4772	0.1463	0.7289	0.2684	0.5076	0.3786	0.3031	0.7453	0.7927	0.7476
INC033B11	CG10298	1.37112	1.13014	1.49535	1.32408	1.28454	1.30781	1.35736	1.28977	1.53143	1.26144	1.63378	1	1.58671	1.34476	1.16915	1.64201	0.887	0.3066	0.5793	0.6561	0.608	0.5237	0.6757	0.2522	0.7264	0.1602	0.9576	0.1645	0.5298	0.8325	0.1441	0.0065	0.1028	0.1752	0.0901	0.1106	0.1777	0.017	0.2554	0.0145	0.7816	0.0103	0.1313	0.385	0.0063	0.8599	0.8612	0.815
INC073B01	CG1030	1.48571	1.15812	1	1.15374	1.51457	1.14958	1.33173	1.48852	1.30261	1.03557	1.14454	1.30407	1.1273	1.30742	1.47155	1.46061	0.8683	0.9275	0.8499	0.4738	0.8654	0.6651	0.5052	0.7091	0.9649	0.84	0.682	0.8952	0.6832	0.5127	0.5232	0.7769	0.507	0.1217	0.5109	0.272	0.1134	0.2954	0.6823	0.5228	0.3232	0.5576	0.3235	0.0934	0.1933	0.2371	0.0622	0.2663
INC033E06	CG10305	1	1.09106	1.10194	1.01327	1.15628	1.05613	1.03629	1.23619	1.16399	1.1146	1.33054	1.11468	1.18719	1.27507	1.10109	1.0591	0.2022	0.2217	0.4536	0.1258	0.3129	0.3954	0.0206	0.0978	0.1359	0.0229	0.1858	0.0614	0.0307	0.217	0.3067	0.4636	0.765	0.2853	0.6461	0.6617	0.1362	0.2956	0.422	0.0748	0.4237	0.2263	0.1056	0.4596	0.597	0.8086	0.333	0.6429
INC077E10	CG10306	1.14264	1.05053	1.02009	1	1.25313	1.25875	1.12361	1.21609	1.51392	1.28119	1.49744	1.21988	1.40393	1.21699	1.23578	1.38014	0.7359	0.7777	0.8095	0.2532	0.2217	0.5414	0.2793	0.0244	0.1369	0.0515	0.3121	0.058	0.3136	0.2641	0.096	0.6095	0.6505	0.0715	0.0365	0.3141	0.1185	0.0033	0.0761	0.0134	0.1393	0.0105	0.1383	0.0736	0.0189	0.5605	0.0565	0.0494
INC093G06	CG10307	1.42724	1.46735	1.41514	1.06239	1.55576	1.35117	1.00857	1	1.07656	1.03694	1.63989	1.28165	1.1481	1.19255	1.15921	1.20541	0.4267	0.5017	0.9284	0.326	0.615	0.9562	0.969	0.9187	0.982	0.2647	0.7094	0.8935	0.8237	0.8632	0.7894	0.5779	0.9646	0.3632	0.7452	0.9816	0.9875	0.9591	0.9749	0.3046	0.7835	0.9348	0.8896	0.949	0.8717	0.9673	0.323	0.5976
INC072E10	CG1031	1.46707	1.67454	1.31693	1.19828	1.54709	1.63071	1.01947	1.45013	1.181	1.62722	1	1.10243	1.60595	1.05057	1.6195	1.85732	0.1806	0.6885	0.8477	0.3971	0.2828	0.9512	0.5346	0.8571	0.2888	0.9203	0.8721	0.3327	0.9323	0.3113	0.1253	0.9046	0.9671	0.7134	0.575	0.9871	0.7892	0.9503	0.5613	0.9668	0.9626	0.5923	0.9819	0.5964	0.2708	0.7419	0.1967	0.1366
INC152B11	CG10311	1.15324	1.6659	2.35765	1.60488	1.27916	1.66422	1.33228	1.13215	1.19696	1.17623	1	1.04961	1.58653	1.57444	1.60329	1.29293	0.0244	0.0029	0.0653	0.2957	0.0371	0.2295	0.5359	0.4279	0.4511	0.7392	0.6764	0.0417	0.0615	0.0412	0.2785	0.0313	0.5716	0.9276	0.5042	0.8681	0.9761	0.9641	0.9567	0.9932	0.991	0.6165	0.6072	0.6131	0.9168	0.9163	0.9859	0.9141
INC094B10	CG10317	1.24303	1.20167	1.29307	1.37912	1.21179	1.28472	1.57984	1	1.40725	1.114	1.11851	1.33419	1.50437	1.16276	1.10611	1.14102	0.5609	0.4333	0.3135	0.5542	0.4265	0.1497	0.8578	0.2799	0.7915	0.6766	0.366	0.1472	0.6072	0.7102	0.6442	0.3225	0.2115	0.4812	0.3006	0.0783	0.8339	0.1907	0.6502	0.6389	0.3011	0.0885	0.5664	0.7121	0.616	0.353	0.6308	0.5157
INC078F01	CG10318	1.45644	1.50267	1.70684	1.39163	1.3824	1.18636	1.4386	1.57974	1.46218	1.40676	1	1.22448	1.71629	1.82892	1.69028	1.36025	0.4503	0.2769	0.5759	0.5787	0.8144	0.5262	0.3666	0.4987	0.5538	0.8465	0.7178	0.254	0.2145	0.2874	0.6036	0.2251	0.6337	0.6637	0.9254	0.5751	0.4055	0.5436	0.6012	0.8619	0.763	0.2712	0.211	0.2727	0.6765	0.8547	0.8146	0.9519
INC142D02	CG10320	1.33786	1.34308	1.12435	1.37687	1.44119	1.07089	1.10777	1	1.62006	1.3961	1.84808	1.2405	1.50078	1.45592	1.36814	1.48781	0.4972	0.8621	0.407	0.3023	0.9357	0.8787	0.9796	0.1056	0.3634	0.0443	0.6706	0.2199	0.3074	0.4321	0.2364	0.929	0.4169	0.2958	0.9771	0.8997	0.9751	0.0997	0.384	0.0325	0.6968	0.214	0.2958	0.4288	0.2266	0.0448	0.0391	0.6345
INC126A05	CG10325	1.55514	1.22423	1.23416	1.38089	1.22873	1.29609	1.31705	1.44342	1.25866	1.35123	1	1.31924	1.10791	1.27386	1.24777	1.16588	0.9656	0.9247	0.7855	0.944	0.9131	0.8614	0.7112	0.9161	0.8679	0.9958	0.8323	0.9906	0.8901	0.9372	0.9705	0.49	0.1743	0.4814	0.2857	0.3057	0.1168	0.4213	0.2471	0.8861	0.3177	0.7641	0.3837	0.4342	0.6621	0.1862	0.4858	0.3562
INC127C07	CG10325	1.10536	1.00924	1.0723	1.03942	1.12061	1.13141	1.0387	1.14803	1.05352	1.07675	1	1.03521	1.01471	1.03872	1.06466	1.00255	0.9292	0.6534	0.8179	0.4186	0.358	0.7972	0.2724	0.7623	0.6994	0.9075	0.8325	0.9128	0.8051	0.7106	0.9209	0.1246	0.2925	0.0364	0.0069	0.3418	0.024	0.2615	0.1546	0.5589	0.3555	0.4703	0.348	0.1781	0.554	0.7121	0.2551	0.1949
INC020H10	CG10327	1.39564	1.40548	1.32481	1.26886	1.17728	1.06024	1.16277	1.35969	1.18443	1.19715	1.5399	1	1.17194	1.04917	1.06053	1.13599	0.4903	0.6018	0.6878	0.7898	0.9221	0.8039	0.561	0.7813	0.6893	0.3516	0.9416	0.7882	0.9024	0.9128	0.8264	0.6377	0.7294	0.8576	0.9794	0.8367	0.5778	0.8273	0.7102	0.3319	0.967	0.848	0.9307	0.964	0.8815	0.6189	0.7357	0.8993
INC014A03	CG10334	1.59415	1.23587	1.5403	1.44513	1.33371	1.24959	1.23517	1.31135	1.58105	1.21884	1.39885	1	1.32735	1.11502	1.54672	1.62757	0.8598	0.5692	0.6207	0.7455	0.82	0.7857	0.7211	0.5145	0.8526	0.665	0.9242	0.763	0.8716	0.5532	0.4783	0.1417	0.2563	0.3532	0.467	0.4822	0.4054	0.1453	0.5145	0.3296	0.8003	0.3634	0.6632	0.1298	0.1037	0.581	0.6968	0.7724
INC018F05	CG10338	1	1.71143	1.33718	1.09743	1.4443	1.30644	1.42169	1.34553	1.05601	1.44619	1.20756	1.23952	1.11235	1.35867	1.8583	1.6572	0.1696	0.301	0.4362	0.2547	0.2863	0.2134	0.2076	0.4447	0.1884	0.397	0.3493	0.4255	0.3091	0.1581	0.2062	0.6614	0.8093	0.632	0.7763	0.6718	0.7126	0.8143	0.5992	0.7048	0.7183	0.8279	0.6385	0.4142	0.5193	0.7999	0.4426	0.5326
INC037G04	CG10340	1.06244	1.13693	1.197	1.11848	1.25393	1	1.1129	1.32632	1.657	1.24044	1.31014	1.11543	1.2287	1.24065	1.24344	1.32587	0.345	0.3056	0.4005	0.2235	0.61	0.4214	0.1544	0.0239	0.2081	0.2234	0.4123	0.2206	0.2425	0.209	0.1455	0.38	0.5176	0.2927	0.8105	0.5353	0.2399	0.0257	0.3475	0.3029	0.5303	0.3163	0.332	0.2786	0.1929	0.6094	0.4235	0.8111
INC014C02	CG10343	1	1.1598	1.6446	1.56227	1.25055	1.14652	1.22621	1.16334	1.18924	1.09893	1.62371	1.28998	1.35461	1.04072	1.26065	1.50148	0.21	0.0427	0.0865	0.1934	0.2929	0.2166	0.3168	0.2659	0.2833	0.0677	0.1915	0.1343	0.4391	0.1719	0.0624	0.0626	0.1435	0.3648	0.5362	0.3866	0.5074	0.468	0.5958	0.1181	0.3348	0.2394	0.6912	0.3104	0.108	0.5851	0.8561	0.9099
INC021B03	CG10345	1.27793	2.27358	1.83435	1.68326	1.83987	1.85556	1.78167	1.88946	1.06548	1.17293	1	1.29435	1.35467	1.75136	1.54516	1.31522	0.0002	0.0193	0.0606	0.0238	0.0108	0.0361	0.0082	0.8309	0.6614	0.8593	0.4585	0.3549	0.0538	0.1195	0.4423	0.9649	0.9838	0.9405	0.9628	0.92	0.9061	0.9998	0.9993	0.9994	0.9953	0.9995	0.937	0.9979	0.9999	0.749	0.5042	0.4769
INC019A05	CG10347	1	1.95758	2.39238	2.2382	2.13704	1.42682	1.8488	1.6525	2.3436	1.39164	2.38695	1.3769	2.71457	1.59701	3.76313	2.82481	0.0772	0.0402	0.035	0.0609	0.2171	0.0803	0.0481	0.0304	0.2057	0.0343	0.2676	0.0284	0.18	0.0081	0.0234	0.259	0.3497	0.4117	0.8532	0.5524	0.6798	0.2878	0.7262	0.2833	0.7708	0.1659	0.6653	0.0151	0.1377	0.6003	0.6197	0.9076
INC071A09	CG10363	1.53471	1.5068	1.08778	1.20705	1.38497	1.59688	1.18292	1.84148	1.64834	1	1.35227	1.13149	1.20099	1.54665	1.46279	1.88242	0.5459	0.948	0.866	0.6762	0.4299	0.8913	0.1754	0.3716	0.9255	0.6653	0.8964	0.8514	0.488	0.5822	0.2017	0.9891	0.9135	0.6931	0.3529	0.9107	0.1348	0.3251	0.9385	0.6612	0.9248	0.8957	0.46	0.5689	0.1337	0.2665	0.0951	0.0191
INC022D09	CG10365	1.12855	1.03346	1.05279	1.19873	1.19293	1.05823	1.04985	1	1.18703	1.23116	1.37964	1.34733	1.05413	1.03713	1.06329	1.07577	0.8	0.7248	0.3147	0.318	0.7057	0.7249	0.8728	0.3333	0.1856	0.0748	0.0728	0.7269	0.7487	0.6854	0.6525	0.4447	0.0832	0.0709	0.3799	0.4616	0.6139	0.1129	0.0674	0.0187	0.0135	0.4361	0.5018	0.3933	0.3661	0.0846	0.1132	0.4662
INC022D11	CG10365	1.0566	1.07621	1.15249	1.3079	1.20572	1	1.10511	1.0398	1.13508	1.04902	1.48109	1.31022	1.09586	1.00566	1.06138	1.0875	0.4303	0.2103	0.0194	0.0996	0.715	0.3371	0.5548	0.2303	0.5291	0.0046	0.0166	0.3573	0.6742	0.4685	0.3909	0.2166	0.014	0.0991	0.8347	0.3934	0.6211	0.2828	0.5998	0.0036	0.0213	0.4076	0.7397	0.5445	0.446	0.0605	0.311	0.915
INC071C12	CG10370	1.19528	1.31386	1.36539	1.10446	1.06403	1.06892	1.2483	1.25034	1.01457	1.17482	1.19748	1	1.1431	1.10645	1.12995	1.13544	0.2949	0.2878	0.6373	0.7134	0.7173	0.4261	0.4011	0.7781	0.5589	0.4979	0.7892	0.5961	0.6417	0.6126	0.6014	0.4096	0.8223	0.8885	0.9061	0.5908	0.592	0.9081	0.7216	0.6516	0.9193	0.7747	0.8244	0.8206	0.7966	0.8476	0.8806	0.8763
INC126G11	CG10372	1.52066	1.96103	1.4491	1.3888	1.09479	1.04691	1.47756	1.93214	1.55479	1.31932	1.54867	1.03622	1.10536	1	1.23765	1.18977	0.1707	0.5476	0.5891	0.8184	0.8469	0.5226	0.1979	0.4706	0.6317	0.4791	0.7621	0.8041	0.8623	0.7154	0.7429	0.8137	0.8292	0.9502	0.9738	0.7567	0.5148	0.7263	0.8472	0.6888	0.8878	0.9465	0.9607	0.8997	0.9078	0.5401	0.7654	0.7874
INC071D08	CG10373	1.36705	1.37979	1.34558	1.2788	1.13115	1.34429	1.0834	1.29444	1.21959	1.12134	1	1.09401	1.17692	1.04315	1.1902	1.29166	0.4772	0.5354	0.6325	0.8311	0.5428	0.8649	0.6185	0.7202	0.8438	0.9241	0.8633	0.7843	0.9029	0.7732	0.6149	0.5944	0.6846	0.9023	0.5835	0.9093	0.652	0.7883	0.8573	0.9582	0.9042	0.8467	0.945	0.8357	0.6594	0.6451	0.8381	0.5018
INC016B11	CG10374	1.17116	1.08169	2.29567	1.93041	1.37308	1.75043	1.35549	1.39752	1.00299	1.50281	1.88	1.52672	1.6321	1.07814	1	1.11354	0.6989	0.0009	0.0036	0.1828	0.0113	0.2066	0.1114	0.8147	0.0215	0.0104	0.0674	0.0192	0.6719	0.8131	0.6059	0	0	0.0423	0	0.0901	0.0493	0.6555	0.0212	0.0013	0.028	0.007	0.5047	0.7017	0.418	0.9144	0.9997	0.9508
INC138A08	CG10374	1.17736	1.07013	1.9197	1.6691	1.16713	1.44008	1.52988	1.48886	1.32966	1.55371	2.04564	2.25005	1.57968	1.45817	1.04413	1	0.6954	0.0282	0.0896	0.5199	0.1699	0.1445	0.1964	0.3367	0.0556	0.0182	0.0112	0.0793	0.2057	0.7002	0.7509	0.0005	0.0066	0.3049	0.0147	0.0291	0.0636	0.158	0.0321	0.0039	0.0022	0.0143	0.0685	0.5416	0.64	0.8336	0.9924	0.9236
INC067B06	CG10377	1.39212	1.23388	1.11708	1	1.19451	1.23702	1.23207	1.12948	1.08786	1.21342	1.21081	1.27683	1.2987	1.12594	1.14171	1.06199	0.9277	0.9809	0.999	0.9499	0.9164	0.9021	0.9946	0.9936	0.9664	0.9034	0.8298	0.7846	0.9883	0.9812	0.9936	0.915	0.9953	0.6635	0.4968	0.4997	0.8499	0.9123	0.5648	0.579	0.3652	0.2666	0.8298	0.841	0.9555	0.9403	0.2118	0.1345
INC071F02	CG10377	1.27383	1.26331	1.25736	1.08186	1.26601	1.22856	1.20195	1.06168	1.07206	1.02922	1.09438	1.26367	1.25612	1	1.05278	1.05091	0.543	0.5604	0.9296	0.5407	0.6325	0.701	0.9739	0.9379	0.9972	0.8865	0.5278	0.5761	0.9834	0.9598	0.9478	0.5232	0.9542	0.5044	0.6513	0.6882	0.9606	0.9515	0.9733	0.8936	0.4775	0.5275	0.9906	0.9837	0.9738	0.9408	0.4761	0.6031
INC071F12	CG10379	1.07183	1.57217	1.47429	1.25351	1.12526	1.20885	1.50475	1	1.31596	1.17381	1.2367	1.06245	1.26944	1.11252	1.30531	1.22183	0.2419	0.2815	0.3765	0.461	0.4099	0.2308	0.5623	0.336	0.4486	0.4127	0.5106	0.3868	0.4715	0.3569	0.3908	0.5623	0.7179	0.8791	0.864	0.5514	0.8899	0.6913	0.7282	0.6957	0.8102	0.726	0.7761	0.7594	0.8161	0.7277	0.7479	0.6743
INC018B07	CG10384	1.04106	1.01638	1.05886	1.16143	1.16761	1.14733	1.11654	1.24172	1.11021	1.17591	1	1.12719	1.15721	1.24929	1.10259	1.26185	0.675	0.4068	0.0374	0.0445	0.0523	0.1543	0.0033	0.168	0.0056	0.7211	0.0988	0.0381	0.0051	0.191	0.0024	0.2015	0.005	0.0073	0.0063	0.0654	0.0003	0.0684	0.0079	0.6221	0.0393	0.0128	0.0004	0.0718	0.0002	0.0259	0.0621	0.086
INC006H09	CG10392	1	1.17892	1.12631	1.23494	1.14515	1.16379	1.36692	1.08466	1.03271	1.07307	1.10833	1.06892	1.12592	1.36361	1.25167	1.07756	0.1265	0.2092	0.0635	0.1774	0.1366	0.0125	0.2511	0.4139	0.2762	0.2648	0.3055	0.1812	0.0173	0.0607	0.308	0.6676	0.3403	0.6106	0.5536	0.1447	0.7421	0.8297	0.7496	0.6666	0.7636	0.6507	0.1456	0.304	0.7874	0.1592	0.4495	0.4015
INC040E07	CG10396	1.15554	1	1.21802	1.28299	1.12075	1.02461	1.3452	1.03155	1.55549	1.32338	1.98453	1.01447	1.5351	1.23329	1.22027	1.19103	0.847	0.377	0.2494	0.5762	0.7754	0.1729	0.7925	0.0375	0.1317	0.0013	0.7698	0.0284	0.3545	0.3711	0.4372	0.0523	0.0336	0.1799	0.4137	0.0218	0.4108	0.0027	0.036	0	0.4593	0.003	0.0887	0.0836	0.1035	0.3224	0.7326	0.889
INC123C04	CG10407	1.44867	1	1.40335	1.28588	1.35533	1.60236	1.66269	1.54753	1.56077	1.80852	1.83034	1.34361	1.76894	1.41022	1.69342	1.95207	0.9956	0.5742	0.7813	0.6757	0.2365	0.1937	0.3192	0.3181	0.0273	0.1066	0.6805	0.079	0.5676	0.1531	0.0276	0.0023	0.0286	0.0123	0	0.0001	0.005	0.0008	0	0	0.0259	0	0.0119	0	0	0.7797	0.5878	0.1697
INC016F01	CG1041	1.38289	1.43162	1.17184	1.20927	1.3825	1.31172	1	1.2405	1.32577	1.55082	1.29483	1.42708	1.40997	1.43933	1.09374	1.32561	0.3761	0.8126	0.773	0.4947	0.6094	0.9309	0.7822	0.5979	0.2439	0.6355	0.4284	0.4437	0.4091	0.9218	0.5948	0.9141	0.8702	0.5905	0.7494	0.949	0.8335	0.7051	0.3174	0.7205	0.503	0.5366	0.4801	0.9803	0.7127	0.4157	0.1824	0.2603
INC063H04	CG10417	1.7833	1.81124	1.88926	1.5215	1.28155	1.82078	1.62672	1.76015	1.22685	1.52875	1	1.59572	1.45359	1.70838	1.79671	1.41666	0.4455	0.3666	0.8513	0.9798	0.4235	0.7027	0.5696	0.9864	0.7253	0.9976	0.7568	0.8838	0.61	0.4694	0.9188	0.3229	0.9113	0.9992	0.4806	0.7777	0.5891	0.9951	0.7741	0.9991	0.8183	0.9485	0.6762	0.524	0.9699	0.9567	0.9969	0.6207
INC026D09	CG10419	1.15761	1.19247	1.50228	1.17517	1	1.59493	1.30214	1.30371	1.44234	1.51421	1.18345	1.08459	1.47793	1.48925	1.14003	1.31349	0.4386	0.1654	0.4827	0.734	0.0667	0.3108	0.2737	0.1709	0.1277	0.472	0.6112	0.1516	0.1774	0.5304	0.3217	0.1731	0.5354	0.7763	0.0781	0.3536	0.3402	0.2107	0.1837	0.513	0.6471	0.192	0.2071	0.5691	0.3555	0.9119	0.9392	0.4153
INC115H07	CG10423	1.07342	1.10786	1.05142	1.05643	1.12874	1.03405	1.17223	1.13772	1.06702	1.0274	1.29252	1	1.14686	1.06855	1.03108	1.10057	0.3952	0.5702	0.5457	0.3614	0.6119	0.2474	0.3016	0.5229	0.6739	0.123	0.7093	0.2778	0.5054	0.6193	0.425	0.6846	0.6519	0.4402	0.7602	0.3275	0.4095	0.6085	0.7096	0.1614	0.772	0.37774	0.6069	0.7445	0.5225	0.4856	0.2938	0.5365
INC076F06	CG10425	1.01547	2.54998	1	1.58441	2.49772	2.50804	1.62909	1.68587	2.36111	1.97776	2.89221	2.05937	3.17401	1.9119	2.58385	2.30023	0	0.508	0.0639	0.0006	0	0.0161	0.0045	0.0062	0.0181	0	0.0096	0	0.0056	0	0.0004	0.9976	0.973	0.5647	0.5597	0.9957	0.9827	0.6066	0.8678	0.2521	0.8076	0.0543	0.9549	0.4552	0.7496	0.0158	0.0005	0
INC113A04	CG10433	1.23557	1.4635	1.5257	1.1291	1.23644	1.46006	1.26509	1.69021	1	1.05517	1.4112	1.21055	1.53727	1.05334	1.03962	1.12456	0.1117	0.1002	0.7221	0.4944	0.1322	0.4342	0.0168	0.9119	0.9103	0.2452	0.5486	0.0572	0.8427	0.8773	0.723	0.3729	0.9815	0.8959	0.5121	0.8335	0.1453	0.991	0.9894	0.5837	0.8932	0.3597	0.988	0.9958	0.973	0.9942	0.9382	0.6164
INC027A05	CG10440	1	2.1618	2.65843	2.15561	1.82017	2.39449	1.91513	1.3473	1.80848	3.93558	1.40171	1.67093	1.90232	1.54039	1.59449	1.95348	0.1114	0.0691	0.1416	0.1627	0.0721	0.1568	0.201	0.1229	0.0335	0.2767	0.195	0.1393	0.2396	0.2186	0.1173	0.2147	0.5043	0.6968	0.356	0.6157	0.8262	0.6881	0.121	0.8468	0.7285	0.6449	0.7718	0.84	0.6222	0.7857	0.8253	0.6057
INC018F06	CG10470	1.31016	1	1.05819	1.07989	1.10825	1.18392	1.03823	1.16219	1.3735	1.22653	1.36101	1.07275	1.26834	1.10822	1.29675	1.21862	0.9902	0.9305	0.9371	0.9134	0.8177	0.9586	0.8653	0.3585	0.7686	0.397	0.9355	0.5957	0.9032	0.5367	0.7393	0.319	0.2624	0.1947	0.0558	0.391	0.1126	0.008	0.0565	0.0229	0.2829	0.0301	0.2016	0.0082	0.0519	0.4189	0.3571	0.2006
INC117F12	CG10472	1.86103	1.43673	1.01702	1.09919	1	1.29691	1.40411	1.53081	1.43975	1.55629	1.50688	1.16098	1.3776	1.45428	1.01741	1.6421	0.9815	1	1	1	0.9955	0.9745	0.9371	0.9529	0.9517	0.8914	0.9995	0.986	0.953	1	0.8068	0.9997	0.9883	0.9988	0.85	0.5693	0.308	0.4993	0.2782	0.392	0.9462	0.6358	0.4535	0.9971	0.148	0.2316	0.5369	0.0296
INC114F01	CG10475	2.09457	2.7945	1.29041	1.72403	1.40822	1.31203	2.04382	1.6131	1.24007	1.46796	1.61595	2.36529	1.70145	1.31543	1	2.83584	0.0657	0.978	0.8232	0.9571	0.9843	0.549	0.9024	0.9912	0.9845	0.8414	0.2911	0.8222	0.9729	0.9995	0.0972	1	0.9917	0.9994	1	0.9242	0.9948	0.9993	0.9962	0.988	0.7818	0.9848	0.9986	0.9999	0.4715	0.0593	0.3483	0.4775
INC085C06	CG10477	2.54617	2.31563	2.59723	1.84107	1.91882	2.51638	2.09419	2.33931	2.57095	2.79384	1	2.23557	2.20559	1.50029	2.74718	3.58099	0.7413	0.4615	0.9785	0.9552	0.5248	0.871	0.7027	0.4793	0.2275	0.9999	0.7891	0.822	0.9989	0.3085	0.0283	0.1857	0.9667	0.9125	0.2291	0.7489	0.4781	0.2872	0.1091	0.9993	0.602	0.6347	0.9985	0.1018	0.0033	0.9963	0.9736	0.5714
INC063G06	CG10480	1.84083	1.88449	1.68906	1	1.95406	1.69096	1.94918	1.99661	2.02396	1.85726	1.67608	1.711	1.69735	2.00542	2.22594	1.80138	0.4621	0.6158	0.9892	0.4111	0.6368	0.4158	0.3704	0.3526	0.4773	0.6181	0.6016	0.6357	0.3778	0.2109	0.5296	0.6652	0.9973	0.4303	0.7071	0.4412	0.4083	0.3774	0.5234	0.6537	0.6596	0.7021	0.404	0.1872	0.5845	0.9719	0.3091	0.5081
INC085B11	CG10484	1.06564	1.37275	1.0434	1.23341	1.32823	1	1.3038	1.25106	1.07824	1.0041	1.09519	1.22544	1.07566	1.08565	1.07775	1.00197	0.023	0.5692	0.1634	0.0732	0.6887	0.1029	0.1011	0.478	0.7475	0.4419	0.1816	0.4796	0.4515	0.4734	0.673	0.988	0.8211	0.5993	0.9979	0.6596	0.7792	0.972	0.9863	0.9549	0.8086	0.9774	0.9551	0.989	0.9958	0.0538	0.0484	0.6123
INC042D12	CG1049	1	1.68867	1.66703	1.556	1.32915	1.46876	1.60104	1.40615	1.42191	1.83023	1.82994	1.43836	1.43595	1.59658	1.49877	1.43073	0.0014	0.0145	0.0237	0.1097	0.0294	0.0194	0.0336	0.0465	0.0019	0.0075	0.0538	0.0412	0.0154	0.0295	0.0636	0.5304	0.6751	0.887	0.8261	0.601	0.8359	0.8245	0.355	0.359	0.7905	0.8036	0.6115	0.767	0.7963	0.6712	0.8372	0.7218
INC072D03	CG1049	1.45515	1.35078	1.23398	1.76185	1.71671	1.45801	1.42326	1.68639	1.20085	1.33898	1	1.36247	1.29255	1.4694	1.40191	1.44049	0.7233	0.847	0.1125	0.1494	0.4917	0.5573	0.1376	0.8968	0.7597	0.9782	0.6608	0.7921	0.4752	0.6024	0.5203	0.783	0.0213	0.0261	0.2427	0.3641	0.0578	0.8	0.5226	0.9506	0.5028	0.6251	0.2938	0.3809	0.3203	0.0019	0.0084	0.1222
INC085H04	CG10491	1.47132	1.10062	1.25597	1.41056	1.36326	1.4228	1.35164	1.46976	1.31673	1.22564	1	1.36431	1.21851	1.44288	1.43148	1.27568	0.9889	0.8608	0.6154	0.7072	0.5977	0.7185	0.5192	0.7648	0.9303	0.9876	0.6932	0.9128	0.5533	0.5859	0.8416	0.1071	0.0145	0.0371	0.0082	0.0805	0.0189	0.099	0.2278	0.7105	0.0695	0.2296	0.0246	0.0133	0.127	0.1261	0.26	0.1563
INC085H05	CG10492	1.05832	1.01048	1.35197	1.29975	1.1423	1	1.09228	1.47517	1.22129	1.16864	1.3353	1.34328	1.05751	1.10783	1.04832	1.14255	0.6106	0.1181	0.146	0.3363	0.6211	0.4351	0.0285	0.2303	0.2455	0.1442	0.1501	0.4829	0.4125	0.5193	0.3491	0.0211	0.0537	0.2077	0.5417	0.3639	0.017	0.1554	0.223	0.0944	0.0859	0.3976	0.3261	0.4187	0.2446	0.6022	0.8487	0.9604
INC049A06	CG10497	1.22407	1.32327	1.21092	1.37795	1.45916	1.3804	1.07619	1.31223	1.21915	1.00581	1.22378	1.15128	1.27028	1.08487	1	1.07451	0.2835	0.5366	0.2073	0.1184	0.2065	0.7874	0.3274	0.5163	0.9353	0.5114	0.6593	0.4036	0.7784	0.9125	0.8126	0.7501	0.3612	0.197	0.3368	0.9075	0.5129	0.725	0.9618	0.6812	0.821	0.6258	0.9146	0.9869	0.9394	0.171	0.1108	0.2068
INC128E04	CG10504	1.01168	1.52939	1.43547	1.22793	1.16909	1.26194	1.38761	1.36189	1.17523	1.10163	1	1.06853	1.27433	1.2426	1.47153	1.72397	0.0023	0.0253	0.0963	0.175	0.0634	0.0196	0.0127	0.1452	0.2355	0.5252	0.3527	0.0657	0.0972	0.0106	0.0003	0.6723	0.9576	0.9826	0.9707	0.7452	0.8086	0.9612	0.9792	0.9794	0.9941	0.8938	0.9249	0.6276	0.1906	0.8908	0.8991	0.7974
INC020B09	CG10508	1.41435	1.66058	1.8723	1.88915	1.81601	1.31447	1	1.19294	1.08999	1.04234	1.4072	1.13294	1.36939	1.03428	1.31496	1.30793	0.1624	0.0924	0.0558	0.1001	0.6704	0.9517	0.8756	0.923	0.919	0.5059	0.8743	0.5547	0.9397	0.6663	0.6666	0.2277	0.1936	0.2753	0.9594	0.996	0.97	0.9948	0.9769	0.8146	0.9818	0.8671	0.9965	0.9519	0.9396	0.4627	0.5801	0.975
INC033F10	CG10510	1.29883	1.24957	1.63149	1.44822	1.57812	1.42817	1.44251	1	1.22684	1.00456	1.39579	1.08989	1.26436	1.46969	1.03428	1.28273	0.5891	0.1545	0.2931	0.1645	0.3034	0.3043	0.9442	0.613	0.891	0.3799	0.7968	0.5521	0.2706	0.8849	0.527	0.0943	0.2152	0.0922	0.2101	0.2388	0.8874	0.5458	0.8457	0.3184	0.7731	0.4837	0.204	0.9003	0.4415	0.7885	0.5619	0.7294
INC155E03	CG10513	1	1.95605	2.3365	1.9776	2.77092	1.76828	1.72313	1.3713	1.36843	2.14032	1.31789	2.34565	1.82213	1.41142	1.25692	1.46315	0	0	0	0	0	0	0.0012	0.0023	0	0.0142	0	0	0.0036	0.0298	0.0012	0.0156	0.4622	0.0001	0.8902	0.8686	0.9998	0.9995	0.2316	0.9985	0.0448	0.7379	0.9994	1	0.9978	0.9761	0.052	0.9963
INC089B06	CG10514	1.6322	1.59186	1.49023	1.72342	1.62774	2.33179	1.88146	1	1.45706	1.24219	2.12183	2.18315	2.54747	1.57947	1.43802	1.38291	0.563	0.6623	0.3851	0.5	0.0199	0.2788	0.9899	0.7218	0.9792	0.1298	0.0617	0.0023	0.571	0.7636	0.8201	0.6532	0.3081	0.45	0.0031	0.2354	0.9865	0.7011	0.934	0.0955	0.026	0.0015	0.5237	0.7815	0.8313	0.1328	0.3141	0.0115
INC040B09	CG10516	1.82849	1.50477	1.2244	1.14692	1.4403	1.34106	1.61224	1.4511	1	1.59799	1.68779	1.4053	1.26451	1.22419	1.26061	1.07677	0.8766	0.9568	0.9824	0.873	0.9549	0.7128	0.8809	0.997	0.7296	0.6095	0.8836	0.9539	0.9655	0.972	0.9952	0.8792	0.9262	0.6087	0.8438	0.3685	0.5778	0.9925	0.3967	0.3298	0.6281	0.8394	0.8643	0.8932	0.9762	0.6577	0.2433	0.3383
INC021A12	CG10523	1.24196	1.17905	1.05299	1.46034	1.18762	1.19669	1.0707	1.0214	1.31162	1.11501	1.35677	1.37038	1	1.18663	1.12627	1.27089	0.6006	0.7269	0.3089	0.5657	0.559	0.7301	0.8609	0.3958	0.7163	0.3597	0.3215	0.8325	0.5778	0.6732	0.4536	0.6909	0.2395	0.4702	0.4886	0.6589	0.7493	0.3354	0.599	0.293	0.2555	0.7818	0.4873	0.5975	0.3575	0.0709	0.3324	0.314
INC029H02	CG10539	1.23039	1.20863	1.18647	1.13499	1.09756	1.39381	1.13747	1.17801	1.2174	1.27324	1.06185	1.1874	1.24472	1	1.17253	1.22368	0.5735	0.6298	0.7839	0.8424	0.1116	0.7532	0.6785	0.557	0.3447	0.8733	0.6273	0.4474	0.9718	0.6608	0.5157	0.5869	0.7416	0.8368	0.0311	0.7015	0.588	0.465	0.3022	0.85	0.5749	0.376	0.9672	0.6178	0.4551	0.6916	0.758	0.0477
INC031E12	CG10541	1.18638	1.64712	1.21247	1.3895	1.43676	1.32332	1.28307	1	1.1222	1.08693	1.36766	1.33286	1.31993	1.14593	1.31871	1.2434	0.0128	0.4488	0.1712	0.1307	0.2516	0.3421	0.888	0.6289	0.7383	0.2602	0.2744	0.2486	0.5832	0.2669	0.3983	0.9914	0.8906	0.8363	0.9692	0.9252	0.9991	0.9889	0.9895	0.8181	0.8925	0.9161	0.9835	0.932	0.9602	0.1478	0.1522	0.2846
INC089H08	CG10543	1.24072	1.08975	1.09375	1.11579	1.01843	1.11898	1.12821	1.10428	1	1.02928	1.13552	1.12157	1.09526	1.00467	1.11522	1.04672	0.8458	0.8018	0.773	0.9049	0.7804	0.7269	0.8239	0.9222	0.9468	0.7041	0.7129	0.814	0.9006	0.7823	0.8616	0.4801	0.4086	0.7136	0.3863	0.4022	0.457	0.7154	0.6374	0.408	0.4098	0.4787	0.7058	0.4235	0.6212	0.4016	0.702	0.4366
INC065B06	CG10545	1.1238	1	1.2928	1.0506	1.26732	1.11121	1.07635	1.17611	1.2845	1.23347	1.20613	1.30834	1.05675	1.06225	1.03289	1.36577	0.8831	0.1945	0.6992	0.165	0.5432	0.6468	0.3321	0.1173	0.1642	0.3031	0.1107	0.7282	0.7038	0.7918	0.0505	0.0323	0.3534	0.0153	0.1124	0.2804	0.0736	0.011	0.04	0.0777	0.0174	0.3006	0.3203	0.3517	0.0033	0.9834	0.5404	0.845
INC119B12	CG10553	1.67953	2.00167	2.16136	2.45115	2.35993	2.0491	3.17673	2.33889	2.78956	1.02334	2.12037	1.5566	2.27372	1	1.85687	2.83676	0.272	0.2659	0.1304	0.1533	0.2605	0.0341	0.1151	0.0611	0.9143	0.2835	0.5856	0.1852	0.9208	0.3679	0.0559	0.4189	0.2394	0.2437	0.4508	0.0688	0.2706	0.128	0.9862	0.4298	0.8128	0.3057	0.9914	0.6431	0.0859	0.3003	0.3975	0.5666
INC022C05	CG10555	1.36022	1.35059	1.37898	1.36579	1.17783	1.38765	1.31838	1.56761	1.32476	1.3826	1	1.41287	1.11803	1.1039	1.16696	1.15255	0.529	0.4627	0.488	0.8485	0.4456	0.5987	0.1265	0.5734	0.4608	0.9706	0.411	0.9255	0.9311	0.8705	0.8753	0.4105	0.4568	0.8839	0.3891	0.5896	0.1257	0.5499	0.4385	0.9741	0.3791	0.9348	0.9356	0.8971	0.9088	0.5405	0.8975	0.4879
INC116B04	CG10560	1	2.39098	1.60552	1.87536	3.37719	1.35853	2.21653	1.86029	1.3112	1.4214	1.82104	1.08433	2.20176	2.40316	2.5096	3.28586	0.0473	0.2218	0.1157	0.0096	0.259	0.0671	0.1193	0.2774	0.1598	0.0991	0.4228	0.0372	0.0455	0.0356	0.009	0.8775	0.764	0.0802	0.9944	0.5804	0.7759	0.9615	0.9228	0.78	0.9838	0.6061	0.491	0.3978	0.0931	0.366	0.0452	0.6578
INC086C07	CG10561	1	1.36777	1.13549	1.36372	1.36347	1.35619	1.51267	1.08967	1.45677	1.16069	1.56773	1.51475	1.31079	1.28124	1.20772	1.3347	0.0983	0.3307	0.1678	0.1434	0.1219	0.1067	0.3891	0.0977	0.2223	0.0681	0.0664	0.1462	0.1815	0.2226	0.1481	0.7777	0.5126	0.5069	0.5224	0.3515	0.8038	0.3964	0.7507	0.3026	0.3294	0.5863	0.6275	0.7522	0.55	0.1763	0.2623	0.2595
INC119C06	CG10565	1.61325	1.88006	1.20714	1.49489	1.99257	1.06168	1.94985	1.74785	1.20962	1.79768	1	1.5883	1.76255	1.60062	1.78315	1.1042	0.2463	0.7774	0.5944	0.2491	0.9123	0.2392	0.354	0.878	0.337	0.9394	0.5236	0.3868	0.5136	0.3359	0.8892	0.8781	0.7813	0.4117	0.9755	0.4429	0.6199	0.958	0.5603	0.9763	0.7419	0.6249	0.7739	0.6209	0.958	0.1889	0.0627	0.6346
INC077B06	CG1057	1.32764	1.16222	1.26959	1.13543	1.03322	1.25504	1.34078	1.51537	1.17206	1.16867	1.39444	1.30587	1.22497	1.0891	1.10864	1	0.8704	0.6108	0.8733	0.9677	0.687	0.4736	0.1344	0.8193	0.8887	0.3656	0.5434	0.7531	0.9326	0.9274	0.9798	0.2153	0.595	0.8638	0.2076	0.1342	0.02	0.4752	0.4893	0.0928	0.176	0.3347	0.7051	0.687	0.8967	0.8452	0.932	0.5276
INC093F01	CG10570	1	1.58282	1.42035	1.42549	1.63521	1.64084	1.44217	1.21711	1.59449	1.44586	1.75439	1.14519	1.97354	1.5754	1.23007	1.60567	0.0002	0.0141	0.0111	0.0003	0.0002	0.0087	0.0686	0.0009	0.0008	0.0016	0.1653	0	0.0012	0.0725	0.0009	0.8183	0.8112	0.3783	0.3607	0.7274	0.9693	0.4841	0.7378	0.2539	0.9856	0.0382	0.5082	0.9819	0.4344	0.5344	0.1381	0.1333
INC033A06	CG10571	1.18776	1.08216	1.26071	1.21473	1.16102	1.16716	1.18596	1.34127	1.20009	1.13461	1	1.32034	1.06083	1.41861	1.34741	1.02372	0.789	0.3283	0.4211	0.5763	0.56	0.5086	0.1424	0.4827	0.6811	0.8751	0.2097	0.8415	0.0974	0.1567	0.8739	0.0515	0.1451	0.2519	0.1924	0.23	0.0367	0.1952	0.3534	0.7186	0.0637	0.5812	0.0101	0.0132	0.6925	0.6293	0.7572	0.7388
INC142B04	CG10574	1.42804	1.60558	1.86692	1.79688	1.29308	1	1.63419	2.19479	1.30638	1.27058	1.52742	1.47344	1.81251	1.49315	1.43471	1.12937	0.3236	0.212	0.1777	0.636	0.9058	0.3099	0.0204	0.6152	0.7074	0.3951	0.447	0.1542	0.436	0.4793	0.7787	0.3442	0.3287	0.8115	0.9973	0.4807	0.1284	0.7605	0.806	0.5696	0.6169	0.3063	0.6017	0.6802	0.9023	0.557	0.8612	0.959
INC033D02	CG10575	1.22313	1.09001	1.21552	1.17792	1	1.10372	1.17863	1.25215	1.18625	1.80411	1.16162	1.01592	1.19168	1.19155	1.2609	1.10286	0.7963	0.5158	0.59	0.8745	0.7417	0.5718	0.407	0.5765	0.0023	0.6041	0.8543	0.5503	0.5474	0.4124	0.724	0.2231	0.3046	0.7287	0.453	0.3024	0.1688	0.2862	0.0014	0.3664	0.6872	0.2699	0.2716	0.1302	0.469	0.5979	0.8728	0.7237
INC151H11	CG10576	1.30672	1.23117	1.11113	1.13307	1.10794	1.09952	1.15694	1.31694	1.21786	1.29691	1.3396	1.46392	1.0749	1.19173	1	1.232	0.703	0.8771	0.8764	0.915	0.9283	0.814	0.4691	0.6944	0.5438	0.4442	0.1948	0.9597	0.7581	0.9882	0.6832	0.8305	0.7882	0.8579	0.9038	0.6977	0.276	0.5273	0.332	0.294	0.0816	0.8915	0.6015	0.9773	0.4989	0.4215	0.5113	0.5222
INC033E05	CG10578	1.85474	1.45643	1.51938	1.4387	1.50822	1.50686	1.18544	1.47514	1.24926	1.38228	1.64493	1.24713	1.61722	1.25354	1	1.12116	0.9826	0.9178	0.9789	0.9341	0.9486	0.9991	0.9761	0.9972	0.9869	0.7932	0.9984	0.8493	0.9997	1	0.9998	0.3404	0.5547	0.3792	0.3304	0.9602	0.4604	0.8792	0.6511	0.2262	0.9037	0.1942	0.8859	0.9988	0.9831	0.7245	0.5199	0.5089
INC022F03	CG10585	1	2.88266	3.76243	4.03981	4.47334	3.48423	2.12211	1.43734	1.20493	1.46733	1.48982	1.88692	2.5153	2.5064	2.50475	1.71801	0.0035	0.002	0.0018	0.0011	0.0039	0.0002	0.0038	0.036	0.0448	0.0105	0.0038	0.0056	0	0.0041	0.0103	0.0997	0.0356	0.0048	0.0276	0.9389	0.9946	0.9972	0.9981	0.9917	0.9764	0.9359	0.7782	0.9418	0.9964	0.2097	0.1019	0.6755
INC093H05	CG10586	1.68886	2.44008	2.41042	2.19819	2.24801	1.73752	1.43423	1.09007	1.28264	1	1.27332	1.42134	1.55826	1.57926	2.86042	2.02753	0.1493	0.2445	0.2586	0.2315	0.4593	0.6385	0.8199	0.7234	0.9763	0.7289	0.6542	0.57	0.5519	0.077	0.3191	0.5231	0.6427	0.6089	0.893	0.9341	0.9788	0.9631	0.9871	0.9543	0.9524	0.928	0.9218	0.2514	0.7251	0.6166	0.5729	0.7803
INC094A11	CG10589	1.78757	1.81116	2.09411	3.05791	2.14453	2.85542	1	1.81766	2.60495	2.61863	2.18179	1.99145	2.82031	1.26276	2.51435	2.1086	0.4825	0.3329	0.1046	0.3001	0.1521	0.9399	0.4524	0.0795	0.0767	0.2632	0.3866	0.0854	0.7722	0.1288	0.2975	0.2992	0.1191	0.3064	0.1769	0.9321	0.4826	0.1078	0.1405	0.2982	0.4017	0.12	0.7736	0.0992	0.2961	0.2278	0.4785	0.2788
INC077E02	CG1059	1.35772	1.29475	1.58084	1.60882	1.40426	1.18882	1.32616	1.3158	1.45753	1.29839	1.22119	1.43862	1	1.52082	1.31424	1.4601	0.6474	0.1546	0.1	0.4138	0.8373	0.5639	0.5972	0.3123	0.6642	0.7166	0.3372	0.9875	0.2184	0.5866	0.2966	0.0337	0.032	0.2516	0.7958	0.4304	0.4594	0.1789	0.486	0.6237	0.2083	0.9686	0.1227	0.4408	0.1671	0.4292	0.8003	0.9838
INC033F07	CG10592	1	1.17473	1.42155	1.49742	1.30774	1.51909	1.41683	1.08861	1.04185	1.70042	1.13821	1.88493	1.50619	1.94315	1.3084	1.84804	0.1765	0.0585	0.0277	0.1003	0.0169	0.0549	0.3217	0.4084	0.0006	0.3045	0.0059	0.0252	0.0017	0.0976	0.0024	0.1219	0.0846	0.2655	0.0323	0.1607	0.6578	0.7188	0.0263	0.5602	0.0211	0.0995	0.0103	0.2665	0.0042	0.3766	0.6621	0.3796
INC098A12	CG10593	1.1818	1.65552	1.68913	1.54904	2.13956	1.4108	2.14973	1.54006	1.21232	1.42385	1.06424	1.32718	1	1.39297	1.60272	1.76936	0.0314	0.0661	0.1105	0.0033	0.1868	0.0092	0.1141	0.4505	0.1544	0.6589	0.3068	0.7811	0.2381	0.0951	0.0392	0.4546	0.6468	0.0549	0.8532	0.1039	0.6352	0.9378	0.764	0.9684	0.8568	0.9924	0.7905	0.5656	0.3679	0.7092	0.1171	0.8188
INC023H02	CG10596	1.32043	1.60296	1.55881	1.40487	1.53591	1.62036	1.36085	1.53529	1.22679	1.3796	1	1.36037	1.37351	1.49079	1.41206	1.24324	0.0057	0.0426	0.2424	0.0472	0.0071	0.379	0.03	0.7874	0.2668	0.9958	0.3739	0.3227	0.0977	0.231	0.73	0.6625	0.9598	0.703	0.4209	0.9666	0.6998	0.9987	0.9573	1	0.9784	0.968	0.8092	0.9511	0.9987	0.923	0.5774	0.2944
INC098B09	CG10597	1	1.44877	1.57117	1.27482	1.13633	1.96463	1.36196	1.52341	2.01511	1.76925	1.42304	1.41168	1.97573	1.54335	1.85845	1.65229	0.0005	0.0029	0.0442	0.1935	0	0.0229	0.0009	0	0	0.0167	0.0074	0	0.0016	0	0.0001	0.2183	0.8741	0.9851	0.0013	0.6858	0.3434	0.0062	0.053	0.5458	0.5739	0.0057	0.3051	0.0147	0.1453	0.9681	0.9933	0.04
INC085F03	CG10602	1.06772	1.11962	1.07276	1.14876	1.02682	1.0297	1	1.25047	1.05106	1.32159	1.32935	1.50426	1.02456	1.10085	1.08343	1.08174	0.4327	0.4892	0.3836	0.5539	0.5589	0.5965	0.2142	0.5177	0.114	0.2342	0.1203	0.5752	0.4608	0.485	0.4823	0.5746	0.4573	0.6347	0.6913	0.675	0.3142	0.594	0.2719	0.2829	0.1434	0.6455	0.5173	0.5543	0.544	0.3723	0.5536	0.5378
INC120E11	CG10603	1.82771	3.03598	1.53243	1.34285	4.40539	2.81581	1	1.40509	1.60856	2.44233	1.54481	1.16953	2.96146	1.16249	3.5623	3.40296	0.0198	0.6648	0.7918	0.0102	0.0668	0.9196	0.8235	0.6454	0.0588	0.6505	0.8038	0.0211	0.8125	0.0061	0.0295	0.9152	0.9669	0.1363	0.6109	0.9788	0.9715	0.9053	0.8163	0.9012	0.9435	0.5389	0.952	0.2387	0.3587	0.6766	0.0319	0.1193
INC051A10	CG10605	1.39142	1.30311	1.35571	1.44622	1.48836	1.49011	1.51702	1.54076	1.33211	1.3148	1	1.32706	1.32822	1.37996	1.37373	1.32439	0.7261	0.5797	0.3837	0.3044	0.2969	0.2727	0.217	0.6186	0.717	0.9879	0.6441	0.6446	0.536	0.5411	0.6593	0.3337	0.1665	0.1092	0.0656	0.1086	0.0869	0.4218	0.453	0.9615	0.4421	0.4277	0.3088	0.3062	0.4551	0.2547	0.2054	0.2057
INC098G03	CG10616	1.5884	1.57909	1.86595	1.63222	1.39525	1	1.25322	1.84325	1.68555	1.73576	1.02093	1.67418	1.31922	1.74793	1.29864	1.37024	0.5056	0.1898	0.4368	0.7246	0.9909	0.9061	0.1408	0.3613	0.2936	0.9855	0.379	0.8626	0.2948	0.8799	0.7845	0.0836	0.4178	0.752	0.9988	0.9085	0.1565	0.3356	0.3134	0.9913	0.3483	0.8872	0.2596	0.9364	0.8221	0.8682	0.9401	0.9997
INC051H09	CG10621	1	1.36843	1.92043	1.42898	1.62284	1.7513	1.24045	1.41524	1.66226	1.49761	1.2994	1.1252	1.60678	1.06127	1.70155	1.61787	0.1958	0.0376	0.1149	0.0734	0.0461	0.243	0.0532	0.0492	0.1773	0.2055	0.3783	0.0772	0.4309	0.0544	0.0747	0.19	0.45	0.2577	0.1363	0.6241	0.4546	0.2371	0.3925	0.5809	0.7369	0.235	0.8132	0.1248	0.2554	0.9187	0.6966	0.6088
INC035H05	CG10622	1.42268	1.01143	1	1.36211	1.44604	1.19733	1.28256	1.56729	1.32343	1.83395	1.16756	1.32931	1.23401	1.19783	1.18684	1.00155	0.8058	0.8099	0.5395	0.4816	0.6722	0.618	0.3601	0.5789	0.2739	0.7019	0.5628	0.6399	0.6898	0.6862	0.8364	0.5278	0.0716	0.0268	0.1411	0.1347	0.0372	0.0979	0.0291	0.2656	0.1021	0.1595	0.2045	0.1866	0.5127	0.0458	0.0366	0.1859
INC098G12	CG10623	1.80233	1.9819	2.33196	2.01466	2.0616	2.20727	1.90972	1.74969	2.45282	1.9124	2.18488	1	1.69561	1.59297	1.83687	1.86699	0.3537	0.3054	0.4004	0.3429	0.2752	0.4061	0.5739	0.1528	0.3874	0.3127	0.9387	0.5998	0.6707	0.4687	0.4448	0.3784	0.4909	0.4541	0.3876	0.5485	0.6704	0.2621	0.5442	0.4132	0.9529	0.7037	0.7664	0.6193	0.5747	0.707	0.6125	0.5434
INC052B06	CG10624	1.42551	1.18453	1	1.14699	1.55255	1.42157	1.44214	1.31887	1.32084	1.29686	1.44131	1.57306	1.26187	1.72769	1.29644	1.32725	0.8597	0.9532	0.8488	0.3349	0.5069	0.48	0.6759	0.6451	0.7141	0.4968	0.3341	0.7552	0.1898	0.6878	0.6471	0.8752	0.5671	0.0463	0.096	0.1544	0.2748	0.2812	0.3313	0.1989	0.0846	0.3489	0.0262	0.2818	0.2601	0.1996	0.0108	0.0283
INC052F01	CG10628	1.14037	1.24874	1	1.25701	1.44203	1.25778	1.25338	1.17531	1.03216	1.22475	1.13844	1.35956	1.17559	1.40965	1.25121	1.12056	0.2602	0.7591	0.2993	0.0842	0.2716	0.3016	0.413	0.7096	0.3463	0.5064	0.1633	0.4254	0.121	0.296	0.5311	0.9725	0.4884	0.1368	0.4959	0.5021	0.6635	0.9126	0.5525	0.716	0.2847	0.6704	0.223	0.4936	0.8027	0.0406	0.0079	0.0553
INC156H10	CG10631	1.48654	1.4319	1.56547	1.43728	1.31614	1.25906	1.03886	1.43803	1.3135	1.27278	1.14055	1.51185	1.2554	1	1.73973	1.26299	0.5565	0.4386	0.5455	0.6686	0.7186	0.8696	0.5699	0.6651	0.7317	0.7342	0.4898	0.7313	0.8711	0.3037	0.6905	0.3534	0.4893	0.6514	0.7873	0.8641	0.4923	0.6281	0.655	0.7279	0.4543	0.7249	0.8715	0.1461	0.6786	0.6672	0.7457	0.7932
INC117D03	CG10635	1.46459	1.49293	2.27606	1.92705	2.16457	1.42204	2.29645	1.227	1.59861	1.27143	1	1.47609	1.14967	1.91284	1.71845	1.54524	0.4928	0.238	0.3213	0.2648	0.524	0.2773	0.689	0.4184	0.5732	0.743	0.4876	0.6444	0.3556	0.404	0.4665	0.1909	0.2757	0.1426	0.5883	0.2185	0.6374	0.4594	0.6549	0.7288	0.5081	0.7783	0.2847	0.3295	0.4606	0.7514	0.5485	0.8673
INC086F02	CG10637	1.80037	1.55825	1.45162	1.34094	1.98246	1.95794	2.00594	2.3018	2.02862	3.04226	1.37	1.26113	1	1.67329	1.64834	1.7499	0.6283	0.6656	0.7065	0.4167	0.4246	0.3766	0.2044	0.384	0.07	0.6856	0.7639	0.8335	0.5567	0.5744	0.52	0.5941	0.6759	0.1506	0.1251	0.1995	0.1465	0.2436	0.1148	0.5919	0.7081	0.8583	0.392	0.3771	0.3414	0.6001	0.1528	0.1678
INC087C09	CG10639	1.19341	1.66241	1.50053	1.2426	1.52742	1.44416	1.46481	1.63403	1.35357	1	1.58109	1.21556	1.19846	1.28723	1.03455	1.61933	0.0205	0.1267	0.4288	0.1147	0.147	0.1667	0.0279	0.2838	0.8762	0.1276	0.4709	0.4944	0.3572	0.7899	0.0802	0.7715	0.969	0.7029	0.8755	0.7572	0.5402	0.8475	0.9958	0.5882	0.9554	0.9761	0.9292	0.9996	0.5654	0.9285	0.4547	0.5956
INC152C10	CG10640	1	1.16265	1.1774	1.38001	1.18042	1.3534	2.00897	1.40331	1.25333	1.10535	1.21482	1.22111	1.21381	1.84561	1.56091	1.87232	0.2138	0.2622	0.0903	0.2636	0.1112	0.0239	0.064	0.1824	0.3294	0.2474	0.2187	0.2309	0.0227	0.0302	0.0093	0.4675	0.2037	0.4702	0.1938	0.045	0.1921	0.3682	0.5871	0.4352	0.4088	0.4133	0.0443	0.055	0.0244	0.252	0.4875	0.2911
INC091D06	CG10641	1.18418	1.25884	1.21507	1.21768	1.29722	1.41895	1.17338	1.70458	1.22729	1.15	1	1.42931	1.26598	1.038	1.45698	1.24065	0.3522	0.4513	0.4457	0.312	0.1624	0.5144	0.0165	0.43	0.5591	0.7649	0.2004	0.3735	0.7392	0.1327	0.4061	0.5769	0.5928	0.4221	0.1903	0.6362	0.0464	0.5479	0.6639	0.8542	0.2635	0.4902	0.8432	0.1586	0.5394	0.5156	0.3747	0.2077
INC116H01	CG1065	1.12522	1.43839	1	1.30244	1.55401	1.11228	1.21988	1.28797	1.24172	1.295	1.37548	1.61424	1.10237	1.54454	1.23707	1.28222	0.0065	0.823	0.1041	0.0023	0.5396	0.2596	0.0992	0.2058	0.0482	0.0642	0.0022	0.5622	0.0039	0.2121	0.1421	1	0.8435	0.2178	0.9985	0.928	0.8468	0.8893	0.807	0.6192	0.1572	0.988	0.2736	0.9353	0.8511	0.0033	0	0.165
INC151B03	CG10652	1.2484	1.24927	1.32704	1.07397	1.22316	1.12714	1.31431	1.36237	1.18423	1.16374	1.32007	1	1.19546	1.1084	1.10138	1.22944	0.4969	0.3473	0.8464	0.5519	0.7526	0.3674	0.2532	0.6368	0.7265	0.3714	0.929	0.6066	0.7842	0.798	0.5432	0.3104	0.8967	0.5625	0.8397	0.3395	0.2543	0.6395	0.6957	0.3605	0.9377	0.6185	0.8112	0.8565	0.5513	0.973	0.7119	0.8835
INC024H04	CG10657	1.50505	1.54472	1.51272	1.32471	1.79184	1.59269	1.27371	1	1.17989	2.38331	1.16189	1.54778	1.49195	1.60103	1.49439	1.64643	0.4356	0.4906	0.7947	0.1328	0.3625	0.8413	0.9979	0.9518	0.0001	0.9313	0.4468	0.5239	0.3594	0.4981	0.2782	0.5552	0.8591	0.1407	0.3989	0.8919	0.9976	0.9698	0.0027	0.9563	0.5051	0.6183	0.409	0.5865	0.3317	0.8202	0.1633	0.3832
INC024H08	CG10660	1	1.36637	1.46478	1.60227	1.56822	1.54346	1.33559	1.50917	1.45798	1.04552	1.52849	1.09915	1.57012	1.32165	1.43742	1.53318	0.0227	0.0205	0.0035	0.0059	0.003	0.0487	0.0043	0.0135	0.3646	0.0351	0.3116	0.0015	0.0673	0.0128	0.0049	0.2835	0.1202	0.1462	0.1111	0.5744	0.2266	0.3248	0.9494	0.2976	0.9051	0.1486	0.5942	0.3428	0.1892	0.2413	0.3275	0.346
INC124F06	CG10664	1.27847	1.3312	1.20121	1.25136	1.38834	1.09656	1.10601	1	1.34556	1.30986	1.56208	1.34792	1.33881	1.41101	1.33834	1.32123	0.3446	0.6773	0.5541	0.2681	0.8828	0.8583	0.9762	0.3414	0.3857	0.0849	0.3379	0.3565	0.2333	0.3566	0.405	0.8519	0.7179	0.3486	0.9794	0.9367	0.9925	0.4615	0.5464	0.1384	0.4555	0.4849	0.3201	0.4866	0.5368	0.337	0.1037	0.7764
INC025A04	CG10671	1.51676	1.69234	1.55536	1.66077	1.33772	1.54782	1.59201	1.71448	1.96696	1.63395	1.01101	1.57165	1.21576	1.62861	1	1.06571	0.197	0.429	0.2755	0.7788	0.4457	0.3877	0.1992	0.0682	0.3001	0.9384	0.4202	0.9153	0.3494	0.9928	0.9749	0.7978	0.5413	0.9424	0.7505	0.6415	0.4641	0.1932	0.5967	0.9766	0.6689	0.987	0.5902	0.9999	0.9977	0.2916	0.8403	0.5059
INC124G07	CG10672	1.01628	1.8598	1.83919	1.56003	2.15062	1.4952	1.61523	1.02526	1	1.16929	1.59606	1.53356	1.90189	1.91945	1.23363	1.54522	0.0128	0.0408	0.1111	0.0131	0.1104	0.0816	0.5023	0.5303	0.3225	0.087	0.0869	0.0209	0.0176	0.2397	0.0862	0.529	0.7496	0.2826	0.8632	0.6895	0.9838	0.9964	0.9269	0.7257	0.7879	0.4693	0.4387	0.9865	0.7808	0.7876	0.3146	0.7628
INC145C02	CG10680	3.51068	3.74133	1	2.73258	3.21792	2.77806	5.07253	3.16749	3.77617	3.8198	3.30353	2.75292	4.05917	2.7501	2.68126	3.17691	0.3595	0.9934	0.8403	0.6304	0.8771	0.0608	0.7268	0.3672	0.3124	0.5998	0.8765	0.2325	0.857	0.9019	0.6618	0.996	0.8918	0.7364	0.977	0.0891	0.7916	0.4794	0.4415	0.6947	0.9206	0.3463	0.9202	0.9737	0.786	0.0058	0.013	0.0152
INC066H09	CG10682	1.29071	1.24188	1.20504	1.15403	1.19417	1.01212	1	1.05331	1.22958	1.32785	1.54486	1.08524	1.18574	1.18669	1.02234	1.08384	0.6612	0.7194	0.8361	0.7508	0.9864	0.9811	0.9825	0.6724	0.3817	0.0927	0.9349	0.7918	0.768	0.9822	0.9354	0.6376	0.7761	0.6474	0.9935	0.9708	0.9591	0.5362	0.264	0.0435	0.9068	0.6804	0.6793	0.9829	0.9157	0.6829	0.5257	0.9436
INC039F12	CG10686	1.33073	1.21634	1.22572	1.06253	1.23246	1.2039	1.17749	1.26292	1.18328	1.15391	1	1.23949	1.11156	1.10751	1.19531	1.05477	0.7822	0.7422	0.9617	0.7383	0.8111	0.8456	0.6937	0.8408	0.939	0.9826	0.7165	0.9462	0.9207	0.8227	0.9729	0.4952	0.907	0.4597	0.5481	0.6371	0.3544	0.6037	0.6658	0.9279	0.4453	0.8078	0.8116	0.5877	0.9109	0.9335	0.4722	0.543
INC131B03	CG10691	1.40264	1.32523	1	1.1957	1.0456	1.54008	1.55431	1.37088	1.329	1.53316	1.18313	1.30203	1.62526	1.55702	1.29053	1.61533	0.7528	0.9992	0.9667	0.9988	0.1292	0.1397	0.6121	0.7267	0.0857	0.9417	0.801	0.0331	0.128	0.8198	0.0558	0.9998	0.9298	0.9995	0.0125	0.029	0.3426	0.4941	0.0422	0.8816	0.5761	0.0065	0.0257	0.6476	0.0084	0.0054	0.2822	0
INC007B12	CG10697	1	1.15959	1.59303	1.19029	1.10771	1.2352	1.27877	1.04036	1.12198	1.36781	1.09201	1.44108	1.24079	1.1628	1.37717	1.40054	0.3055	0.1368	0.2509	0.3454	0.2137	0.1819	0.4025	0.3076	0.0917	0.364	0.0697	0.1911	0.2806	0.103	0.0926	0.2174	0.4565	0.5691	0.3589	0.3508	0.6535	0.552	0.2636	0.5777	0.1744	0.3915	0.5077	0.1701	0.1804	0.8172	0.8338	0.7384
INC106C04	CG10699	1.59504	1.36149	1.42869	1.24582	1.24264	1.37312	1.41343	1.36409	1.23026	1.23556	1	1.31982	1.12951	1.33366	1.32523	1.25862	0.8772	0.7363	0.9408	0.9431	0.8434	0.7722	0.8502	0.9511	0.9765	0.9954	0.8855	0.9938	0.8555	0.8924	0.9312	0.3322	0.7621	0.7874	0.452	0.394	0.4959	0.7741	0.7642	0.957	0.5882	0.9208	0.5637	0.5966	0.7323	0.8776	0.8511	0.6185
INC089H09	CG1070	1.43448	1.24705	1.03279	1	1.09563	1.2222	1.19484	1.2027	1.20931	1.12898	1.04266	1.05449	1.16677	1.05646	1.31071	1.00766	0.809	0.9324	0.9658	0.9176	0.8205	0.8298	0.8507	0.8142	0.8901	0.9037	0.9144	0.8559	0.9233	0.6944	0.9488	0.873	0.9149	0.7981	0.5706	0.6022	0.5911	0.5664	0.6929	0.7914	0.793	0.6558	0.8006	0.3698	0.8902	0.5693	0.3655	0.1812
INC120D12	CG10701	1.4956	1.57954	1.4578	1	1.4176	1.40054	1.44434	1.41774	1.27656	1.33388	1.07863	1.19244	1.20884	1.43583	1.34537	1.25746	0.264	0.5782	1	0.6688	0.7307	0.6162	0.7035	0.9246	0.9066	0.9974	0.9814	0.9851	0.6332	0.838	0.9418	0.8332	1	0.9016	0.9608	0.8227	0.892	0.9892	0.9548	0.9998	0.9985	0.9979	0.8369	0.979	0.9951	1	0.6347	0.7023
INC122C07	CG10701	1.49485	1.34054	1.16779	1	1.49641	1.35426	1.58583	1.53179	1.44486	1.52034	1.10736	1.49936	1.24239	1.83108	1.28536	1.38982	0.8185	0.9429	0.9941	0.5002	0.7573	0.3502	0.4126	0.6045	0.4403	0.9503	0.5004	0.9038	0.0953	0.8641	0.7072	0.8696	0.9844	0.1936	0.4733	0.1259	0.1633	0.3	0.1779	0.8625	0.2133	0.7099	0.0206	0.639	0.3801	0.9079	0.0524	0.1623
INC075G08	CG10704	1.21412	1.06448	1.07661	1.21959	1.21348	1.31513	1.32121	1.25637	1.23231	1.28346	1	1.3018	1.12881	1.35953	1.24769	1.15388	0.8685	0.815	0.4916	0.504	0.2544	0.2575	0.3928	0.4577	0.2827	0.9009	0.2991	0.7146	0.1936	0.4182	0.6629	0.4742	0.1171	0.1091	0.0108	0.0433	0.0814	0.1327	0.069	0.6598	0.0625	0.3029	0.0243	0.0742	0.2564	0.1034	0.1417	0.0375
INC052B04	CG10706	1.36805	1.15532	1.26305	1.17083	1.23687	1.28349	1.3137	1.28067	1.27589	1.30674	1	1.35948	1.16685	1.36927	1.12939	1.02673	0.8867	0.6881	0.8491	0.7578	0.671	0.5914	0.6886	0.6638	0.654	0.9622	0.5241	0.8768	0.4969	0.8969	0.9648	0.2231	0.4751	0.2816	0.1485	0.1879	0.2342	0.2567	0.2054	0.8214	0.1677	0.4889	0.1274	0.5947	0.8316	0.7231	0.5531	0.4439
INC132F11	CG10706	3.6262	2.67285	2.4619	2.27591	2.91633	3.25349	1.38251	3.34905	4.32411	2.48529	2.75872	1	3.16059	1.46591	3.07021	3.67443	0.7293	0.7536	0.8065	0.694	0.6005	0.9635	0.6022	0.3068	0.7756	0.723	0.9925	0.6214	0.954	0.635	0.4874	0.5768	0.6395	0.3902	0.2476	0.9428	0.2892	0.0811	0.5654	0.4638	0.9848	0.2647	0.9139	0.2639	0.1506	0.6248	0.3136	0.234
INC020B11	CG1071	1	2.83116	2.87975	1.2384	1.75746	2.0349	1.15414	1.32983	1.07866	1.73448	1.27584	1.3771	2.26157	2.93353	2.25275	2.39022	0.0296	0.0528	0.3761	0.1739	0.087	0.3664	0.1245	0.4066	0.1802	0.2897	0.2238	0.0445	0.0189	0.0508	0.0573	0.4717	0.9358	0.8657	0.863	0.9308	0.9342	0.9776	0.8576	0.9575	0.9303	0.7598	0.4677	0.7953	0.6887	0.9116	0.8264	0.7815
INC003B01	CG10711	1.1207	1.71951	1.83234	1.25998	1.50406	1.74128	1.61639	1.97815	1.83201	1.53704	2.31598	1.9353	1	1.35323	1.68469	1.62376	0.18	0.1723	0.4386	0.2834	0.1588	0.1915	0.0539	0.1209	0.1754	0.0767	0.1817	0.5858	0.3602	0.2019	0.2455	0.3969	0.7397	0.641	0.4287	0.5733	0.3601	0.4325	0.6021	0.2774	0.4183	0.8899	0.6856	0.4988	0.5733	0.752	0.6604	0.5491
INC041G08	CG10718	1.50731	2.6276	2.51259	1.19598	1.92706	2.56969	1.57615	1.9287	1.69488	1.6594	3.28387	1.29076	2.59837	1	2.06357	2.31859	0.0001	0.0075	0.8786	0.1007	0.0016	0.4105	0.0738	0.2544	0.2437	0	0.7576	0.0004	0.9711	0.0455	0.0105	0.6091	1	0.9744	0.5705	0.9979	0.9543	0.9943	0.9925	0.1409	0.9998	0.5236	1	0.9409	0.7825	1	0.9288	0.4444
INC132H12	CG10733	1	1.73876	1.26211	1.19974	1.74515	1.5393	1.50074	1.20628	1.3627	1.12352	1.45497	1.37881	1.54828	1.46974	1.2718	1.57641	0.1028	0.3118	0.3308	0.0968	0.1483	0.1619	0.2714	0.2033	0.4001	0.2028	0.2151	0.1495	0.1774	0.2912	0.1389	0.7555	0.811	0.498	0.7276	0.6963	0.8632	0.8112	0.9157	0.7011	0.8002	0.679	0.743	0.903	0.6533	0.5739	0.2214	0.3255
INC003E11	CG10734	1.10122	1.06527	1.97903	1.76014	1	1.17312	1.77098	1.11728	1.83327	1.5039	4.22134	1.43091	1.69634	1.26526	1.41358	1.47759	0.5407	0.0494	0.1056	0.6347	0.3967	0.0521	0.4728	0.0446	0.1049	0	0.2097	0.0549	0.3058	0.1605	0.1405	0.0187	0.0698	0.6066	0.3179	0.039	0.433	0.0427	0.1157	0	0.1803	0.0334	0.2604	0.079	0.078	0.6962	0.9838	0.9519
INC130B07	CG10737	1.43971	1.17171	1.42122	1.21623	1.54999	1.59639	1.17423	1.38417	1.40339	1.35031	1	1.1273	1.24691	1.35757	1.13467	1.29569	0.8772	0.5215	0.7808	0.3535	0.3032	0.8254	0.5873	0.5524	0.6577	0.9384	0.844	0.7895	0.6031	0.8936	0.6909	0.1079	0.4134	0.0294	0.0089	0.5043	0.1725	0.1665	0.2293	0.7735	0.572	0.3462	0.2314	0.5885	0.259	0.7864	0.3373	0.2807
INC010A07	CG10741	1.10059	1.48643	1.85623	1.29669	1.38493	1.293	1.14766	1.45564	1.57871	1.40032	1.43621	1.75637	1.26438	1.37624	1.14748	1	0.0736	0.0207	0.2241	0.1553	0.2107	0.413	0.0523	0.0513	0.118	0.195	0.0255	0.263	0.1779	0.4233	0.6641	0.111	0.7446	0.6516	0.8132	0.9078	0.5463	0.3804	0.6145	0.5539	0.2284	0.7913	0.6371	0.9252	0.9833	0.9507	0.9003	0.9528
INC008E05	CG10746	1.51173	1.30221	1.60584	1.34497	1.23839	1.76904	1	1.11864	1.49876	1.34009	1.58428	1.26207	2.13618	1.50496	1.67165	1.48333	0.8251	0.3614	0.7499	0.8712	0.1497	0.9909	0.9696	0.5067	0.8189	0.3966	0.8346	0.0142	0.5152	0.2657	0.5362	0.0647	0.4093	0.6258	0.0113	0.9405	0.8275	0.2001	0.4285	0.1531	0.5749	0.001	0.1897	0.0464	0.2024	0.9146	0.9459	0.2743
INC107E10	CG10751	1.7255	2.17029	1.00017	1	2.52536	2.59658	2.28263	1.44019	1.96086	2.17723	1.85235	1.54939	2.95999	1.96056	2.42611	1.65062	0.2109	0.7873	0.8084	0.1774	0.1148	0.3102	0.6344	0.3867	0.1485	0.4481	0.5804	0.0561	0.4116	0.1683	0.5371	0.8832	0.9078	0.3288	0.2362	0.4632	0.7855	0.5933	0.4959	0.6224	0.7373	0.154	0.5745	0.384	0.7337	0.478	0.0903	0.0761
INC008F02	CG10754	1.10028	1.45681	1.64158	1.4235	1.24377	1.266	1	1.47701	1.20308	1.39641	1.52491	1.19156	1.54563	1.43178	1.52902	1.34154	0.0455	0.0389	0.0978	0.2593	0.1971	0.6915	0.0196	0.3073	0.0506	0.0395	0.3587	0.0224	0.0836	0.0265	0.148	0.2293	0.5643	0.8478	0.8952	0.9783	0.4738	0.8635	0.5793	0.3972	0.8233	0.344	0.5236	0.3456	0.7095	0.7709	0.8999	0.9141
INC008F12	CG10761	1.24975	1.10096	1	1.61113	1.46651	1.1666	1.4678	1.31465	1.3519	1.38238	1.73429	1.87403	1.26952	1.86278	1.3371	1.4593	0.8077	0.8744	0.0637	0.1659	0.6458	0.1728	0.3521	0.3031	0.2084	0.0542	0.0112	0.4409	0.0087	0.3204	0.1727	0.7442	0.0068	0.0314	0.35	0.0493	0.1239	0.1132	0.0895	0.0201	0.0027	0.1793	0.0021	0.074	0.0423	0.0004	0.011	0.1937
INC154D12	CG10761	1.13739	1.14859	1.36029	1.41352	1.14578	1.22698	1.08975	1.02536	1	1.82183	1.29792	1.41943	1.38067	1.29454	1.00981	1.11699	0.4751	0.3261	0.2253	0.485	0.3776	0.5565	0.6559	0.6797	0.023	0.3297	0.2191	0.2237	0.3199	0.6536	0.5267	0.3327	0.2343	0.496	0.3749	0.5732	0.6623	0.7004	0.0459	0.3597	0.2304	0.2498	0.3335	0.7027	0.5361	0.4284	0.6733	0.5937
INC030E12	CG10777	1.18072	1.38097	1.50017	1.12556	1.41124	1.54382	1.9145	1.7319	1.32757	1.2566	1.18208	1.36001	1.22304	2.02951	1.40615	1	0.1633	0.1255	0.5959	0.1687	0.0708	0.0136	0.0211	0.2762	0.3625	0.4899	0.2441	0.41	0.0097	0.1673	0.7991	0.2832	0.8313	0.4454	0.2254	0.0511	0.1147	0.5812	0.684	0.7838	0.5251	0.7798	0.0241	0.4503	0.9669	0.8607	0.5993	0.4455
INC094B03	CG10788	1.15637	1.36442	1.30188	1.07325	1.12622	1.43882	1.20113	1.38074	1.03578	1.31023	1.48663	1.10815	1.85599	1	1.74838	1.37944	0.2078	0.3205	0.6233	0.5311	0.1578	0.4364	0.1981	0.6554	0.2798	0.1939	0.559	0.0256	0.6742	0.0449	0.2538	0.5893	0.8575	0.8315	0.373	0.7143	0.4758	0.8479	0.5613	0.362	0.7729	0.0511	0.8394	0.0588	0.4775	0.8164	0.7254	0.3324
INC126F02	CG1079	1.15377	1.39706	1.01678	1.09793	1.33395	1.53496	1.62153	1.56588	1.99529	1	1.5964	1.71572	1.42554	1.72422	1.16982	1.22477	0.2736	0.5991	0.5479	0.3512	0.2076	0.2295	0.228	0.0684	0.7071	0.1751	0.1488	0.236	0.1545	0.4931	0.429	0.7598	0.7495	0.5615	0.3852	0.3556	0.3621	0.1308	0.8478	0.3355	0.272	0.4692	0.2602	0.7736	0.6685	0.3787	0.2237	0.165
INC009B01	CG10795	1.17515	1.63551	1.89181	1.46404	2.05704	1.52708	1.23075	1.39949	1.15243	1.42023	1.27546	1	1.82322	1.20681	1.42389	1.63895	0.045	0.0385	0.2045	0.0087	0.1139	0.418	0.2184	0.5214	0.2032	0.3875	0.7177	0.0239	0.4572	0.1912	0.0824	0.2575	0.687	0.112	0.6858	0.8988	0.7728	0.9236	0.7223	0.8341	0.9694	0.2723	0.8973	0.8114	0.4982	0.9151	0.3652	0.8153
INC077D08	CG10798	1.09427	1.74547	1.21275	1.36688	1.41499	1.59703	1.92368	1.15324	1.62127	1	2.03181	1.58771	1.47368	1.44508	1.55049	1.34929	0.0405	0.4054	0.2496	0.1885	0.0876	0.0433	0.4306	0.1041	0.5869	0.04	0.1396	0.1616	0.2092	0.1246	0.2823	0.8525	0.8335	0.8633	0.7481	0.3662	0.955	0.595	0.963	0.2895	0.6105	0.8348	0.7362	0.7736	0.8451	0.3188	0.3093	0.216
INC050C07	CG10799	1.32497	1.31753	1.46881	1.11495	1.29959	1.22026	1.51027	1.63279	1	1.4053	1.49944	1.64281	2.05261	1.79106	1.51123	1.3959	0.5218	0.3756	0.7248	0.5359	0.647	0.3062	0.1602	0.8244	0.3717	0.3521	0.2402	0.0312	0.1445	0.2947	0.429	0.3146	0.7455	0.5151	0.6477	0.2907	0.2116	0.807	0.3941	0.3348	0.2178	0.02	0.1245	0.2354	0.4139	0.8675	0.6708	0.7621
INC112B06	CG10804	1	1.61307	2.62752	1.9003	1.90844	1.75647	2.22672	2.02371	1.83168	1.30828	1.8065	1.6226	1.56315	2.01317	1.67749	1.8044	0.0152	0.004	0.0106	0.0096	0.009	0.0045	0.0076	0.0122	0.0984	0.0191	0.0341	0.0279	0.0056	0.0157	0.0131	0.0647	0.1979	0.1467	0.264	0.0636	0.1394	0.2323	0.8174	0.3013	0.4848	0.5841	0.1041	0.3993	0.2479	0.9059	0.8758	0.9109
INC011A11	CG10806	1.11073	1.06765	1	1.32364	1.41198	1.71125	1.76819	1.88842	2.05558	1.80882	2.12351	1.94499	1.51503	1.65995	1.52006	1.53724	0.5536	0.6326	0.3172	0.2527	0.0838	0.0995	0.083	0.0444	0.0416	0.0343	0.0713	0.1438	0.1533	0.1501	0.1604	0.6575	0.2189	0.1468	0.0166	0.0399	0.0321	0.0136	0.0312	0.0121	0.0325	0.056	0.0878	0.0333	0.0607	0.1434	0.116	0.0237
INC054G02	CG10809	1.63105	1.57142	1.40778	1.33823	1	1.10512	1.36311	1.61838	1.35846	1.40874	1.37034	1.20199	1.13065	1.35767	1.1826	1.24756	0.603	0.7992	0.8487	0.9932	0.9889	0.8073	0.5081	0.8503	0.7872	0.8105	0.9463	0.9773	0.8397	0.9603	0.9236	0.8206	0.8529	0.9969	0.9963	0.7706	0.4187	0.846	0.7237	0.7916	0.9585	0.9885	0.8329	0.9832	0.9343	0.6439	0.966	0.9318
INC128H10	CG1081	1.02292	1.34141	1.36148	1	1.1354	1.16997	1.21864	1.20083	1.07867	1.34203	1.54968	1.13452	1.36	1.19796	1.30031	1.10157	0.0325	0.0502	0.5557	0.2764	0.2062	0.1706	0.1587	0.3695	0.0314	0.0124	0.262	0.0314	0.1779	0.0677	0.331	0.4548	0.9831	0.8995	0.8832	0.7342	0.7856	0.9353	0.5087	0.2076	0.874	0.4627	0.7784	0.6089	0.9231	0.9909	0.8812	0.836
INC151E02	CG1081	1.99678	1.69718	1.89017	1.63028	1.1199	1.80882	1.52635	1.48175	1.31753	1.74931	1.56891	1	2.52236	1.31796	2.04314	1.69803	0.8044	0.568	0.7442	0.9713	0.6725	0.8074	0.828	0.9139	0.6391	0.7392	0.9822	0.1877	0.9142	0.4592	0.7437	0.2982	0.5724	0.9631	0.3161	0.6747	0.7201	0.8509	0.4587	0.6102	0.9791	0.025	0.8661	0.1471	0.5079	0.7558	0.9603	0.5754
INC111C10	CG10810	1.58068	2.34993	1.47636	2.05111	1.88373	1.64069	1.88749	1.69821	2.88693	1.3361	1.34606	1.39429	1	3.17212	1.23537	2.39536	0.0553	0.6026	0.1423	0.2734	0.4445	0.2344	0.3515	0.0086	0.8319	0.685	0.6913	0.9499	0.0045	0.8377	0.0566	0.9968	0.7723	0.8246	0.9931	0.8294	0.9315	0.1766	0.9732	0.9576	0.989	0.998	0.0807	0.9976	0.4569	0.016	0.1676	0.3012
INC011B10	CG10811	1	1.42848	1.19266	1.4976	1.40912	1.35631	1.57579	1.33581	1.36559	1.19978	1.29462	1.54758	1.25767	1.37576	1.21837	1.34949	0.0034	0.1276	0.0021	0.0096	0.0149	0.0007	0.0105	0.0167	0.097	0.0578	0.0007	0.0542	0.0138	0.0921	0.0235	0.957	0.3403	0.5497	0.7038	0.2098	0.7002	0.6329	0.8899	0.7508	0.263	0.8493	0.6235	0.9302	0.6787	0.008	0.084	0.141
INC120H08	CG10812	1	3.32657	2.60993	2.32353	2.98169	1.72079	2.58137	2.89612	3.71968	1.26537	1.8945	2.03596	1.59731	3.92499	1.86195	3.87171	0	0	0.0001	0	0.0047	0	0	0	0.0888	0.0057	0.0009	0.0112	0	0.0018	0	0.9691	0.9927	0.764	1	0.916	0.7993	0.2439	1	0.9974	0.9958	1	0.1858	0.9997	0.1487	0.8156	0.2067	0.9915
INC027D08	CG10827	1.07294	1.14447	1	1.27748	1.16625	1.22118	1.55106	1.24772	1.45598	1.4083	1.03048	1.24067	1.3244	1.61587	1.19631	1.51774	0.3794	0.5661	0.3476	0.3967	0.3126	0.0926	0.2779	0.1518	0.083	0.5427	0.326	0.1886	0.0737	0.3371	0.1337	0.6193	0.4019	0.4722	0.4042	0.1576	0.3801	0.2341	0.2252	0.6092	0.4092	0.2905	0.1343	0.4329	0.1828	0.1273	0.3392	0.3113
INC033A03	CG10833	2.05584	5.42653	2.00735	2.88975	2.4682	2.0099	3.38655	3.19346	3.17402	2.07363	1	2.48604	1.28671	1.65511	1.77411	2.76777	0.0003	0.53	0.0504	0.2064	0.5327	0.0127	0.0184	0.0395	0.4856	0.979	0.1907	0.937	0.8226	0.7299	0.1011	1	0.9994	1	1	0.9909	0.9948	0.993	1	1	1	1	1	1	0.9998	0.0081	0.1378	0.4982
INC055F03	CG10840	2.78851	2.47735	1.05827	1.02379	1.96746	2.01449	1.61586	1.28338	1.38633	2.15478	1.43211	1	2.19519	1.49211	2.02208	1.504	0.6949	0.9801	0.9881	0.887	0.8948	0.9487	0.985	0.9796	0.8536	0.9706	0.9956	0.8008	0.9651	0.8882	0.97	0.983	0.9922	0.8997	0.9199	0.9707	0.9952	0.9961	0.6573	0.9859	0.9986	0.7461	0.9847	0.9178	0.9903	0.5952	0.0541	0.0439
INC013E04	CG10841	1.4274	1.21166	1	1.2602	1.21608	1.09485	1.25999	1.05073	1.23901	1.46867	1.47011	1.05281	1.12912	1.1869	1.06852	1.00183	0.8161	0.9417	0.7293	0.7728	0.8891	0.7277	0.9527	0.7352	0.4302	0.4539	0.9242	0.8724	0.7983	0.9179	0.9436	0.8717	0.4013	0.4854	0.6889	0.4321	0.7504	0.4671	0.1869	0.2318	0.7408	0.6308	0.5246	0.7455	0.8131	0.0908	0.1856	0.3458
INC136F09	CG10842	2.24343	1.87067	2.17971	1.44865	1	2.17149	2.89433	1.58606	3.17968	2.47962	3.517	3.29324	2.57429	3.51284	3.22952	2.41612	0.808	0.5377	0.8089	0.9967	0.5515	0.1536	0.9259	0.0692	0.2972	0.0873	0.0494	0.3089	0.0302	0.0562	0.3833	0.3064	0.7256	0.9934	0.1858	0.028	0.7549	0.0166	0.1476	0.0333	0.009	0.0871	0.0017	0.0006	0.1298	0.8867	0.978	0.5042
INC055H03	CG10845	1.31277	1.33339	1.16199	1.34992	1.14768	1	1.29661	1.25321	1.47894	1.15637	1.24546	1.86222	1.16637	1.59501	1.39283	1.23023	0.4768	0.6539	0.4648	0.7039	0.8701	0.5222	0.5605	0.3265	0.7135	0.5649	0.1176	0.6986	0.2557	0.4057	0.5858	0.758	0.4735	0.8055	0.966	0.5537	0.6135	0.3071	0.7293	0.5894	0.066	0.7597	0.2139	0.407	0.6658	0.1866	0.5261	0.7447
INC055H11	CG10847	1.4651	1.82492	2.34434	1.71115	1.48347	1.62845	1.53854	2.0679	1.30191	1.7793	1	1.03114	1.5606	1.75431	1.50207	1.35569	0.1076	0.0209	0.2526	0.4734	0.3248	0.4218	0.0611	0.6876	0.2204	0.8904	0.9061	0.3853	0.2361	0.4608	0.6281	0.0741	0.6129	0.8638	0.7792	0.7712	0.2614	0.9514	0.5374	0.986	0.9926	0.7953	0.5799	0.8766	0.9384	0.9565	0.9763	0.9563
INC109G01	CG10849	1.33739	1.53588	1.18649	1.32211	1.53994	1.53327	1.48946	1.43198	1.07733	1.44185	1.20095	1.48047	1.19672	1.33997	1.13747	1	0.0861	0.8348	0.5331	0.118	0.1199	0.1883	0.2547	0.964	0.2022	0.7834	0.2015	0.8512	0.5	0.9169	0.9893	0.9954	0.9218	0.4913	0.5217	0.6063	0.7468	0.9996	0.7167	0.9682	0.6254	0.989	0.8818	0.9965	1	0.1162	0.009	0.009
INC054C04	CG10851	2.38641	2.04695	2.44914	2.2997	2.26054	2.19247	2.42177	3.35534	2.80197	2.64405	1	2.5772	1.91158	2.14564	2.67457	2.76748	0.8701	0.4422	0.5719	0.6238	0.708	0.4663	0.0176	0.1725	0.2287	0.9989	0.3072	0.9235	0.7418	0.2259	0.1795	0.0719	0.2468	0.2267	0.2821	0.1653	0.0026	0.0264	0.0451	0.9944	0.069	0.6866	0.3757	0.0188	0.0207	0.6329	0.6657	0.7495
INC111G02	CG10851	1.30485	1.30023	1.20463	1.17564	1.33464	1.2075	1.12135	1.40535	1.18171	1.29131	1.21878	1.20381	1	1.28846	1.42737	1.26277	0.5163	0.7054	0.773	0.4316	0.71	0.8476	0.2807	0.7411	0.5338	0.6574	0.7158	0.9756	0.5364	0.251	0.5723	0.7616	0.7961	0.4261	0.7622	0.8641	0.2659	0.7572	0.5184	0.6555	0.737	0.9835	0.5265	0.185	0.5889	0.5957	0.2411	0.493
INC135H01	CG10853	1.28402	1.18811	1.18772	1	1.11597	1.19085	1.22489	1.03051	1.0564	1.26531	1.13354	1.22226	1.12222	1.28605	1.114	1.08017	0.8205	0.7702	0.9933	0.9251	0.8021	0.6758	0.9936	0.9725	0.5777	0.8553	0.6958	0.9288	0.4938	0.9308	0.9442	0.495	0.985	0.7802	0.4753	0.3549	0.9535	0.8984	0.2482	0.6522	0.3837	0.7458	0.186	0.7875	0.8609	0.991	0.7658	0.4872
INC124G04	CG10855	1.44821	1.71418	1.49242	1.48068	1.72821	1.21864	1.53182	1.21276	1.52625	1.31179	2.01052	1	1.56404	1.3314	1.49207	1.35355	0.2137	0.4555	0.4667	0.2065	0.7929	0.4127	0.8217	0.4008	0.7517	0.085	0.9476	0.34	0.6392	0.4504	0.6261	0.8445	0.8243	0.4839	0.9823	0.7001	0.9607	0.7297	0.89	0.2312	0.9961	0.6872	0.8966	0.8046	0.911	0.5237	0.2096	0.8734
INC004H08	CG10859	1.35493	1.46493	1.60362	1.36433	1.25965	1.35294	1.46192	1	1.18361	1.15863	1.8184	1.40256	1.20437	1.23825	1.19861	1.18302	0.2384	0.1215	0.4861	0.712	0.4967	0.2753	0.9918	0.8542	0.9406	0.039	0.4	0.8254	0.7412	0.8226	0.861	0.1855	0.7657	0.9239	0.8286	0.5042	0.9989	0.9597	0.9661	0.0832	0.6349	0.954	0.9106	0.9676	0.9739	0.9495	0.9798	0.9264
INC136H10	CG10861	2.13474	2.11746	5.07343	2.65425	3.41084	2.34841	2.37975	2.0274	2.68232	1	2.76292	3.43833	2.38635	2.84259	2.26769	3.4235	0.5055	0.0351	0.3075	0.1338	0.3993	0.3832	0.543	0.2812	0.9047	0.2857	0.1373	0.3957	0.2723	0.4478	0.1393	0.0016	0.2075	0.0253	0.2504	0.3353	0.5612	0.1858	0.9528	0.1878	0.0544	0.3191	0.1638	0.4073	0.0477	0.9856	0.9141	0.9933
INC059G03	CG10862	1.14519	1.40898	1.50954	1.23366	1.66775	1.2206	1.26411	1.23212	1.05398	1	1.46744	1.27577	1.12017	1.30956	1.06176	1.17968	0.1656	0.151	0.3966	0.086	0.394	0.3621	0.3619	0.6292	0.7532	0.222	0.3807	0.5337	0.3092	0.6199	0.4661	0.3899	0.7264	0.2547	0.773	0.6664	0.7301	0.874	0.9141	0.4518	0.6288	0.8512	0.6174	0.927	0.7505	0.8333	0.3587	0.8052
INC136D06	CG10863	1.18557	1.54144	1.5613	1.24247	1.34594	1.55789	1.22908	1.15826	1.13467	1.30244	1.04949	1.34073	1.66172	1	1.09383	1.23218	0.0256	0.0426	0.3869	0.2009	0.0221	0.3908	0.5673	0.614	0.2299	0.7753	0.2081	0.0104	0.8723	0.7277	0.4052	0.458	0.9646	0.8651	0.4408	0.9459	0.9822	0.9841	0.8763	0.9893	0.8348	0.2884	0.9982	0.9943	0.9513	0.9704	0.8622	0.5048
INC015B12	CG10866	1.17719	1.37134	1.37586	1.08238	1.48579	1	1.17374	1.3714	1.27067	1.49933	1.41482	1.16635	1.05101	1.57539	1.30696	1.53473	0.2586	0.3369	0.6044	0.2224	0.6914	0.4906	0.2531	0.4011	0.1734	0.3216	0.5023	0.6314	0.1901	0.3522	0.188	0.5104	0.7752	0.4054	0.8305	0.6588	0.5169	0.5882	0.3931	0.4643	0.671	0.7879	0.3514	0.5671	0.3685	0.7551	0.4113	0.7807
INC059H12	CG10869	1.37175	1.36951	1.43568	1.45635	1.3845	1.27055	1.46662	1	1.41182	1.36064	1.5897	1.42637	1.25232	1.25223	1.27815	1.19259	0.5082	0.3622	0.3135	0.4696	0.7391	0.3025	0.9964	0.4002	0.5401	0.1798	0.3664	0.7759	0.7748	0.7232	0.8882	0.3207	0.2843	0.4774	0.8011	0.2705	0.998	0.4027	0.518	0.1765	0.3626	0.7941	0.7832	0.754	0.9033	0.4532	0.6294	0.8466
INC121D11	CG10869	1.76846	1.556	1.56836	1.27512	1.46817	1.52539	1.82499	1.12328	1.02294	1.73111	1.4878	1.15572	1.42695	1.25745	1.25175	1	0.8103	0.7429	0.9585	0.859	0.8364	0.4288	0.9993	0.9966	0.5568	0.796	0.971	0.8987	0.9682	0.9732	0.9974	0.4665	0.9111	0.6677	0.5697	0.1528	0.9846	0.9913	0.2797	0.59	0.931	0.7289	0.9001	0.9265	0.9937	0.9438	0.6456	0.5678
INC110D06	CG10874	1	2.27991	2.14428	2.95224	2.91104	2.16372	1.96111	1.94924	1.90506	2.18539	1.66584	1.03726	1.86478	1.38513	1.68951	1.33348	0.0735	0.107	0.027	0.052	0.0881	0.0606	0.0403	0.0844	0.131	0.2299	0.4694	0.1532	0.2536	0.1661	0.3003	0.539	0.3124	0.2673	0.5778	0.6377	0.629	0.6325	0.5383	0.7538	0.9495	0.7395	0.9014	0.8707	0.8201	0.192	0.3197	0.4865
INC093H07	CG1088	1.11941	1.26478	1.18139	1.34332	1.20423	1.28792	1.11269	1.17276	1.28185	1.26738	1.13508	1.15504	1.11954	1	1.17384	1.14764	0.2146	0.3784	0.1217	0.3251	0.1743	0.511	0.381	0.2097	0.151	0.4802	0.4046	0.5067	0.7367	0.3715	0.43	0.6992	0.3158	0.6526	0.412	0.7926	0.6875	0.4649	0.4861	0.7257	0.7151	0.7979	0.9357	0.7209	0.7509	0.1611	0.4503	0.269
INC142C05	CG1088	1.3268	1.26164	1.10051	1.07505	1.14732	1.28459	1.31913	1.27654	1.31108	1.24081	1	1.40286	1.10278	1.49104	1.38064	1.34594	0.6455	0.8743	0.9068	0.7964	0.5863	0.5175	0.6042	0.5341	0.6984	0.9274	0.3681	0.889	0.2449	0.3957	0.4545	0.8571	0.8814	0.7416	0.4265	0.3736	0.4604	0.3868	0.5413	0.8954	0.2534	0.8401	0.1425	0.2286	0.3133	0.5891	0.411	0.1534
INC035F02	CG10880	1.21475	1.17962	1.33831	1.61483	1.38708	1.81787	1.08916	1.18534	1.93083	1.05459	1	1.68998	1.89819	1.82507	1.70372	1.68593	0.5174	0.4345	0.3424	0.426	0.2153	0.5852	0.5606	0.161	0.5962	0.6247	0.2594	0.1934	0.229	0.2629	0.2925	0.381	0.2785	0.3884	0.124	0.5465	0.502	0.165	0.5755	0.5884	0.2268	0.132	0.1828	0.2194	0.2521	0.3169	0.4624	0.2654
INC035F04	CG10882	1.30961	1.49571	1	1.36463	1.78874	1.6066	1.321	1.61401	1.33219	1.3748	1.06323	1.37633	1.38178	1.44179	1.74907	1.65043	0.2116	0.9111	0.4105	0.0407	0.1164	0.4811	0.1009	0.4728	0.3633	0.8032	0.403	0.3853	0.3026	0.0601	0.1159	0.9925	0.7106	0.1272	0.2962	0.7666	0.3326	0.7448	0.6619	0.937	0.6736	0.6886	0.5636	0.1482	0.2792	0.0243	0.0009	0.0042
INC150E09	CG10883	1.30559	1.24609	1.24974	1.43652	1.32925	1.37732	1.47965	1.66682	1.36414	1.11154	1	1.3633	1.16155	1.29683	1.36518	1.3193	0.6641	0.6364	0.2205	0.4371	0.3246	0.1602	0.0151	0.3656	0.9624	0.9736	0.3739	0.8559	0.529	0.3582	0.4801	0.49	0.0652	0.2451	0.1119	0.067	0.0026	0.2004	0.8375	0.9549	0.2108	0.7274	0.3544	0.1783	0.3051	0.0589	0.2816	0.1825
INC033A05	CG10888	1.90841	1.80263	2.70761	2.45584	2.25312	2.06708	1.66832	1.53779	1.86601	1	1.23422	1.26787	1.3085	2.15372	1.55834	2.30315	0.6244	0.0929	0.1703	0.251	0.3596	0.7027	0.8615	0.5611	0.9973	0.9305	0.9137	0.908	0.3286	0.8087	0.2126	0.0198	0.07	0.1015	0.1794	0.6231	0.7605	0.4338	0.9788	0.9238	0.903	0.9074	0.2237	0.7937	0.0925	0.708	0.8164	0.8886
INC064G08	CG1089	1.76234	2.24694	1.55765	2.10338	2.22598	1.85603	1.83026	1.56071	1.6912	1.61883	1	1.77879	1.78592	1.91581	2.0896	2.18866	0.2291	0.5962	0.3563	0.2951	0.4606	0.4595	0.6532	0.56	0.5687	0.853	0.4852	0.4942	0.4041	0.3119	0.296	0.8682	0.58	0.5035	0.7666	0.71	0.8548	0.8031	0.7628	0.9337	0.7568	0.7535	0.7015	0.6069	0.5285	0.1936	0.1557	0.3212
INC037A01	CG10897	1.07556	1.21501	1.17591	1.22068	1.19862	1.20484	1	1.10357	1.06207	1.12298	1.0959	1.72156	1.03673	1.3784	1.1769	1.10994	0.138	0.2677	0.1656	0.1944	0.1628	0.7057	0.4271	0.5329	0.3427	0.4518	0.0006	0.6324	0.0359	0.2286	0.3999	0.6407	0.4918	0.5593	0.5247	0.9262	0.8015	0.8665	0.7424	0.7541	0.0095	0.9148	0.1598	0.6127	0.7802	0.3637	0.4488	0.4082
INC094B09	CG1090	1.29422	1.28083	1.88895	1.98286	1.7343	2.62314	2.41866	1.40668	1.32987	1.69096	1.11889	1	1.58757	1.76287	1.57262	1.94314	0.5073	0.1009	0.0701	0.1812	0.0093	0.0266	0.3346	0.4729	0.2107	0.6751	0.7592	0.23	0.2414	0.2436	0.1622	0.0767	0.058	0.1577	0.0036	0.0287	0.3385	0.4544	0.2345	0.6736	0.7516	0.1988	0.2411	0.1861	0.1448	0.4267	0.5997	0.1303
INC020B12	CG10908	1.49288	1.18649	1	1.50773	1.41106	1.26206	1.32155	1.63103	1.17949	1.1924	1.15268	1.62407	1.08454	1.72094	1.17404	1.19956	0.9431	0.9901	0.4748	0.6475	0.8536	0.756	0.2769	0.934	0.9568	0.9128	0.3246	0.9792	0.2045	0.9392	0.9018	0.8922	0.0427	0.1065	0.3157	0.2448	0.0157	0.5247	0.4804	0.5573	0.0291	0.7216	0.0106	0.5248	0.4782	0.0013	0.0169	0.0668
INC125G06	CG10910	1.83613	2.32906	1.42748	1.52879	1.10958	1.83158	1.57584	1	3.52028	2.11244	1.64714	1.58933	2.3787	1.45432	2.07491	2.74957	0.1377	0.749	0.6152	0.9597	0.5071	0.7166	0.9834	0.0114	0.2822	0.6367	0.6995	0.1556	0.8013	0.3225	0.0937	0.9394	0.7532	0.9982	0.9218	0.9487	0.9986	0.064	0.6562	0.8637	0.9126	0.4631	0.9721	0.7269	0.2638	0.5184	0.7364	0.2334
INC020C09	CG10911	1.97514	1.4791	1.13344	1.57643	1.15178	2.02637	1	1.07283	1.91347	1.53182	1.27057	1.48349	2.10435	1.85136	1.75633	1.67578	0.9976	1	0.9862	1	0.3975	1	1	0.6018	1	0.9995	0.9974	0.2394	0.7283	0.8609	0.9327	0.9991	0.2431	0.9983	0	1	0.9996	0.0066	0.3653	0.9066	0.4888	0	0.0164	0.0231	0.09	0.0001	0.4295	0
INC020D01	CG10912	1	2.81653	2.76944	2.26989	2.04684	3.7429	2.39476	3.2341	4.50589	3.79444	3.51913	2.06003	4.22041	3.14569	4.57259	3.46345	0	0	0	0	0	0	0	0	0	0	0	0	0	0	0	0.5692	0.9554	0.9914	0.0045	0.8559	0.1729	0.0011	0.029	0.0935	0.9888	0.0022	0.2292	0.0003	0.0799	0.9574	0.9829	0.016
INC037D02	CG10915	1	1.51474	1.65398	1.40403	1.80616	1.53775	1.2034	1.4212	1.67333	1.67651	1.27873	1.87663	1.4139	1.52448	1.29906	1.48783	0.0144	0.056	0.1002	0.037	0.0278	0.2176	0.0595	0.0248	0.0314	0.1918	0.0118	0.0809	0.0471	0.1313	0.084	0.3745	0.6203	0.2617	0.4462	0.8523	0.6306	0.3288	0.3366	0.7458	0.1817	0.6379	0.4918	0.8194	0.5253	0.8451	0.3664	0.5854
INC037D03	CG10922	1.08973	1.54435	1	1.11242	1.33853	1.2183	1.39104	1.55556	1.30004	1.45113	1.70412	1.31948	1.26302	1.12006	1.59951	1.58365	0.0068	0.6222	0.4564	0.149	0.237	0.0794	0.0115	0.1735	0.0069	0.0094	0.1703	0.1502	0.4407	0.0086	0.0484	0.9515	0.9284	0.8046	0.9188	0.7149	0.5013	0.8229	0.6458	0.3138	0.7735	0.9057	0.9382	0.4039	0.4577	0.22	0.1248	0.2078
INC018B06	CG10924	1.15318	1.72352	2.03305	1.42355	1.9752	1.82697	1.88282	1.54683	1	1.37512	1.15368	1.05915	1.49888	1.187	1.11691	1.32009	0.01	0.0087	0.1804	0.0065	0.0079	0.0114	0.046	0.7596	0.1775	0.5033	0.6442	0.0978	0.4637	0.5616	0.2591	0.1768	0.8057	0.2146	0.3384	0.3188	0.7205	0.9962	0.8694	0.9681	0.9807	0.795	0.9757	0.9974	0.9314	0.9189	0.5417	0.6856
INC021D05	CG10930	1	1.82894	1.81271	1.97202	1.1728	1.46457	1.91943	1.57133	2.36954	1.26591	2.31254	2.14037	1.82789	1.58972	1.69965	1.42914	0.0214	0.0814	0.0689	0.3513	0.1381	0.0419	0.0917	0.0128	0.2147	0.0246	0.0341	0.0364	0.0906	0.0515	0.174	0.5154	0.4177	0.9165	0.8133	0.4489	0.6748	0.2343	0.8733	0.2769	0.3476	0.5082	0.6587	0.6379	0.7924	0.3234	0.831	0.7005
INC018B02	CG10932	1.34967	1.25986	1.09071	1.23885	1.27298	1.41955	1.107	1.21844	1	1.16314	1.1177	1.33008	1.2016	1.27216	1.27574	1.13976	0.7467	0.9496	0.7575	0.682	0.3248	0.9354	0.8257	0.9914	0.9349	0.9172	0.5348	0.8372	0.6639	0.6565	0.9043	0.9207	0.5672	0.4655	0.0804	0.8571	0.6236	0.976	0.7362	0.7997	0.3248	0.6536	0.4714	0.4549	0.8141	0.0851	0.0821	0.0131
INC069D04	CG10934	1.45165	1.0187	1.22342	1.30596	1.24247	1.00552	1	1.20151	1.66659	1.06279	1.74012	1.38607	1.13532	1.10413	1.0134	1.25226	0.9873	0.7994	0.7214	0.8094	0.9822	0.965	0.89	0.2063	0.9923	0.1786	0.5969	0.9089	0.9235	0.9771	0.7979	0.1571	0.0658	0.09	0.5424	0.5339	0.1553	0.0016	0.3957	0.0029	0.0397	0.2563	0.3196	0.5127	0.1058	0.3173	0.474	0.8402
INC039A12	CG10938	1.11844	1.10175	1.05099	1.2005	1.38134	1	1.12025	1.10336	1.06996	1.09005	1.39436	1.07093	1.26612	1.08715	1.08799	1.10574	0.5441	0.6695	0.3233	0.061	0.7894	0.5	0.5309	0.6052	0.5892	0.1037	0.6119	0.1779	0.5568	0.5718	0.5243	0.6573	0.2414	0.0274	0.8252	0.4375	0.493	0.5767	0.5273	0.0811	0.5861	0.1539	0.5205	0.5268	0.4883	0.0902	0.0204	0.6344
INC069F07	CG10939	1.43628	1.56771	1.70612	1.48396	1.18089	1.47958	1.12312	1.31975	1.01897	1.09726	1.45811	1.07743	1.46359	1.06112	1	1.19526	0.323	0.2458	0.4495	0.8211	0.4529	0.88	0.7033	0.9617	0.9124	0.4749	0.9057	0.4667	0.9328	0.9693	0.8149	0.3301	0.6129	0.9422	0.6669	0.9504	0.8239	0.9873	0.9523	0.6353	0.9649	0.6578	0.9779	0.9984	0.9309	0.785	0.9444	0.7327
INC069F05	CG10944	1.16396	1.26643	1.41784	1.19938	1.28271	1.23164	1.17392	1.2695	1.11484	1.20808	1.22568	1.11309	1.18823	1.11796	1	1.01552	0.1861	0.0455	0.4115	0.1934	0.2918	0.4703	0.1807	0.6674	0.3368	0.3437	0.6742	0.4209	0.6508	0.9287	0.908	0.0715	0.7529	0.4572	0.6533	0.7897	0.4936	0.8982	0.6881	0.5993	0.9114	0.7528	0.8911	0.9947	0.9901	0.9871	0.8548	0.9353
INC022A02	CG10947	1.34026	1.50135	1.77826	1	1.85397	1.38652	1.47819	1.50307	1.66424	1.27656	2.4319	1.50995	1.28049	2.04093	1.61735	2.52399	0.2735	0.1666	0.8484	0.1249	0.4308	0.36	0.3454	0.2125	0.5688	0.0215	0.3161	0.5681	0.0545	0.2133	0.0192	0.234	0.9533	0.1711	0.6712	0.5155	0.4955	0.327	0.7615	0.0349	0.4811	0.7555	0.0781	0.3263	0.0169	0.9826	0.4318	0.8172
INC015H04	CG10951	1.09066	1.37975	1.59645	1.36876	1.50458	1.4913	1.44876	1.26006	1.20891	1.64565	1	1.22648	1.44429	1.40143	1.45463	1.43049	0.046	0.0184	0.097	0.0394	0.0323	0.0543	0.1838	0.2772	0.0135	0.616	0.2689	0.0459	0.1145	0.0368	0.0671	0.1367	0.5131	0.2755	0.2595	0.3786	0.7447	0.7939	0.1595	0.8674	0.7386	0.377	0.4766	0.3243	0.4038	0.8217	0.642	0.6501
INC039D01	CG10953	1.42084	1.10919	1.10544	1.04645	1.01284	1.19367	1.14016	1.29979	1.33601	1.34216	1.70447	1.64362	1	1.5026	1.27689	1.25493	0.9608	0.9335	0.9773	0.9878	0.8886	0.9269	0.7431	0.6655	0.7074	0.17	0.2025	0.9928	0.3747	0.7674	0.7954	0.5051	0.6601	0.7387	0.2479	0.4315	0.1397	0.1104	0.1252	0.01	0.0077	0.737	0.0273	0.1402	0.1869	0.682	0.7211	0.3101
INC039C08	CG10955	1.58508	1.35319	1.38755	1.19853	1.17907	1.10541	1.18466	1.61694	1.0996	1.26367	1	1.30094	1.24599	1.51853	1.29213	1.07722	0.9	0.8138	0.9687	0.9814	0.9948	0.9721	0.4317	0.9941	0.9661	0.9963	0.8924	0.9693	0.5963	0.9229	0.9944	0.3877	0.8396	0.8955	0.9844	0.8599	0.0687	0.9514	0.6799	0.9767	0.6084	0.7481	0.2027	0.6513	0.9647	0.8816	0.8975	0.9683
INC073H01	CG10960	1.84337	1.60633	1.23128	1.15173	1	1.57852	1.58389	1.22767	1.13491	1.54747	1.18261	1.18374	1.22417	1.36034	1.07218	1.36681	0.7952	0.9722	0.995	0.9995	0.7924	0.7642	0.9906	0.9926	0.8874	0.9695	0.9876	0.9856	0.9238	0.9931	0.9287	0.9522	0.9714	0.9961	0.5416	0.5165	0.9227	0.9554	0.5752	0.9099	0.9243	0.9242	0.7866	0.9787	0.8095	0.6702	0.8704	0.0883
INC024E11	CG10964	1.05219	1.29899	1	1.74989	1.70706	1.96294	1.87678	1.52303	2.83007	1.60485	1.52101	1.84374	1.54276	1.81668	1.3473	1.31245	0.1913	0.5679	0.075	0.0771	0.0157	0.0392	0.1023	0.0009	0.0819	0.1357	0.0608	0.0953	0.074	0.2106	0.255	0.8079	0.179	0.1777	0.0427	0.1168	0.2913	0.0034	0.252	0.3158	0.1462	0.2632	0.1719	0.4592	0.5083	0.0368	0.0722	0.0348
INC043H03	CG10967	1.12969	1.44305	1.59865	1.32779	1.37785	1.36082	1.05614	1.52495	1.13259	1.00253	1	1.14344	1.02716	1.09538	1.14782	1.10376	0.093	0.1068	0.2694	0.2156	0.2164	0.5978	0.0583	0.5043	0.6107	0.6683	0.4809	0.6412	0.5487	0.4765	0.5473	0.3267	0.6483	0.5885	0.6333	0.895	0.376	0.8832	0.8231	0.9208	0.8533	0.9361	0.8777	0.9079	0.9162	0.8364	0.7129	0.7241
INC074D02	CG10969	1.04232	1.12043	1.15753	1.02922	1.02128	1.10172	1.19374	1.04928	1.07158	1	1.05886	1.11218	1.01026	1.00556	1.08295	1.07796	0.2205	0.1803	0.5388	0.5742	0.289	0.1101	0.489	0.3928	0.6936	0.4467	0.3122	0.62	0.613	0.3761	0.3821	0.3494	0.808	0.8459	0.5714	0.2663	0.7587	0.6535	0.8524	0.6811	0.4982	0.8619	0.8364	0.6585	0.6595	0.9021	0.8915	0.6878
INC024B03	CG10971	1.38868	1.50554	2.52246	3.66979	1	1.11583	2.52728	2.27826	1.28647	1.46843	1.04716	1.66229	1.281	2.28396	1.7544	1.23559	0.3932	0.0743	0.0128	0.7977	0.731	0.0753	0.0371	0.5806	0.4174	0.7417	0.3326	0.5911	0.1	0.2467	0.6229	0.0691	0.0147	0.9022	0.8984	0.1089	0.0995	0.6844	0.5366	0.8057	0.4112	0.7284	0.1336	0.2657	0.7572	0.093	0.9784	0.9814
INC075B06	CG10984	1.77471	1.65242	1.75718	1.63703	1.74517	1.3863	1.66051	1.5208	1.47057	1	1.03268	1.35589	1.39048	1.82222	1.39326	1.3486	0.7217	0.5226	0.6753	0.5413	0.94	0.6557	0.8631	0.885	0.9903	0.9939	0.9255	0.9153	0.4447	0.9333	0.9466	0.3775	0.526	0.3626	0.9251	0.4748	0.7381	0.7994	0.9882	0.9902	0.8768	0.8744	0.2527	0.9026	0.9092	0.7157	0.5112	0.8757
INC027F04	CG10986	1.98364	2.00161	1.9942	1.81093	1.75758	2.10473	1.84628	1.81085	1.77257	1.873	1	1.73522	1.87739	1.575	1.75364	1.91066	0.4781	0.4898	0.7208	0.7764	0.3485	0.6431	0.7303	0.7483	0.6791	0.9995	0.7707	0.6401	0.906	0.7773	0.5932	0.5094	0.7618	0.8212	0.3285	0.6593	0.7191	0.767	0.6395	0.9998	0.8035	0.6563	0.9262	0.8245	0.6201	0.7567	0.7989	0.3549
INC075D04	CG10990	1.25939	1.46548	1.33545	1.27293	1.50333	1.48144	1.0928	1.38319	1.18278	1.16331	1.13555	1.44816	1.35247	1	1.31456	1.33356	0.254	0.4079	0.4746	0.2223	0.2404	0.7235	0.3147	0.618	0.6841	0.667	0.3017	0.3609	0.8093	0.4337	0.3931	0.7521	0.8125	0.4378	0.489	0.9256	0.6246	0.8919	0.8479	0.8789	0.5221	0.6757	0.9699	0.7521	0.692	0.6385	0.2549	0.2821
INC154G06	CG10992	1.2623	2.29867	1.49532	1.46564	1.33129	1.22617	1.04635	1.00787	1.23599	1.20065	1.1747	1.26542	1.26338	1	1.24103	1.25407	0	0.093	0.1015	0.3399	0.6045	0.9303	0.975	0.5659	0.6939	0.7088	0.4991	0.4952	0.9627	0.5553	0.5172	1	1	1	1	1	1	1	1	1	1	1	1	1	1	0.5737	0.8483	0.9627
INC078B07	CG10998	1.50529	1.42858	1.53957	1.37577	1	1.16524	1.9891	1.5385	1.47496	1.53399	1.4488	1.30607	1.14009	1.63435	1.69951	1.15651	0.5861	0.4635	0.6144	0.9232	0.8162	0.1755	0.4565	0.5261	0.4835	0.546	0.6912	0.827	0.4046	0.3332	0.8043	0.3933	0.5545	0.9715	0.9082	0.1299	0.3717	0.4412	0.4201	0.4773	0.6331	0.8612	0.3265	0.1557	0.8365	0.7359	0.9346	0.8285
INC017H03	CG10999	1.18889	1.29418	1.24991	1.17065	1.15755	1.16929	1.35347	1.14282	1.26125	1	1.14066	1.26989	1.12629	1.29523	1.01731	1.03405	0.2363	0.3634	0.5566	0.5802	0.5563	0.1807	0.6454	0.3392	0.9601	0.6029	0.3239	0.6655	0.2817	0.8879	0.8395	0.6447	0.8271	0.8399	0.8705	0.37114	0.8396	0.5893	0.9688	0.7953	0.5591	0.8614	0.5	0.9823	0.9653	0.7416	0.7308	0.7142
INC052G08	CG1100	1.24687	1.21041	1.09462	1.10176	1.0767	1	1.0475	1.02086	1.02503	1.3364	1.12154	1.05412	1.26953	1.02473	1.11951	1.02911	0.5718	0.7864	0.7737	0.8072	0.9167	0.8421	0.9041	0.8892	0.2899	0.7065	0.8506	0.4495	0.8809	0.7554	0.8917	0.8329	0.7694	0.8258	0.9547	0.8365	0.8883	0.8777	0.2593	0.6625	0.8236	0.3656	0.8787	0.736	0.8835	0.4588	0.5369	0.7246
INC017H11	CG11000	1	2.71987	1.34453	1.88696	1.56298	1.96945	1.59377	2.06564	2.60291	1.38829	2.15308	2.81988	1.82152	3.08994	2.79505	2.41906	0.0045	0.2256	0.0328	0.0701	0.0131	0.0671	0.0067	0.0011	0.0559	0.006	0.0022	0.0169	0.0004	0.0008	0.0025	0.9575	0.8445	0.9473	0.8472	0.9329	0.7936	0.5609	0.9665	0.7638	0.4617	0.9025	0.3558	0.4613	0.6577	0.0457	0.3026	0.1266
INC017G12	CG11001	1.23442	1.23577	1.24417	1.08025	1.04166	1.15895	1.18426	1.37192	1	1.20622	1.2017	1.08096	1.28454	1.22833	1.22589	1.02039	0.5077	0.4849	0.8876	0.9363	0.7123	0.6414	0.154	0.9598	0.6167	0.5891	0.88	0.3766	0.5414	0.5176	0.95	0.4614	0.9209	0.9581	0.7646	0.6334	0.1645	0.9648	0.5823	0.5839	0.8868	0.3639	0.5286	0.5154	0.972	0.9487	0.9564	0.735
INC116D09	CG11009	1.18937	1.25455	1.15259	1.29183	1.29759	1.1961	1.09073	1.23358	1.25428	1	1.23754	1.07869	1.18917	1.10257	1.0032	1.25245	0.3136	0.5697	0.2569	0.2651	0.4762	0.7237	0.3769	0.3579	0.9515	0.3994	0.7341	0.4874	0.7079	0.8889	0.3693	0.7999	0.3869	0.3763	0.6878	0.8572	0.5586	0.5043	0.9639	0.5531	0.8632	0.6682	0.8495	0.9758	0.511	0.1183	0.1761	0.3755
INC158A12	CG11009	1.23841	1.28819	1.36633	1.2875	1.19719	1.14434	1	1.35408	1.14747	1.06257	1.28862	1.3369	1.35097	1.22603	1.04852	1.28193	0.3631	0.236	0.3742	0.616	0.7528	0.9441	0.1878	0.7388	0.9633	0.3859	0.2443	0.2095	0.5394	0.9333	0.3858	0.2561	0.4988	0.7801	0.913	0.9797	0.3324	0.8295	0.9503	0.4982	0.3745	0.3419	0.6568	0.9849	0.5168	0.7513	0.906	0.9512
INC122D10	CG1101	1.4086	1.43503	1.66362	1.54751	1.30293	1.27284	1.08188	1.51849	1.22555	1.30463	1.11844	1.33361	1.14857	1	1.20065	1.11494	0.4528	0.2112	0.3103	0.6528	0.7079	0.9011	0.3318	0.7527	0.7118	0.8367	0.6018	0.8609	0.9537	0.7887	0.8859	0.1739	0.3267	0.7268	0.7973	0.9382	0.3694	0.7885	0.6848	0.8574	0.6501	0.8956	0.9712	0.8723	0.9304	0.7167	0.9077	0.9316
INC135C06	CG11015	1.19494	1.25641	1.06354	1.2753	1.4986	1.0015	1.20809	1	1.49185	1.40031	1.86016	1.1762	1.29897	1.2341	1.49125	1.51308	0.2924	0.8472	0.2614	0.0165	0.9477	0.4678	0.9457	0.0233	0.0502	0.0008	0.5448	0.2096	0.4101	0.0252	0.0159	0.9732	0.4336	0.0315	0.9984	0.6612	0.9798	0.0676	0.1696	0.0006	0.7375	0.3813	0.5889	0.0314	0.0319	0.0101	0.0009	0.688
INC018C02	CG11025	1.39135	1.46469	1.53688	1.40621	1.34503	1.05364	1.44502	1	1.35554	1.16411	1.35475	1.42837	1.14783	1.53004	1.32852	1.12339	0.408	0.3314	0.4879	0.5728	0.9373	0.4134	0.9792	0.5596	0.9008	0.5635	0.4495	0.8753	0.3064	0.6128	0.8868	0.3407	0.5828	0.7059	0.9962	0.5143	0.9807	0.6655	0.8791	0.667	0.5529	0.9369	0.4075	0.7385	0.9501	0.7156	0.7748	0.9848
INC052A01	CG11037	1.3181	1.26399	1	1.24611	1.31294	1.30658	1.19183	1.39208	1.3262	1.22247	1.28249	1.30371	1.21508	1.51523	1.31851	1.32954	0.6324	0.986	0.6585	0.521	0.5156	0.7847	0.3156	0.4664	0.7867	0.5824	0.5285	0.7494	0.1284	0.4952	0.4491	0.9939	0.5551	0.3725	0.356	0.7194	0.2104	0.3425	0.6234	0.4735	0.3982	0.6498	0.0619	0.3298	0.316	0.0071	0.0126	0.0098
INC107E08	CG11043	1.32734	1.25975	1.18887	1.08834	1.09154	1.03073	1.21418	1.03787	1.78608	1.64357	2.00745	1.31322	1.28871	1.47809	1	1.39433	0.6194	0.7066	0.8355	0.8405	0.9167	0.6619	0.9083	0.0891	0.0533	0.0429	0.5219	0.5577	0.326	0.9232	0.4171	0.6534	0.8172	0.8244	0.9357	0.5779	0.8539	0.041	0.0852	0.0238	0.4255	0.4532	0.2179	0.9373	0.2816	0.6907	0.6691	0.7753
INC053H02	CG1105	1.00559	1.52996	1.74172	1.57107	1.91625	1.54469	1.08012	1.61657	1.912	1.1294	2.03186	1.10098	1.81136	1	1.46795	2.19494	0.0386	0.1484	0.1535	0.0559	0.0904	0.4475	0.1371	0.054	0.3908	0.0353	0.4154	0.0472	0.5102	0.1132	0.0562	0.3982	0.4819	0.245	0.4986	0.7967	0.4573	0.2628	0.8176	0.1832	0.7965	0.2598	0.8277	0.5572	0.2034	0.635	0.3994	0.6059
INC031A02	CG11050	1.26489	1.14	1.10588	1.39083	1.51835	1.06599	1.31942	1.0474	1.1493	1.26523	1	1.65143	1.19772	1.26331	1.33246	1.16396	0.8179	0.816	0.2355	0.0892	0.9038	0.3798	0.9267	0.7476	0.4858	0.9244	0.0441	0.6697	0.5054	0.3614	0.7116	0.5926	0.0399	0.0065	0.7447	0.1236	0.7258	0.459	0.1958	0.7779	0.0044	0.3393	0.2221	0.0763	0.4232	0.0165	0.0047	0.6087
INC153G05	CG11051	1	1.50379	1.0539	1.13755	1.15496	1.14292	1.0704	1.16245	1.35301	1.28967	1.26174	1.29713	1.37286	1.20521	1.39889	1.60962	0.0019	0.3821	0.2144	0.2045	0.2089	0.35	0.1405	0.0398	0.0343	0.1218	0.0639	0.0194	0.14	0.0171	0.0031	0.9971	0.9789	0.9759	0.9886	0.9828	0.9575	0.7516	0.8426	0.8317	0.8127	0.7312	0.926	0.7054	0.3202	0.2591	0.2618	0.2854
INC028F01	CG11059	1.35929	1.31469	1.20631	1.13863	1.06595	1.4831	1.33976	1.34784	1.05388	1.16577	1	1.142	1.33072	1.1371	1.32013	1.17396	0.604	0.7696	0.8681	0.9284	0.2752	0.5365	0.5116	0.9376	0.914	0.9286	0.8515	0.5634	0.8444	0.5846	0.8242	0.7646	0.8761	0.9538	0.1288	0.4476	0.427	0.9366	0.8024	0.9233	0.8315	0.4722	0.8336	0.5014	0.8122	0.6768	0.8105	0.0683
INC099B04	CG1106	1.43241	1.35391	1.06577	1.23311	1.43283	1.36552	1.41143	1.42152	1.0687	1.24115	1.02779	1.18201	1.09558	1	1.15742	1.16813	0.6835	0.9831	0.8899	0.5127	0.6581	0.5529	0.547	0.9875	0.9325	0.9846	0.9347	0.9881	0.9954	0.9442	0.9462	0.9937	0.8354	0.3139	0.4701	0.3745	0.3427	0.9752	0.7719	0.9695	0.8772	0.9706	0.9952	0.928	0.916	0.0675	0.0075	0.0166
INC104A11	CG1106	1.43964	1.42675	1.00602	1.09643	1.51496	1.37184	1.49037	1.42594	1	1.25961	1.04551	1.24369	1.14608	1.06413	1.23718	1.14836	0.5424	0.9985	0.9862	0.3339	0.6682	0.3826	0.551	0.9981	0.9158	0.9913	0.8716	0.9816	0.9902	0.9014	0.97	0.9999	0.9947	0.2651	0.6553	0.3416	0.4884	0.9974	0.8365	0.987	0.8678	0.9749	0.9914	0.9087	0.9741	0.1768	0.0001	0.0014
INC151E10	CG1106	2.21157	1.70791	1	1.79713	1.61619	1.99168	1.64713	2.30302	1.8397	2.42124	2.26758	1.73846	1.93321	1.55048	1.81344	1.76941	0.941	0.9957	0.8212	0.9331	0.7142	0.88	0.4264	0.8026	0.2983	0.4634	0.8289	0.7414	0.9299	0.8411	0.8502	0.9757	0.4072	0.6283	0.1216	0.5653	0.071	0.3566	0.0462	0.1185	0.4715	0.2295	0.6885	0.3465	0.4098	0.0009	0.0245	0.0046
INC051G03	CG11061	1.51152	1.71171	1.13862	1.19898	1.21571	1.56668	1.12949	1.2717	1.07992	1.41885	1.1999	1	1.58127	1.28306	1.82872	1.81175	0.3107	0.807	0.7802	0.7806	0.454	0.8072	0.7421	0.8536	0.5566	0.7269	0.8611	0.4465	0.6747	0.2641	0.2844	0.9213	0.9062	0.9512	0.7237	0.8892	0.8532	0.9236	0.6754	0.8317	0.9151	0.614	0.79	0.3684	0.4117	0.3964	0.438	0.1593
INC062D05	CG11061	1.41398	1.43355	1.54081	1.44272	1.32167	1.19428	1.26492	1.45203	1.11511	1.51914	1.31869	1.15699	1.04222	1	1.03939	1.46268	0.4482	0.3172	0.4503	0.6229	0.8347	0.7252	0.4247	0.8716	0.3757	0.6151	0.8344	0.9529	0.9583	0.9475	0.4416	0.3283	0.4931	0.6785	0.9178	0.7652	0.4632	0.8861	0.4122	0.6359	0.8699	0.9769	0.978	0.9801	0.4822	0.6657	0.7626	0.9098
INC083H01	CG11062	1	1.64517	1.34874	1.30602	2.26295	1.77694	1.71132	1.48299	1.46298	1.67542	1.46212	1.61847	1.71768	1.88514	1.572	2.82497	0.0898	0.2059	0.1963	0.0522	0.0618	0.0607	0.0782	0.123	0.1421	0.2064	0.0986	0.0868	0.0512	0.1108	0.0387	0.8086	0.8196	0.1459	0.2826	0.4205	0.6651	0.6579	0.4909	0.642	0.5197	0.419	0.2786	0.6381	0.0866	0.5564	0.082	0.1279
INC083H11	CG11064	1.26283	2.119	1.72763	1.5507	1.65748	1.38215	2.26613	1.88459	1.32105	1.61606	1	1.33895	1.12619	1.40786	2.07369	1.29256	0.0002	0.0327	0.1044	0.0518	0.2865	0	0.0057	0.3878	0.0307	0.8837	0.3557	0.7634	0.2714	0.0012	0.4405	0.9533	0.9908	0.9718	0.9998	0.3309	0.7884	0.998	0.9685	0.9999	0.9982	1	0.9975	0.5617	0.9997	0.7942	0.6064	0.944
INC084C07	CG11068	2.88825	3.69247	1	3.2731	3.32015	2.38646	3.15716	2.93497	3.90582	3.63387	5.32916	2.31578	2.85664	2.79916	3.16079	3.08166	0.0774	0.9991	0.2854	0.2436	0.8469	0.3443	0.4758	0.0653	0.066	0.0042	0.8591	0.5152	0.5658	0.2905	0.3684	1	0.7322	0.7638	1	0.7915	0.9076	0.3716	0.5211	0.0441	0.9886	0.953	0.9481	0.8858	0.8682	0.0001	0	0.0046
INC064A11	CG1107	1.3594	1.78056	1.46966	1.29532	1.39545	1.1546	1.22657	1.29509	1.0182	1.3539	1.20558	1	1.34796	1.27473	1.52625	1.03262	0.138	0.385	0.56	0.4622	0.7322	0.6494	0.6076	0.8722	0.5141	0.6586	0.8664	0.522	0.597	0.3391	0.8185	0.8537	0.9027	0.8411	0.9695	0.9359	0.9156	0.9869	0.7774	0.9055	0.9848	0.8667	0.9156	0.7941	0.9772	0.7009	0.5677	0.8262
INC060A09	CG11070	1.4546	1.41274	1.41751	2.00949	1.4032	1.21251	1.67659	2.92462	1.12003	1.54573	1	1.47911	1.2238	1.44125	1.3258	1.19584	0.5584	0.5437	0.1122	0.5531	0.7872	0.2938	0.0028	0.8031	0.387	0.8514	0.4761	0.7438	0.5012	0.6251	0.687	0.4988	0.0835	0.5102	0.7934	0.2592	0.001	0.7689	0.3744	0.8359	0.4394	0.7193	0.4724	0.5862	0.6878	0.0713	0.5013	0.7193
INC019H02	CG11071	1.18971	1.07131	1.246	1.22749	1.16544	1.1252	1	1.20593	1.08768	1.2312	1.0508	1.02657	1.2582	1.04159	1.3353	1.19326	0.7626	0.4227	0.4325	0.5362	0.63	0.84	0.4664	0.688	0.3992	0.7223	0.7766	0.3743	0.7585	0.2672	0.4821	0.2755	0.2298	0.2908	0.3375	0.6703	0.2281	0.4637	0.2292	0.5382	0.6019	0.1464	0.5603	0.0561	0.2378	0.5285	0.6241	0.6588
INC020A01	CG11073	1.22719	1.49706	1.15054	1.29284	1.22307	1.23553	1.28184	1.14613	1.1739	1.13344	1.39077	1.31962	1.32157	1.26244	1.00521	1	0.144	0.6283	0.3967	0.4975	0.4855	0.4296	0.6599	0.5948	0.6311	0.2843	0.3642	0.3629	0.459	0.8313	0.8337	0.9874	0.8685	0.9253	0.9583	0.8403	0.9609	0.9407	0.9131	0.6558	0.7908	0.7971	0.8509	0.996	0.9941	0.1749	0.344	0.2941
INC013A09	CG11076	1	1.36114	1.59788	1.85583	1.59393	1.33948	1.32824	1.55935	1.18111	1.07982	1.48798	1.37235	1.34013	1.5278	1.10418	1.17829	0.0779	0.0326	0.0081	0.0248	0.103	0.1368	0.0249	0.2587	0.3292	0.0969	0.1345	0.0975	0.0607	0.3414	0.2593	0.1946	0.0775	0.2264	0.5223	0.5383	0.2679	0.7297	0.8396	0.3833	0.4787	0.5203	0.3112	0.8685	0.7666	0.2088	0.4982	0.7672
INC054D01	CG11077	1.33211	1.20186	1	1.3373	1.20227	1.20432	1.24058	1.29032	1.3491	1.23245	1.52547	1.4007	1.23243	1.3515	1.26245	1.29164	0.8633	0.9879	0.4643	0.8234	0.8346	0.7209	0.6119	0.4581	0.8339	0.1345	0.3279	0.7792	0.4629	0.6829	0.6021	0.9644	0.1326	0.4927	0.4993	0.3911	0.2357	0.1379	0.3937	0.0214	0.0633	0.3954	0.1298	0.2784	0.2446	0.0008	0.0531	0.0457
INC008D09	CG11084	3.39908	1.6319	2.04576	2.39253	1.44514	1.61232	1.48507	2.70982	2.27342	1	1.05395	2.00254	1.69711	1.41602	1.6931	1.73079	0.9714	0.8796	0.853	0.9899	0.9818	0.9681	0.833	0.9163	0.9952	0.9958	0.9348	0.9692	0.9933	0.9787	0.9696	0.2904	0.1366	0.6622	0.5224	0.6017	0.0718	0.1706	0.8883	0.9092	0.2319	0.4262	0.6962	0.4292	0.3999	0.2594	0.8259	0.7182
INC054E07	CG11085	1.59455	1.73979	1.52401	1	1.65195	1.33647	1.39396	1.59334	1.28817	1.05453	1.28867	1.14361	1.48267	1.53677	1.67568	1.66181	0.3878	0.5565	0.9018	0.4512	0.7009	0.6335	0.5111	0.7395	0.893	0.7005	0.8138	0.5894	0.5327	0.4401	0.4492	0.7025	0.9671	0.5701	0.8481	0.7249	0.6077	0.8404	0.9297	0.8024	0.902	0.7405	0.6254	0.5669	0.5704	0.9291	0.3872	0.6495
INC029D08	CG11089	1.33303	1.0863	1.12233	1.18446	1	1.41473	1.05544	1.57907	1.23597	1.28849	1.17041	1.96724	1.16175	1.64319	1.56178	1.33857	0.8803	0.7804	0.6969	0.9138	0.3721	0.873	0.1617	0.6469	0.577	0.7192	0.0432	0.7663	0.1649	0.2171	0.4867	0.4138	0.312	0.6944	0.0314	0.5562	0.022	0.2663	0.1887	0.3799	0.0063	0.3598	0.024	0.0215	0.1173	0.3472	0.731	0.1038
INC155D11	CG11089	1.3219	1.14904	1.31281	1.37554	1	1.55268	1.15338	1.74358	1.18325	1.43517	1.14719	1.85733	1.27602	1.46388	1.34132	1.2208	0.776	0.5209	0.4475	0.8814	0.2254	0.7169	0.1287	0.684	0.3157	0.7071	0.0894	0.5642	0.3204	0.4604	0.6348	0.2699	0.2379	0.7452	0.0423	0.489	0.0332	0.4431	0.1452	0.4981	0.0239	0.3004	0.1388	0.2012	0.3764	0.4079	0.8539	0.2575
INC054F04	CG11091	1.20812	1.32182	1.21017	1.29012	1.33091	1.12439	1.18981	1	1.4076	1.42599	1.69736	1.25223	1.31099	1.27531	1.22502	1.43502	0.146	0.4795	0.2231	0.1477	0.7664	0.5503	0.9836	0.0503	0.0126	0.0004	0.3432	0.1767	0.285	0.4189	0.0425	0.8746	0.6189	0.4557	0.9864	0.8654	0.999	0.2439	0.2116	0.0134	0.7193	0.5396	0.6332	0.8377	0.1708	0.2064	0.1535	0.789
INC007D12	CG11094	1.09324	1	1.39333	1.14711	1.18303	1.49377	1.63653	1.15318	1.39946	1.29108	1.20901	1.36928	1.27938	1.6096	1.0084	1.3433	0.7168	0.148	0.4167	0.3652	0.0476	0.036	0.3699	0.1227	0.1646	0.3424	0.147	0.2052	0.0335	0.6729	0.1623	0.0497	0.2272	0.1528	0.0018	0.0068	0.2142	0.0481	0.1163	0.1954	0.0466	0.0746	0.0049	0.47	0.044	0.8738	0.7787	0.3716
INC084F01	CG11098	1.19317	1.36867	1.17998	1.315	1.07753	1.08518	1.106	1.49172	1.06706	1.22251	1.14361	1.36154	1	1.13165	1.09819	1.0529	0.0925	0.5207	0.2019	0.7746	0.777	0.7121	0.019	0.8102	0.3856	0.6227	0.1652	0.9463	0.6488	0.747	0.8106	0.9413	0.6516	0.9861	0.9961	0.9584	0.2153	0.9864	0.8357	0.9218	0.5212	0.9987	0.9432	0.9826	0.9857	0.1096	0.7852	0.7786
INC033B01	CG11107	1.3632	1.22359	1.04967	1.36703	1.7471	1.84909	1.53459	1.49371	1	1.03042	1.42276	1.10086	1.73198	1.6197	1.36899	1.1995	0.6467	0.7662	0.4834	0.2351	0.1751	0.3563	0.3639	0.8369	0.7106	0.459	0.7598	0.2465	0.3011	0.4844	0.6287	0.7167	0.332	0.0715	0.0227	0.2251	0.2256	0.7626	0.6498	0.3213	0.6474	0.1149	0.1719	0.3102	0.5304	0.1665	0.0592	0.0411
INC120H10	CG11110	1.40982	1.50698	1.20702	1.49942	1.82931	1.12061	1.26651	1.31184	1.84905	1.1292	1.99999	1.39276	1.16251	1.5018	1.04032	1	0.3948	0.6507	0.4244	0.2614	0.7513	0.6057	0.5686	0.2263	0.672	0.1783	0.5022	0.7014	0.4277	0.8029	0.8025	0.8055	0.5079	0.2621	0.9703	0.7869	0.7213	0.1887	0.7943	0.1314	0.602	0.8861	0.5195	0.978	0.9461	0.1058	0.0807	0.6097
INC060D02	CG11111	1.50201	1.58703	1.55581	1.50454	1.5331	1.37872	1.32284	1.35459	1.35131	1.97586	1	1.50263	1.19418	1.52373	1.63042	1.38045	0.3405	0.4294	0.4996	0.4604	0.6962	0.7405	0.7569	0.7201	0.025	0.9791	0.5026	0.9049	0.4619	0.3306	0.69	0.5592	0.6483	0.6	0.8717	0.8487	0.8422	0.832	0.1261	0.994	0.6322	0.9576	0.5905	0.4246	0.8173	0.6088	0.5426	0.7772
INC063H05	CG11121	1.15338	1	1.12394	1.28516	1.13899	1.23699	1.13112	1.39933	1.23219	1.18767	1.2243	1.29615	1.06411	1.2892	1.04929	1.17376	0.8855	0.5602	0.2082	0.5365	0.2835	0.5565	0.0631	0.3233	0.395	0.3409	0.2338	0.7372	0.2185	0.7551	0.4503	0.1333	0.0142	0.1229	0.0102	0.1673	0.0035	0.0542	0.0889	0.0794	0.0426	0.3017	0.0317	0.3301	0.0907	0.0841	0.4591	0.2078
INC014H10	CG11122	1	1.49506	1.90085	1.49308	2.64818	1.89152	1.59311	1.30195	1.60565	1.34259	1.51063	1.7107	1.56181	1.44332	1.77745	1.19826	0.0802	0.0444	0.157	0.012	0.0608	0.0701	0.1444	0.0599	0.181	0.1182	0.0715	0.0999	0.1353	0.044	0.3074	0.1773	0.4901	0.047	0.2388	0.4364	0.6726	0.3971	0.6002	0.4923	0.3609	0.4354	0.5372	0.1934	0.7414	0.8179	0.1535	0.5177
INC132D10	CG11124	1.17602	1.31259	1	1.06538	1.35058	1.62275	1.53807	1.15194	1.70036	1.29857	1.60832	1.18203	1.39129	1.33535	1.54716	1.50466	0.3154	0.6957	0.6626	0.2766	0.0742	0.1307	0.549	0.0417	0.2887	0.1006	0.5042	0.2088	0.2846	0.0996	0.1324	0.7848	0.7956	0.4538	0.1009	0.2421	0.7235	0.1162	0.5128	0.2058	0.677	0.3962	0.4679	0.1762	0.254	0.39	0.1856	0.0683
INC065B03	CG11125	1.4309	1.23966	1.31715	1.10286	1.21815	1.11269	1.406	1.20937	1.22071	1.03952	1.50341	1.35009	1.19993	1.39466	1	1.14989	0.905	0.7402	0.9865	0.9118	0.9774	0.56	0.9268	0.8918	0.9994	0.3624	0.6749	0.9319	0.5821	0.9989	0.9597	0.2557	0.8735	0.5775	0.8858	0.1324	0.5887	0.547	0.9269	0.0708	0.2416	0.6118	0.1608	0.981	0.7454	0.9671	0.7682	0.9274
INC016C12	CG11128	1.64799	2.02622	2.26578	1	1.54633	1.81313	2.01394	2.17032	1.77495	3.04941	1.06656	2.073	2.20182	1.45512	2.26153	2.15097	0.2605	0.2569	0.8383	0.5572	0.3992	0.2948	0.1867	0.4175	0.0452	0.7883	0.3487	0.2279	0.5977	0.2007	0.244	0.3886	0.8882	0.7518	0.6015	0.5132	0.4313	0.6217	0.1767	0.8594	0.4959	0.4048	0.728	0.3604	0.4329	0.8803	0.758	0.6571
INC059D08	CG11128	1.35344	1	1.4174	1.67857	1.83976	1.52398	1.89738	1.48969	1.32631	1.56486	1.06994	2.02354	1.08965	1.77675	1.39828	1.98461	0.9413	0.4601	0.2049	0.108	0.2937	0.1032	0.3205	0.5447	0.3287	0.7875	0.0564	0.8235	0.1337	0.4526	0.0532	0.2061	0.0197	0.0026	0.0068	0.0045	0.0385	0.1066	0.0775	0.4	0.0035	0.329	0.0067	0.0468	0.0012	0.2822	0.2438	0.4206
INC110C07	CG11129	3.80345	2.53178	2.46953	2.1851	3.17359	2.06709	1.37792	2.46639	2.99815	1.85413	1.86944	4.44484	1.21359	1	4.28218	3.02645	0.8001	0.7571	0.8128	0.5994	0.8154	0.9319	0.7364	0.6273	0.8289	0.7904	0.3864	0.9353	0.9719	0.4278	0.6406	0.5223	0.6368	0.3393	0.6504	0.8959	0.527	0.3495	0.6915	0.663	0.1126	0.8957	0.9665	0.0671	0.3561	0.6387	0.3224	0.6151
INC014H11	CG11134	1.23097	1.46838	1.53017	1.36603	1	1.04336	1.23832	1.23596	1.00915	1.14796	1.36297	1.11169	1.43562	1.16406	1.25235	1.23199	0.1973	0.1896	0.339	0.8196	0.7921	0.4894	0.5041	0.8158	0.6391	0.351	0.6659	0.2426	0.6073	0.4596	0.5012	0.3955	0.654	0.9782	0.9803	0.8223	0.8293	0.96	0.83	0.634	0.9174	0.5591	0.898	0.8515	0.8352	0.7663	0.9636	0.9638
INC112E01	CG11136	1.49569	1.24325	1.34839	1.19906	1.32827	1.52128	1.53826	1.4997	1.26126	1.36436	1.3599	1.32309	1.64208	1	1.28313	1.16883	0.8515	0.7011	0.8694	0.7176	0.4625	0.4349	0.5043	0.8078	0.7394	0.6591	0.7261	0.2921	0.9691	0.7898	0.8854	0.2603	0.6004	0.326	0.0546	0.0947	0.1169	0.4488	0.3062	0.3119	0.3534	0.0292	0.9118	0.416	0.6771	0.7945	0.5282	0.212
INC121D07	CG11137	1.8444	1.35679	1	1.27566	1.38381	1.43502	1.38688	1.44904	1.78058	2.06469	1.48598	1.60913	1.62528	1.39173	1.18172	1.33582	0.9535	0.9948	0.959	0.9065	0.8947	0.8838	0.8959	0.5547	0.2366	0.8144	0.717	0.7523	0.8915	0.987	0.939	0.947	0.6336	0.4603	0.3327	0.4493	0.3456	0.0502	0.0247	0.3302	0.2067	0.1403	0.4338	0.8396	0.5517	0.0242	0.0527	0.0425
INC018A09	CG11139	1.07487	1.40484	1.40374	1.14455	1.43782	1.26847	1.31273	1.48287	1.17041	1	1.08259	1.27808	1.53817	1.1162	1.25909	1.28932	0.0936	0.1445	0.4026	0.1372	0.2283	0.2203	0.1282	0.378	0.6314	0.4892	0.2784	0.0522	0.432	0.2518	0.2504	0.4894	0.8374	0.4616	0.757	0.6195	0.4031	0.7993	0.9278	0.8505	0.6579	0.2907	0.8472	0.731	0.6544	0.8101	0.4668	0.6843
INC025F03	CG11141	1.47856	1	3.31059	3.35721	3.29302	2.60944	1.81505	1.66922	2.24531	1.48035	2.73764	2.61041	2.09255	3.21339	3.31205	3.09521	0.8666	0.0912	0.0474	0.0309	0.0821	0.2701	0.3315	0.1303	0.4979	0.1273	0.1211	0.2226	0.0996	0.0441	0.0519	0.0393	0.0192	0.0092	0.0253	0.1016	0.1095	0.0405	0.2197	0.0501	0.0469	0.06	0.0458	0.007	0.0157	0.4797	0.5109	0.6716
INC011G04	CG11143	1.13761	1.27715	1.21182	1.19162	1.07255	1.64758	1.25526	1.35829	1.08397	1.42473	1.10292	1.35588	1.33397	1.27184	1	1.09642	0.1265	0.3059	0.333	0.692	0.0009	0.2141	0.0498	0.6668	0.0037	0.5876	0.0517	0.0779	0.1691	0.8786	0.6204	0.735	0.7737	0.958	0.0007	0.5561	0.2922	0.9236	0.176	0.8581	0.2806	0.3534	0.505	0.9937	0.9237	0.5677	0.8721	0.0001
INC110D04	CG11147	1.97391	1.58454	1.5842	1.97572	2.08922	2.04369	1.87199	1.84101	1.42036	1.89365	1	1.81813	1.39907	1.78581	1.78914	1.50061	0.8997	0.8724	0.4807	0.3838	0.4278	0.5958	0.6564	0.9483	0.575	0.9963	0.6297	0.9367	0.6713	0.6943	0.9037	0.5006	0.0688	0.0397	0.0376	0.223	0.1686	0.7148	0.2581	0.9793	0.2862	0.749	0.2845	0.2112	0.6315	0.0545	0.0583	0.0639
INC060A01	CG11148	1.34034	1.48504	1	1.69484	1.53731	1.30701	1.61005	1.63864	1.65518	1.16637	1.54098	1.62314	1.47576	2.06401	1.53034	1.73131	0.1799	0.9833	0.0334	0.1527	0.5881	0.0903	0.0415	0.0592	0.9062	0.1756	0.0653	0.224	0.0002	0.1498	0.0294	0.9998	0.0996	0.3722	0.9273	0.2477	0.1961	0.1807	0.9765	0.3976	0.214	0.5252	0.0013	0.3736	0.0834	0	0.0004	0.0103
INC112F02	CG11149	2.22115	2.62336	1.71545	2.10655	2.53171	2.55839	1.40854	2.29661	1.66366	3.02404	2.39971	1.72053	3.04488	1	2.77006	2.18114	0.3122	0.7069	0.5455	0.3807	0.3674	0.7852	0.4776	0.7289	0.2938	0.437	0.7036	0.2344	0.947	0.2813	0.5038	0.8684	0.7408	0.5404	0.5359	0.8822	0.6518	0.8931	0.3651	0.5922	0.8622	0.2991	0.9935	0.3951	0.6944	0.1248	0.1242	0.1362
INC128H02	CG1115	1.09863	1.61261	1.37335	1.64503	1.32744	1.16055	1.28988	1.387	1.39026	1.12585	1	1.35927	1.2739	1.45526	1.34306	1.2705	0.0297	0.1697	0.035	0.2111	0.4044	0.2504	0.1017	0.1378	0.4571	0.6467	0.1829	0.2476	0.1059	0.17	0.2752	0.8158	0.4475	0.8458	0.9767	0.8746	0.7973	0.7634	0.9447	0.974	0.7891	0.9061	0.6981	0.8717	0.8938	0.1228	0.5701	0.8056
INC011F11	CG11151	1.18118	1.14346	1.11416	1.14367	1.36574	1.01381	1.31362	1.07862	1.32932	1.47575	1	1.30343	1.23817	1.50819	1.38085	1.31349	0.6331	0.6655	0.621	0.1012	0.9161	0.2117	0.7996	0.1665	0.0079	0.893	0.1986	0.333	0.0187	0.0921	0.1997	0.6119	0.505	0.0379	0.9295	0.1195	0.6844	0.0865	0.0107	0.8548	0.1169	0.2099	0.0078	0.029	0.0916	0.4062	0.0326	0.7998
INC060B07	CG11153	1	1.2527	1.21691	1.22319	1.42813	1.47561	1.7704	1.40926	1.45929	1.01938	1.02653	1.5836	1.09537	1.33478	1.51563	1.41083	0.0406	0.1189	0.1227	0.0211	0.0061	0.0001	0.012	0.0083	0.4454	0.4494	0.0042	0.2752	0.0436	0.0019	0.0154	0.5636	0.55	0.1572	0.0466	0.0078	0.1941	0.1158	0.9055	0.9039	0.0561	0.8565	0.3182	0.0332	0.1639	0.4836	0.1798	0.0925
INC060B11	CG11154	1.11433	1.32771	1.21445	1.65892	1.42636	1	1.17171	1.15615	1.44225	1.53456	1.77217	1.55072	1.15743	1.53896	1.58879	1.6731	0.0436	0.2606	0.0003	0.0186	0.8199	0.3441	0.3725	0.0176	0.0004	0	0.007	0.3644	0.0067	0.0015	0.0004	0.8346	0.0191	0.241	0.9994	0.8529	0.8988	0.239	0.0967	0.0126	0.1034	0.896	0.1009	0.042	0.0191	0.0003	0.0732	0.9585
INC018D07	CG11162	1.31706	1.22592	1.38248	1	1.08115	1.36058	1.25465	1.00657	1.41662	1.02052	1.12572	1.36637	1.14112	1.7805	1.76998	1.68304	0.6801	0.4072	0.8984	0.8396	0.4302	0.579	0.9304	0.3468	0.897	0.7522	0.4465	0.7692	0.1297	0.0477	0.1004	0.2634	0.8816	0.7931	0.2145	0.4546	0.8762	0.2238	0.8076	0.659	0.343	0.6699	0.0681	0.0085	0.0373	0.9762	0.8868	0.5365
INC011H07	CG11166	1.34444	1.26668	1.24562	1.3449	1.47148	1.43195	1.53702	1.8518	1.40645	1.04756	1	1.62402	1.14549	1.48855	1.2507	1.1888	0.646	0.6367	0.4811	0.3156	0.3627	0.2512	0.0264	0.3965	0.9378	0.9071	0.2249	0.8084	0.3232	0.6424	0.7259	0.5318	0.3432	0.1703	0.1736	0.1407	0.0119	0.2667	0.8301	0.8727	0.1468	0.7245	0.2029	0.5179	0.6396	0.3133	0.1758	0.2148
INC036H06	CG11173	1.26491	1.55395	1.93292	1.17763	1.38559	1.40754	1	1.5658	1.6519	1.67859	1.54386	1.03788	1.5776	1.02332	1.2176	1.42505	0.106	0.0236	0.6566	0.3454	0.3018	0.8968	0.0982	0.085	0.0521	0.1855	0.8249	0.111	0.8578	0.5892	0.277	0.0733	0.9466	0.7478	0.7433	0.9926	0.4923	0.3582	0.3693	0.5163	0.9716	0.466	0.9872	0.9486	0.6971	0.9951	0.946	0.9417
INC064A06	CG11175	1.45688	1.29287	1	1.46219	1.31812	1.30585	1.46112	1.52878	1.38794	1.48161	1.29382	1.68931	1.3104	1.6603	1.41264	1.18813	0.7833	0.9585	0.4903	0.7097	0.7289	0.4889	0.4068	0.6012	0.4394	0.7011	0.2631	0.7174	0.2882	0.5615	0.8519	0.938	0.2236	0.4468	0.4763	0.2529	0.1603	0.3597	0.2306	0.5045	0.1028	0.4686	0.114	0.2624	0.6952	0.021	0.0774	0.0833
INC013C05	CG11176	1.96426	1.50059	1.36825	1.38199	1	2.04919	2.12631	1.85236	1.73367	1.47191	1.31681	1.46006	2.17775	1.72319	1.64925	1.61026	0.6546	0.7178	0.7332	0.8522	0.4811	0.4224	0.5646	0.5817	0.773	0.732	0.6801	0.4354	0.5874	0.6143	0.6237	0.584	0.574	0.7862	0.305	0.2625	0.3575	0.4099	0.5169	0.5975	0.5428	0.2925	0.4086	0.3947	0.4343	0.4929	0.7585	0.2259
INC124G01	CG11181	1.39424	1.56078	1.42158	1.37788	1.44165	1.0438	1	1.24194	1.08057	1.29391	1.21617	1.19469	1.18598	1.08231	1.35319	1.22334	0.2528	0.4649	0.5335	0.4267	0.9228	0.9329	0.7415	0.8999	0.6541	0.6956	0.7639	0.787	0.876	0.5493	0.7242	0.7566	0.7772	0.6612	0.9921	0.9865	0.8978	0.9737	0.8235	0.849	0.9005	0.9269	0.9658	0.8103	0.9048	0.5697	0.4696	0.9474
INC030F10	CG11190	1	1.74032	2.17168	1.59146	1.31955	1.43621	1.16585	1.63867	1.17961	1.15037	2.32801	1.482	1.57396	1.42376	1.65882	1.8386	0.0381	0.0542	0.1349	0.229	0.134	0.3565	0.1097	0.3406	0.3422	0.0291	0.1744	0.0914	0.1787	0.078	0.056	0.2452	0.6069	0.881	0.852	0.919	0.5822	0.9131	0.8908	0.2029	0.6972	0.6462	0.7709	0.5972	0.4209	0.7465	0.8839	0.8637
INC017E10	CG11191	2.41833	1.8989	2.17399	1.45443	1.2563	1.12098	1.623	2.04031	2.18876	1.90904	1	1.39841	1.42725	2.09009	1.65352	1.78995	0.8388	0.6455	0.9422	0.9802	0.9906	0.8761	0.6982	0.6172	0.833	0.9839	0.9406	0.9627	0.6625	0.8996	0.8422	0.1742	0.8817	0.9672	0.9866	0.7231	0.3823	0.2649	0.4943	0.9449	0.8796	0.8839	0.3727	0.7332	0.5963	0.9542	0.9862	0.9949
INC013D07	CG11194	1.097	1.10161	1.10768	1.10925	1.08995	1.07984	1.06129	1.10626	1	1.05873	1.06006	1.10495	1.01588	1.0515	1.10306	1.01247	0.4746	0.4292	0.4177	0.5424	0.6306	0.7185	0.4366	0.9614	0.8004	0.7297	0.4498	0.9352	0.7776	0.4495	0.9362	0.4211	0.4277	0.5791	0.7062	0.7607	0.4476	0.9751	0.7883	0.7534	0.475	0.9513	0.8094	0.473	0.962	0.4984	0.6216	0.7054
INC020B07	CG11196	1.11132	1.11803	1.03752	1.20882	1.02572	1.11649	1.0951	1.00837	1.27081	1.24203	1.39777	1.07679	1.23158	1	1.17803	1.36635	0.4794	0.656	0.3128	0.6906	0.5	0.526	0.733	0.2029	0.1824	0.1182	0.569	0.2579	0.7244	0.3514	0.1081	0.7222	0.2991	0.7356	0.5222	0.5537	0.7456	0.1935	0.2679	0.1071	0.5992	0.2515	0.7732	0.3313	0.0785	0.1179	0.5277	0.3298
INC017E12	CG11198	1.48715	1.39798	1.40707	1.56691	1.69664	1.30938	1.73353	1.5977	1.15901	1.53145	1.31475	1.16323	1.15685	1.41423	1.25189	1	0.6715	0.6491	0.3339	0.1754	0.8224	0.1351	0.2755	0.9602	0.3843	0.7802	0.9618	0.9627	0.636	0.8945	0.9962	0.4906	0.1747	0.0753	0.7645	0.054	0.1749	0.9309	0.2525	0.6666	0.9215	0.9303	0.4878	0.8246	0.9951	0.1539	0.0927	0.7257
INC120B06	CG11200	1.82542	2.3908	1.74699	1.50277	1.70665	1	1.31255	1.39178	1.1335	1.2125	1.74572	1.09406	1.36578	1.51065	1.69063	1.48125	0.1083	0.5417	0.6826	0.5736	0.9603	0.8493	0.8198	0.8909	0.8208	0.544	0.8755	0.7761	0.6894	0.5835	0.7129	0.7723	0.8798	0.8506	0.996	0.972	0.9646	0.976	0.9379	0.7788	0.9707	0.9447	0.9152	0.8963	0.9183	0.7599	0.5224	0.9155
INC064F12	CG11201	1.25694	1.08038	1.0073	1.17169	1.19842	1.04245	1.13021	1.02991	1.0732	1.25629	1.4098	1.10061	1.04539	1.11437	1	1.00834	0.8722	0.9097	0.7015	0.626	0.9091	0.7489	0.9382	0.8661	0.5057	0.2589	0.8115	0.9151	0.7872	0.937	0.9316	0.7203	0.2767	0.2082	0.6245	0.3702	0.6219	0.5293	0.163	0.0631	0.4399	0.5927	0.4136	0.7357	0.7051	0.1324	0.1279	0.4019
INC020D05	CG11202	1.43746	1.28585	1.31771	1.33272	1.34144	1.54752	1.3827	1.39892	1.1812	1.2132	1	1.37819	1.26176	1.31856	1.31278	1.18779	0.8602	0.7662	0.7424	0.718	0.2606	0.6235	0.5977	0.951	0.9659	0.9922	0.6468	0.8778	0.7568	0.7922	0.9466	0.4087	0.3575	0.34	0.0162	0.2708	0.2145	0.7769	0.6953	0.969	0.2622	0.5634	0.419	0.4318	0.7942	0.443	0.4309	0.056
INC064H05	CG11203	2.0333	1.28277	1.41809	1.42569	1.09476	1.30507	1	1.44522	1.17117	1.40688	1.40667	2.06604	1.29637	1.18412	1.09895	1.1597	0.9759	0.8911	0.9214	0.9909	0.9734	0.9971	0.9538	0.9887	0.8624	0.9081	0.4759	0.9585	0.9698	0.9852	0.9824	0.3233	0.3199	0.7862	0.4573	0.8616	0.2777	0.6732	0.3826	0.3406	0.036	0.4767	0.624	0.778	0.6811	0.4828	0.8452	0.6407
INC037B08	CG11206	1.37023	1.17283	1.09996	1.29522	1.1853	1.22116	1	1.16984	1.13577	1.50777	1.19832	1.30533	1.16642	1.35172	1.28842	1.10401	0.8556	0.89	0.6429	0.8224	0.7738	0.961	0.8679	0.8726	0.2477	0.7601	0.614	0.8242	0.5316	0.6531	0.8965	0.6963	0.2289	0.466	0.3593	0.832	0.5249	0.5823	0.0808	0.4561	0.2677	0.5156	0.1901	0.2269	0.6754	0.1017	0.3057	0.245
INC068G01	CG11207	1.67209	1.70449	1.55094	1.14189	1.07753	1.42653	2.52423	2.15715	1.16407	2.38765	1	1.33254	2.22372	2.38636	1.69203	1.44218	0.4532	0.5533	0.7578	0.8917	0.679	0.1568	0.2684	0.7896	0.214	0.8471	0.6784	0.2404	0.1654	0.4885	0.6314	0.5655	0.7824	0.9421	0.7785	0.1579	0.2682	0.8338	0.2134	0.8775	0.698	0.2362	0.1613	0.5049	0.6676	0.8966	0.7202	0.5578
INC068F05	CG11208	1.33984	1.17752	1.04439	1.40962	1.28216	1.11501	1	1.30086	1.22601	1.54117	1.09373	1.40176	1.0274	1.30682	1.10589	1.23047	0.7706	0.8846	0.4033	0.5794	0.8432	0.9178	0.5785	0.6721	0.2057	0.826	0.4166	0.9257	0.5568	0.8433	0.6438	0.7788	0.131	0.2915	0.6793	0.8245	0.2685	0.3943	0.1038	0.6599	0.144	0.8092	0.2581	0.6953	0.3955	0.0156	0.1383	0.3689
INC038B05	CG1121	1.02728	1.13859	1.21076	1	1.13585	1.29539	1.1837	1.17753	1.4486	1.18027	1.43108	1.2997	1.1285	1.44281	1.66769	1.40087	0.2939	0.2735	0.5413	0.3584	0.1725	0.282	0.2963	0.1232	0.31	0.1663	0.2074	0.3576	0.1006	0.0252	0.1352	0.3816	0.7217	0.5015	0.2495	0.429	0.4494	0.1894	0.4548	0.2407	0.2977	0.5158	0.1648	0.0297	0.1882	0.8597	0.5986	0.4032
INC111G04	CG11218	3.11475	3.17575	3.48431	1.55116	3.33777	1	3.43341	2.56443	2.2146	1.0107	1.95241	1.49423	1.18328	1.99327	1.27869	2.19497	0.4417	0.2514	1	0.3239	1	0.2877	0.9079	0.9788	1	0.9925	1	1	0.9936	1	0.9832	0.2332	1	0.3423	1	0.3055	0.9301	0.9906	1	0.996	1	1	0.9993	1	0.9953	1	0.6096	1
INC101D12	CG11219	1.66578	1.22649	1.33659	1.40638	1.33647	1.40131	1.18397	1.79418	1.12711	1.077	1	1.85528	1.57693	1.61887	1.50309	1.28212	0.9307	0.7606	0.7351	0.8002	0.7811	0.9159	0.369	0.9251	0.9858	0.9617	0.3535	0.5949	0.555	0.6786	0.8362	0.3597	0.289	0.3613	0.2004	0.5697	0.0424	0.6374	0.7113	0.7773	0.0642	0.1268	0.1013	0.1363	0.4345	0.4287	0.5092	0.4314
INC061E06	CG11226	1.31858	1.06933	1.86415	1.12408	1.4867	1.01393	1.4038	1.00344	1.8769	1.06017	1.63001	1.33718	1	1.34794	1.80425	1.56767	0.8375	0.1212	0.7081	0.3327	0.8359	0.4191	0.87	0.0969	0.8408	0.2333	0.4864	0.8502	0.478	0.1216	0.2733	0.0133	0.4212	0.0962	0.5876	0.1698	0.5902	0.0191	0.512	0.0684	0.2463	0.5928	0.214	0.0163	0.0802	0.9758	0.7859	0.9806
INC122D05	CG11236	1	2.26708	5.59772	3.9886	2.7852	2.35083	1.85915	2.24962	3.07667	1.92962	2.01606	2.89076	1.85242	2.52662	4.44937	2.79712	0.0131	0.0002	0	0.0028	0.0058	0.0656	0.0182	0.0009	0.0039	0.0272	0.0012	0.0238	0.0058	0	0.0021	0.0222	0.0507	0.2053	0.4316	0.7137	0.5072	0.1227	0.7097	0.6475	0.1934	0.7987	0.3401	0.0033	0.177	0.8438	0.946	0.9786
INC039B01	CG11238	1.40259	1.68462	1.52892	1.52252	1.40089	1.5663	1.2566	1.22371	1	1.57161	1.36005	1.30558	1.4299	1.71108	1.58063	1.18869	0.2118	0.4127	0.3869	0.508	0.3287	0.6745	0.7502	0.915	0.3211	0.5373	0.6175	0.4657	0.2285	0.3082	0.7423	0.6193	0.6584	0.8044	0.6544	0.8842	0.9247	0.9839	0.6118	0.7567	0.8372	0.7772	0.4746	0.6517	0.9371	0.512	0.5895	0.4658
INC069G09	CG11245	1.9863	1.44097	1.78212	1.74388	1.76333	1.56582	1.49023	2.02259	1.83117	2.06545	1.65544	1	1.62516	1.26294	1.74647	1.90783	0.9439	0.6671	0.7101	0.6971	0.859	0.8614	0.4545	0.6254	0.4266	0.7491	0.9932	0.8144	0.9469	0.6984	0.5611	0.0612	0.1359	0.1245	0.2523	0.4314	0.0338	0.1141	0.0483	0.256	0.9236	0.2345	0.7189	0.0987	0.0666	0.557	0.5175	0.7746
INC073F02	CG11251	1.10901	1.1633	1.49176	1.60687	1.40735	1.02853	1.72493	1	1.48295	1.31517	1.77005	1.43641	1.82673	1.4795	1.2259	1.04041	0.3759	0.0796	0.0331	0.1281	0.6661	0.045	0.7388	0.0809	0.2375	0.0399	0.114	0.02	0.086	0.3087	0.5974	0.0608	0.0226	0.1447	0.7897	0.0591	0.8017	0.1221	0.3285	0.0558	0.134	0.0316	0.1061	0.3738	0.6865	0.275	0.6113	0.9651
INC073G04	CG11255	1.09239	1.68664	1.30509	1.58132	1.90509	1.84843	1.86761	1.83435	1.04268	1.24696	1.20447	1.71588	1.55805	1	1.54512	1.40817	0.0004	0.1589	0.0125	0.0011	0.001	0.0017	0.0016	0.5873	0.1293	0.2928	0.0096	0.0098	0.6835	0.0128	0.071	0.9776	0.6566	0.2103	0.2447	0.2539	0.2885	0.9983	0.9652	0.9701	0.4628	0.7114	0.9996	0.7513	0.8756	0.0666	0.0196	0.0177
INC073G07	CG11255	1.06089	1.48817	1.75718	1.65964	1.29023	1.30193	1.82861	1.66816	1.14585	1.37824	1.11155	2.20712	1.4628	1	1.36694	1.25065	0.041	0.0686	0.0547	0.2523	0.1715	0.0166	0.0124	0.3649	0.0361	0.4197	0.0047	0.0501	0.6116	0.1044	0.254	0.3134	0.3493	0.6942	0.8402	0.2028	0.3043	0.8814	0.6424	0.8757	0.0668	0.5568	0.9684	0.7075	0.7747	0.6133	0.8045	0.8029
INC061C09	CG11265	1.12014	1	1.14561	1.05701	1.06995	1.17913	1.10142	1.39593	1.0834	1.14866	1.00457	1.24751	1.11284	1.23244	1.21075	1.10064	0.844	0.4413	0.6848	0.6455	0.3276	0.5594	0.03	0.6072	0.3757	0.7684	0.1891	0.5229	0.2226	0.2459	0.5436	0.0721	0.2709	0.256	0.0256	0.2021	0.0037	0.234	0.1027	0.4927	0.0338	0.1555	0.0469	0.0244	0.1849	0.7851	0.7174	0.3917
INC073E04	CG11266	1.00467	1.5154	1.14563	1.38187	1.4479	1.58736	1.31801	1.54411	1.71711	1.43924	1.32699	1.44805	1.38786	1.19008	1	1.24481	0.0335	0.3129	0.0983	0.0813	0.0367	0.1607	0.0305	0.0404	0.0698	0.2622	0.1028	0.1013	0.274	0.499	0.1915	0.9111	0.6817	0.5994	0.3913	0.7131	0.4727	0.3347	0.5849	0.6389	0.5702	0.6582	0.8477	0.9932	0.8489	0.1276	0.1464	0.0827
INC115B03	CG11267	1.17974	1.406	1	1.30932	1.18828	1.14447	1.36929	1.33951	1.22942	1.35405	1.40641	1.27894	1.26177	1.42865	1.26777	1.16352	0.1271	0.7727	0.3026	0.4882	0.581	0.242	0.2601	0.4059	0.2114	0.213	0.3549	0.3492	0.1747	0.3471	0.5298	0.9729	0.6703	0.8576	0.9509	0.5477	0.6253	0.7762	0.5913	0.4956	0.6908	0.7685	0.4713	0.7603	0.8726	0.0495	0.2033	0.2498
INC112F03	CG11268	1	2.16446	1.99567	1.53325	1.70983	1.8207	1.92864	1.91989	1.51556	2.08833	1.2854	1.59382	2.39181	1.82584	2.14701	2.09886	0.0811	0.0564	0.136	0.1084	0.1149	0.0599	0.0379	0.1466	0.0992	0.299	0.1543	0.059	0.1562	0.0805	0.0508	0.5707	0.8029	0.7434	0.7673	0.6033	0.6115	0.8087	0.5679	0.8458	0.7464	0.3687	0.7015	0.5224	0.533	0.9287	0.6879	0.5875
INC115E11	CG11271	1	1.11686	1.04298	1.04276	1.10887	1.13043	1.1711	1.20304	1.12584	1.09945	1.46481	1.04949	1.19394	1.06132	1.04954	1.10058	0.1249	0.3619	0.3473	0.1713	0.1184	0.0914	0.0427	0.1626	0.1416	0.0014	0.3442	0.051	0.3066	0.3389	0.1899	0.7763	0.7788	0.5381	0.4368	0.326	0.2411	0.4802	0.5632	0.0135	0.7226	0.2544	0.6835	0.7556	0.5687	0.5115	0.29	0.2109
INC112F08	CG11276	1.06926	1.17779	1.25365	1.14469	1.05782	1.16571	1.04484	1.21999	1.07237	1.18373	1.17665	1.08383	1.13656	1.18563	1	1.02442	0.1106	0.0504	0.2191	0.5516	0.1491	0.5925	0.0518	0.485	0.0693	0.1845	0.4341	0.2351	0.1333	0.7932	0.6869	0.177	0.6455	0.9243	0.5596	0.9013	0.3483	0.85	0.46	0.4996	0.8283	0.6573	0.4878	0.9816	0.9516	0.9016	0.9767	0.8134
INC116A08	CG11276	1.12368	1.24727	1.27621	1.18757	1.09118	1.10634	1.08218	1.14287	1.04652	1.2453	1.17518	1.07279	1.12904	1.2372	1	1.10117	0.2085	0.2096	0.352	0.5889	0.5358	0.5909	0.4454	0.6763	0.1965	0.4017	0.6492	0.4907	0.2682	0.7918	0.5597	0.4105	0.6636	0.8699	0.8699	0.8355	0.7407	0.8859	0.5198	0.6285	0.8635	0.7683	0.5235	0.9716	0.8289	0.7387	0.8748	0.8443
INC130F12	CG1128	1.81396	2.01527	1.55017	1.50821	1.49341	1.39226	1.70283	1.83749	1.35756	1.73476	1.07353	1	1.47011	1.39006	1.35723	1.4561	0.2868	0.6815	0.7628	0.8129	0.9058	0.605	0.4885	0.8952	0.6064	0.9667	0.9746	0.8467	0.837	0.918	0.8354	0.7858	0.8698	0.9262	0.9869	0.7619	0.666	0.9544	0.735	0.9906	0.9913	0.9439	0.9216	0.9826	0.9368	0.5489	0.5368	0.6293
INC131B04	CG1128	1.03725	1.7457	1.52888	1.24037	1.5542	1.66169	1.47556	1.09377	1	1.86901	1.13138	1.09794	1.47445	1.06353	1.42896	1.78882	0.0467	0.1169	0.2684	0.1097	0.0537	0.1051	0.3718	0.5352	0.0118	0.3855	0.4267	0.1006	0.4454	0.1323	0.072	0.7296	0.9124	0.6814	0.6152	0.7587	0.9589	0.9696	0.4132	0.9249	0.8893	0.7839	0.9799	0.8562	0.4572	0.8689	0.4732	0.3644
INC074H05	CG11280	1.42592	1.57968	1.05752	1	1.23037	1.42595	1.78577	1.68449	1.62347	1.7402	1.46011	1.35377	1.52149	1.90671	1.65597	1.19812	0.242	0.886	0.9172	0.783	0.4929	0.1369	0.1703	0.2461	0.0656	0.455	0.5924	0.3528	0.077	0.2117	0.8149	0.9691	0.9776	0.9453	0.7781	0.2718	0.3658	0.4493	0.2983	0.6649	0.7646	0.6045	0.1723	0.3786	0.9481	0.6198	0.2635	0.0923
INC045E09	CG11282	1.37738	1.39956	1.38933	1.31339	1.46398	1.52378	1.10648	1.21783	1.15776	1.46311	1.09669	1.03286	1	1.28093	1.32442	1.14118	0.455	0.4953	0.6036	0.3609	0.2601	0.8877	0.781	0.8357	0.3433	0.8709	0.9213	0.9709	0.656	0.5896	0.8137	0.5279	0.6485	0.3792	0.2489	0.9212	0.8121	0.8562	0.3966	0.886	0.9399	0.9791	0.698	0.6435	0.8499	0.6469	0.3897	0.32
INC025B12	CG11284	1.34583	1.40167	1.23198	1.28287	1.35433	1.40338	1.36411	1.50965	1.22626	1.51955	1	1.41977	1.18404	1.20321	1.10275	1.49575	0.3883	0.6956	0.6092	0.4806	0.3907	0.4708	0.2145	0.7084	0.1778	0.8788	0.3996	0.7767	0.7501	0.8937	0.2665	0.8341	0.7402	0.6023	0.4906	0.5695	0.2861	0.8107	0.3155	0.924	0.4805	0.8723	0.8585	0.9717	0.311	0.3679	0.261	0.194
INC027E02	CG11290	1.30761	1.23424	1.2488	1.19077	1.2545	1.24246	1.12627	1.38085	1.35764	1.08492	1	1.31013	1.13163	1.20572	1.22382	1.19209	0.7135	0.6427	0.7782	0.6347	0.6984	0.8821	0.3079	0.3743	0.9831	0.9716	0.4921	0.9113	0.7265	0.7087	0.7755	0.4256	0.6469	0.4337	0.4703	0.7778	0.1495	0.1974	0.8687	0.9321	0.2971	0.7933	0.5595	0.5335	0.6289	0.7188	0.4949	0.5474
INC025H09	CG11291	1.00918	1	1.21118	1.27855	1.36566	1.13893	1.27331	1.11257	1.25235	1.06553	1.47064	1.05423	1.1859	1.32739	1.1431	1.35477	0.52	0.0564	0.0131	0.0047	0.1116	0.0196	0.1689	0.038	0.2676	0.0018	0.3476	0.0659	0.0117	0.1205	0.0074	0.0267	0.0071	0.0017	0.0663	0.019	0.1737	0.0249	0.2783	0.0002	0.3175	0.0531	0.0057	0.0861	0.002	0.2678	0.1298	0.7064
INC116B07	CG11294	1.30235	1.10404	1.12538	1.1073	1.10361	1.20568	1.40673	1.39702	1.32212	1.16627	1	1.25577	1.17582	1.2413	1.22194	1.27557	0.9509	0.9119	0.9393	0.9455	0.7892	0.2324	0.2318	0.4378	0.9074	0.9844	0.6376	0.8572	0.6697	0.7295	0.5725	0.4204	0.5062	0.5139	0.1143	0.0089	0.0075	0.0231	0.3145	0.8213	0.1188	0.2671	0.139	0.1201	0.0685	0.5787	0.5749	0.2203
INC027G09	CG11298	1.18816	1.0307	1.2929	1.42496	1.48856	1.53424	1.6039	1.58554	2.10618	1.2515	2.13629	1.5398	1.37122	1.64607	1	1.23327	0.8318	0.3239	0.1578	0.1289	0.0934	0.0747	0.0667	0.0031	0.3538	0.0064	0.1141	0.219	0.056	0.8115	0.44	0.0309	0.0207	0.0178	0.0122	0.0137	0.0094	0.0008	0.1518	0.0019	0.0238	0.061	0.0104	0.5718	0.167	0.2269	0.1966	0.1693
INC026B01	CG11303	1.06883	1.48168	1.45346	1.34136	1.61217	1.55404	1.12938	1.23251	1.37602	1.50467	1	1.29199	1.78973	1.44074	1.71428	2.03214	0.0798	0.133	0.1888	0.0505	0.0652	0.4221	0.2831	0.1701	0.016	0.587	0.2593	0.0151	0.1304	0.0228	0.0044	0.5456	0.695	0.3194	0.4023	0.8871	0.8123	0.6328	0.4721	0.9337	0.7133	0.1847	0.5616	0.1933	0.0419	0.6638	0.2985	0.3789
INC050C03	CG11306	2.45237	2.59642	3.08894	1.92951	1.9402	2.47298	1.68383	2.02062	1.32151	2.5882	1	1.56528	1.99024	1.91259	1.7846	1.72318	0.3844	0.1906	0.7796	0.7704	0.483	0.8938	0.7584	0.9848	0.366	0.9956	0.9284	0.7797	0.7995	0.8748	0.8547	0.2087	0.8812	0.8735	0.613	0.9412	0.8377	0.9935	0.507	0.9973	0.9721	0.8899	0.8768	0.967	0.9101	0.9719	0.9369	0.7998
INC078E05	CG11309	1.11666	1.85903	1.08382	1.29643	1.47449	1.73016	1.37666	1.1438	1.35152	1.26479	1.097	1.1559	1.94795	1	1.39976	1.35585	0.0136	0.5308	0.3272	0.1489	0.0348	0.237	0.4759	0.2505	0.2663	0.5158	0.4362	0.0114	0.6496	0.1743	0.2385	0.99	0.9152	0.8454	0.6451	0.8838	0.9719	0.8921	0.9494	0.9342	0.9717	0.4142	0.9966	0.9399	0.91	0.2548	0.1405	0.0428
INC078F05	CG11309	1.18629	1.39857	1.2975	1.16106	1.18334	1.28451	1.28407	1.3099	1.13375	1.10451	1	1.2733	1.20632	1.07436	1.02513	1.28549	0.1458	0.3224	0.5325	0.4973	0.31	0.3256	0.2605	0.5765	0.6633	0.7557	0.354	0.453	0.6899	0.78	0.3192	0.6705	0.8689	0.8496	0.746	0.6898	0.6422	0.8768	0.8968	0.9243	0.6903	0.8173	0.939	0.9747	0.6975	0.7583	0.6769	0.5189
INC028C11	CG11314	1	2.44052	1.59471	1.09149	1.64042	1.42945	1.7349	1.31043	1.55321	1.43399	1.94705	1.01547	1.71231	1.45223	1.23763	1.3471	0	0	0.2363	0	0.001	0	0.0101	0	0.0007	0	0.4424	0	0.0006	0.0491	0.0078	1	1	1	1	0.9996	1	1	1	0.9578	1	0.9995	1	1	1	1	0.3916	0.8396
INC057E03	CG11324	1.09086	1.12512	1.46194	1.32761	1.27389	1.35893	1.18266	1.12509	1.09118	1.38451	1.09639	1	1.53812	1.21347	1.48776	1.18728	0.4347	0.1272	0.2278	0.2679	0.1687	0.3686	0.4428	0.4993	0.1272	0.4857	0.627	0.0701	0.3367	0.0979	0.3696	0.0788	0.1936	0.2683	0.1182	0.4032	0.5003	0.5579	0.1922	0.5453	0.6888	0.0565	0.3535	0.0487	0.3956	0.7257	0.7289	0.6337
INC057F09	CG11324	1.43063	1.33032	1.27128	1.23459	1.35705	1.48919	1.35323	1.30524	1.15678	1.30677	1	1.15795	1.34617	1.55738	1.49424	1.19157	0.7111	0.775	0.8345	0.6516	0.3919	0.6435	0.756	0.9136	0.7858	0.9801	0.9055	0.6842	0.3053	0.3778	0.8822	0.671	0.7364	0.4306	0.1235	0.4483	0.5586	0.8501	0.5481	0.9647	0.8396	0.4678	0.1211	0.1484	0.8093	0.6139	0.3158	0.1012
INC082E05	CG11327	1.09897	1.30696	1.65213	1.28571	1.36661	1.03982	1.10178	1.00408	1.31789	1	1.58503	1.05291	1.28889	1.03503	1.06507	1.28415	0.2147	0.0507	0.258	0.2013	0.5891	0.4848	0.6677	0.2197	0.7092	0.0912	0.5681	0.2054	0.6037	0.5535	0.2528	0.0797	0.5399	0.4213	0.8873	0.7912	0.9013	0.4919	0.8766	0.2257	0.8349	0.531	0.8683	0.8845	0.5437	0.9259	0.7648	0.982
INC030G11	CG11328	1.68601	1.41377	1.39697	1.60275	1.42193	1.51801	1.3423	1.56044	1.24939	1.50755	1	1.30128	1.31948	1.37681	1.4119	1.2843	0.8405	0.8176	0.5939	0.7767	0.6869	0.8084	0.663	0.9189	0.7097	0.9784	0.8438	0.8542	0.7792	0.7879	0.8801	0.5301	0.2319	0.4912	0.3483	0.5955	0.2905	0.7408	0.402	0.9214	0.6342	0.6285	0.5475	0.4929	0.6929	0.1771	0.4553	0.3423
INC082G07	CG11331	1.09186	1.42251	1.25221	1.2432	1.35104	1.34093	1.03875	1.16939	1	1.4469	1.58919	1.54503	1.09581	1.18706	1.24788	1.04184	0.1136	0.3191	0.3321	0.2423	0.2164	0.5572	0.4236	0.6065	0.1623	0.1767	0.1492	0.4972	0.389	0.3142	0.5635	0.7597	0.7232	0.6011	0.6361	0.8493	0.7729	0.8955	0.483	0.3826	0.383	0.8642	0.7503	0.7764	0.8886	0.5086	0.3954	0.383
INC120E03	CG11334	1	1.54188	1.16106	1.49116	1.35308	1.09472	1.37712	1.45588	1.11433	1.45372	1.23872	1.72456	1.42362	1.68925	1.22328	1.12241	0.0026	0.2305	0.0141	0.0569	0.2956	0.0723	0.012	0.2788	0.0081	0.1782	0.0018	0.025	0.0032	0.1136	0.2745	0.9461	0.5734	0.8172	0.9961	0.6999	0.6313	0.9507	0.6335	0.841	0.2613	0.6843	0.3059	0.949	0.9691	0.0264	0.2148	0.6203
INC026C07	CG1134	1	1.34853	1.65988	1.63823	1.12423	1.23973	1.54867	1.63388	1.78528	1.09108	1.7196	1.82532	1.43104	1.85846	1.58937	1.29265	0.0985	0.0346	0.0442	0.347	0.2055	0.0911	0.0224	0.0156	0.3412	0.0283	0.0254	0.0768	0.0164	0.0401	0.1822	0.1223	0.1992	0.8258	0.6998	0.3334	0.2024	0.1165	0.7901	0.1711	0.1364	0.3998	0.095	0.1911	0.5823	0.5327	0.9387	0.9004
INC093A03	CG11340	2.06942	1.50204	1.65668	1.83156	2.44485	2.56608	1.33904	1.04266	1.63225	1.75956	1.12243	1.76839	2.03408	1	1.88548	2.34939	0.7334	0.6353	0.5695	0.354	0.3174	0.789	0.9566	0.7104	0.6765	0.8448	0.613	0.5302	0.9065	0.5766	0.3856	0.3852	0.325	0.1013	0.0695	0.5671	0.777	0.4225	0.3714	0.6798	0.3694	0.2516	0.8099	0.2277	0.0952	0.3635	0.2245	0.1879
INC031B07	CG11345	1.52095	1.48041	1.44717	1	1.35421	1.58486	1.25735	1.29261	1.25544	1.09877	1.25018	1.28159	1.67486	1.13035	1.19032	1.13909	0.6023	0.6236	0.9976	0.7797	0.3751	0.9232	0.9103	0.8955	0.9979	0.8793	0.877	0.24	0.9717	0.9508	0.9753	0.5625	0.9994	0.7685	0.2294	0.9069	0.8604	0.8827	0.9827	0.8463	0.8475	0.177	0.9759	0.9597	0.9778	0.9999	0.6922	0.2407
INC114C12	CG11347	1.29374	1.2359	1.30321	1.53067	1.62142	1.50546	1.12628	1	1.49125	1.11441	2.09989	1.24252	1.79677	1.2044	1.1684	1.38679	0.5805	0.4904	0.2777	0.2299	0.2982	0.6498	0.8129	0.3334	0.7127	0.1063	0.5541	0.1286	0.58	0.631	0.4131	0.4161	0.2191	0.1535	0.2164	0.6045	0.7773	0.2725	0.6224	0.0783	0.4971	0.0907	0.5399	0.6161	0.353	0.2922	0.2492	0.3367
INC114D02	CG11347	1.4235	1.89198	1.67259	1.91084	1.88131	1.34909	1.23719	1	1.25782	1.46003	1.31979	1.47928	1.75106	1.54737	1.60504	1.39171	0.056	0.2294	0.0796	0.0958	0.6273	0.7396	0.9788	0.7305	0.4329	0.6468	0.4275	0.1294	0.3467	0.2668	0.5467	0.7772	0.4707	0.5244	0.9915	0.9711	0.9998	0.9862	0.9083	0.951	0.9028	0.6874	0.848	0.8582	0.9549	0.1871	0.2805	0.8787
INC005A01	CG1135	2.8609	2.05551	2.39348	4.49719	1.21699	1.93453	2.9616	1.609	1.80508	1	1.12873	2.81686	1.55081	2.45289	1.64299	1.51119	0.8687	0.6567	0.1859	0.9683	0.8579	0.4601	0.8855	0.8482	0.9905	0.9617	0.5141	0.9448	0.6426	0.9299	0.9426	0.2978	0.0384	0.9399	0.6028	0.1092	0.7405	0.6572	0.9847	0.9333	0.1498	0.8771	0.2777	0.8354	0.8713	0.1091	0.9307	0.7287
INC038H07	CG11352	1	1.11146	1.25159	1.0797	1.04228	1.08373	1.16395	1.33426	1.37136	1.18558	1.11489	1.08153	1.13404	1.25464	1.22763	1.3826	0.296	0.1995	0.3699	0.4342	0.3552	0.2678	0.0911	0.0877	0.2253	0.339	0.3892	0.2793	0.2035	0.1695	0.0867	0.289	0.5691	0.654	0.5785	0.416	0.1729	0.1467	0.3867	0.4964	0.5424	0.4572	0.302	0.2574	0.1265	0.7817	0.7781	0.7317
INC122D09	CG11352	2.0746	1.97688	1.97478	2.30895	2.34039	1.91756	1.79311	1.94599	1.51296	2.00697	1.41741	1	1.73264	1.69535	2.04656	1.83507	0.5993	0.5979	0.3067	0.2864	0.6535	0.7732	0.6521	0.9345	0.577	0.9448	0.9929	0.8048	0.7908	0.5207	0.7088	0.5082	0.1666	0.1449	0.594	0.7196	0.5354	0.9163	0.485	0.9309	0.9931	0.7843	0.7612	0.4137	0.6572	0.1191	0.1457	0.5786
INC031G05	CG11357	1.37484	1.90163	1.69953	1.67914	1.63461	1.99337	1.24745	1.25081	1.30713	1.71568	1.41101	1.38773	1.54597	1	1.66552	1.93265	0.0911	0.2701	0.3113	0.2767	0.1059	0.6082	0.654	0.5636	0.2762	0.4634	0.4881	0.3481	0.8272	0.2544	0.129	0.7166	0.6607	0.7091	0.4098	0.8893	0.9274	0.9034	0.614	0.8167	0.8097	0.7774	0.9691	0.72	0.4731	0.5297	0.5385	0.2783
INC042H11	CG1137	1.04985	1.31017	1.18739	1.15105	1.22223	1.14317	1.22031	1.74894	1.1051	1.23833	1.17561	1	1.24093	1.02357	1.08219	1.07551	0.016	0.1453	0.2294	0.1122	0.2379	0.1054	0	0.3532	0.034	0.2263	0.6507	0.0816	0.588	0.4112	0.4363	0.8504	0.9051	0.7517	0.9437	0.7253	0.0075	0.9228	0.6995	0.7945	0.9856	0.684	0.9841	0.969	0.9558	0.6358	0.4034	0.6395
INC087H03	CG11372	1	1.09483	1.13364	1.23424	1.65024	1.47755	1.10953	1.34348	1.49753	1.18735	1.64295	1.37529	1.47467	1.2646	1.28437	1.99517	0.3257	0.3361	0.232	0.0238	0.0384	0.3309	0.046	0.0475	0.295	0.0959	0.1105	0.0678	0.1848	0.1388	0.0048	0.4454	0.2894	0.0122	0.0181	0.4717	0.1454	0.0606	0.3759	0.118	0.1321	0.0653	0.2403	0.1312	0.001	0.3273	0.0616	0.1173
INC142G12	CG11373	1.10961	1.38167	1.17072	1.89677	2.1847	1.47316	2.13017	1	2.03934	1.83246	2.69847	2.43843	2.18608	2.86453	1.45167	2.26306	0.2529	0.4545	0.1359	0.07	0.2302	0.0811	0.6033	0.0701	0.0542	0.0245	0.038	0.0296	0.0148	0.222	0.0487	0.7098	0.2005	0.108	0.3793	0.1393	0.7981	0.1162	0.1847	0.0381	0.0605	0.0463	0.0175	0.3946	0.0667	0.0744	0.0594	0.2706
INC068E08	CG11375	1.96502	1.80262	1.3137	1.30419	1.40506	1.32719	1.38366	1.46496	1	1.09421	2.62154	1.60259	1.25022	1.66194	1.9662	1.99426	0.5648	0.7771	0.8298	0.7344	0.7647	0.7145	0.7961	0.9359	0.8374	0.3177	0.68	0.8091	0.639	0.5049	0.4896	0.8212	0.7879	0.707	0.7367	0.672	0.677	0.8917	0.8432	0.2258	0.6017	0.8285	0.5688	0.356	0.4017	0.5128	0.4373	0.4722
INC034H04	CG11378	1.37474	1.77053	1.59183	1.28933	1.4253	1.72191	1.83367	1.27513	1.5485	1.11404	1	1.10468	1.52507	1.47085	1.44863	1.84089	0.0404	0.2071	0.6376	0.4237	0.0881	0.0673	0.6978	0.2442	0.8489	0.9466	0.8493	0.2653	0.3626	0.3911	0.0549	0.7814	0.9838	0.9205	0.5915	0.4148	0.9877	0.7968	0.9881	0.9986	0.9938	0.83	0.8637	0.9299	0.4132	0.9408	0.7271	0.3329
INC068F01	CG11379	1.11958	1.23548	1	1.02568	1.41545	1.10695	1.15658	1.03632	1.17129	1.49692	1.39189	1.15767	1.2346	1.01312	1.21883	1.24053	0.2456	0.6876	0.6546	0.1	0.526	0.4163	0.6606	0.3943	0.0617	0.1412	0.4314	0.309	0.6931	0.3048	0.282	0.8849	0.8818	0.1821	0.7923	0.6407	0.8598	0.6438	0.1545	0.2582	0.6577	0.5117	0.8917	0.5351	0.4911	0.4165	0.0381	0.2892
INC088F04	CG11388	1	1.64228	1.59163	1.82331	1.91724	1.61337	1.35035	1.2607	1.61154	1.87779	1.43175	1.66299	1.66616	1.4979	1.84805	1.67351	0.0851	0.101	0.0346	0.0233	0.0572	0.1648	0.1906	0.0594	0.0188	0.1251	0.1216	0.0371	0.1098	0.0346	0.079	0.5332	0.3789	0.2853	0.528	0.7725	0.8125	0.5222	0.3318	0.6624	0.4899	0.478	0.6434	0.2577	0.4786	0.2322	0.2514	0.4865
INC129A10	CG11390	1.45839	1.50147	1.43298	1.41436	1.60446	1.35761	1.44111	1.45346	1.48577	1.30611	1	1.27525	1.45061	1.1991	1.0807	1.36606	0.3668	0.5584	0.6305	0.1604	0.7787	0.5556	0.4943	0.41958	0.9384	0.9988	0.9108	0.5282	0.9685	0.998	0.7581	0.7175	0.7694	0.2055	0.9215	0.6656	0.625	0.5346	0.9298	0.9981	0.9596	0.6586	0.9915	0.9991	0.8765	0.5804	0.1017	0.7417
INC090H12	CG11395	1.71232	1.52535	1.18829	1.12232	1.37025	1.39632	1.27315	1.68314	1.22288	1.40071	1.53152	1.1949	1.41286	1	1.32433	1.21506	0.8695	0.9958	0.9987	0.9651	0.9585	0.9898	0.5573	0.9927	0.9888	0.7901	0.9977	0.9521	1	0.9811	0.9965	0.9947	0.9995	0.8603	0.8319	0.9388	0.1633	0.9712	0.7797	0.4766	0.9745	0.7596	1	0.9107	0.9828	0.7389	0.0974	0.0711
INC032A04	CG11396	1.39092	1.26051	1.42897	1.34461	1.70316	1.91881	1.55301	1	1.53207	2.15813	1.4539	1.58622	2.26971	1.79669	1.09363	1.50529	0.7008	0.4649	0.5476	0.2244	0.0914	0.3471	0.8783	0.3609	0.0206	0.438	0.3263	0.0198	0.1887	0.8071	0.3976	0.3062	0.4008	0.0833	0.0144	0.1857	0.825	0.1971	0.0152	0.2895	0.1882	0.0058	0.0657	0.7443	0.2503	0.6297	0.2545	0.1306
INC091B02	CG11399	1.45426	1.31517	1.27701	1.14308	1.43854	1.33072	1.11269	1.31893	1	2.11136	1.39957	1.28783	1.20705	1.17973	1.25343	1.05232	0.7128	0.6815	0.8265	0.5139	0.6748	0.8688	0.6919	0.9467	0.0219	0.5576	0.6447	0.8128	0.7855	0.7468	0.8984	0.5469	0.7271	0.3367	0.4799	0.7601	0.4944	0.8841	0.0147	0.4229	0.5197	0.669	0.6743	0.6056	0.831	0.7192	0.332	0.4381
INC038F10	CG11400	1.62562	1.40312	1	1.34813	1.54007	1.53584	1.55168	1.4896	1.45496	1.45375	2.12947	1.2624	1.79606	1.17153	1.02057	1.48428	0.8788	0.9997	0.916	0.6412	0.6506	0.6225	0.7582	0.7747	0.8445	0.0479	0.9544	0.2291	0.9795	0.9995	0.7221	0.999	0.6331	0.2235	0.1873	0.2362	0.3254	0.3999	0.3928	0.0072	0.7743	0.038	0.9032	0.9939	0.3371	0.0039	0.0018	0.001
INC038D07	CG11412	1.26867	1.43862	1.32586	1.00935	1.14644	1.29903	1.21696	1.24202	1.09405	1.07079	1.1834	1.11147	1.26949	1	1.05417	1.00532	0.121	0.3668	0.976	0.811	0.4143	0.6302	0.5746	0.8893	0.972	0.6811	0.8662	0.4964	0.975	0.9438	0.9713	0.8288	1	0.9872	0.8804	0.9307	0.9176	0.9908	0.9872	0.9109	0.989	0.8754	0.9995	0.9997	0.9986	0.9975	0.9142	0.5624
INC141G08	CG11412	1.3467	1.5368	1.41188	1.08115	1.25842	1.33539	1.38561	1.50761	1.22386	1.23328	1.14651	1.33187	1.39204	1.44988	1.23727	1	0.1906	0.3974	0.8998	0.653	0.5291	0.425	0.192	0.7223	0.7421	0.8054	0.5249	0.4296	0.3441	0.7014	0.9654	0.7131	0.9942	0.9172	0.8743	0.7524	0.5358	0.9409	0.8981	0.9507	0.8158	0.761	0.636	0.9513	0.9993	0.9822	0.7844	0.6522
INC039E01	CG11414	1.40883	1.17103	1.28708	1.30946	1.15899	1	1.1404	1.13631	1.21918	1.44365	1.20244	1.31624	1.24801	1.523	1.36498	1.41523	0.9228	0.743	0.6986	0.9198	0.9953	0.9383	0.9613	0.8638	0.3947	0.8442	0.677	0.8292	0.2805	0.5988	0.4828	0.1609	0.1556	0.5311	0.9587	0.5851	0.5991	0.3689	0.0491	0.4352	0.1739	0.2888	0.0182	0.0709	0.0383	0.4212	0.7906	0.9822
INC151D03	CG11421	1.28033	1.22084	1.10553	1.35977	1.13131	1.1574	1.12675	1.32706	1.23048	1.22253	1.21083	1.43082	1	1.40833	1.38224	1.3366	0.6221	0.7376	0.3932	0.7441	0.7194	0.7091	0.4308	0.5707	0.6178	0.5883	0.2819	0.9086	0.311	0.3475	0.4174	0.6986	0.2719	0.6911	0.6777	0.6595	0.3244	0.4908	0.4946	0.5182	0.1565	0.8966	0.2013	0.1805	0.2776	0.1037	0.4549	0.4145
INC039D05	CG11426	1	1.96213	1.72791	1.59997	1.22198	1.28598	1.78195	1.74993	1.2108	1.52167	1.48063	1.5529	1.29311	2.07024	1.48922	1.31559	0	0.0029	0.0086	0.1342	0.077	0.0015	0.0008	0.1351	0.0292	0.032	0.0103	0.0801	0	0.0113	0.0629	0.8028	0.9023	0.9981	0.9983	0.7161	0.7775	0.9993	0.8768	0.9289	0.9064	0.9913	0.388	0.9684	0.9914	0.7109	0.9577	0.9392
INC019D06	CG11427	1.02495	1.97684	1.06047	1.17915	1.20777	1.38087	1.30662	1.28857	1.02093	1	1.49098	1.48463	1.72685	1.41391	1.31885	1.28592	0.005	0.4709	0.3217	0.2579	0.1105	0.1759	0.1277	0.495	0.5148	0.1938	0.1092	0.054	0.1213	0.1624	0.1996	0.9243	0.9383	0.984	0.9649	0.9524	0.9617	0.9913	0.9769	0.739	0.8341	0.6815	0.905	0.9798	0.9711	0.339	0.3585	0.2424
INC027F01	CG1143	1.78817	1.53113	1.48644	1.36158	1.37839	1.57005	1.33755	1.54602	1.23391	1.26606	1	1.50103	1.50779	1.58178	1.45231	1.2405	0.9216	0.914	0.9873	0.985	0.8603	0.982	0.8932	0.9958	0.9995	0.9999	0.9062	0.9504	0.81	0.9683	0.9968	0.6153	0.8767	0.8505	0.3992	0.8444	0.4756	0.9562	0.9171	0.9974	0.5746	0.5479	0.4061	0.7101	0.9717	0.8407	0.754	0.3243
INC045G03	CG11430	1.65994	1.68011	1.73789	1.87909	1.9627	1.5928	2.06577	2.2001	1.27514	1	1.39428	1.63236	1.39792	1.57127	1.65014	1.85903	0.4728	0.4421	0.3261	0.2887	0.5617	0.2282	0.1402	0.8143	0.9633	0.6983	0.5194	0.7191	0.5769	0.5158	0.3536	0.4344	0.2897	0.2322	0.6296	0.1898	0.1015	0.8988	0.9517	0.7653	0.5555	0.7717	0.616	0.5375	0.3222	0.3259	0.303	0.6458
INC066B04	CG11438	1.03949	1.61409	1.76624	1.53545	1.99495	2.35857	1.6385	2.03099	1.68149	1	1.16964	2.05263	1.67927	2.57346	2.21076	1.64898	0.1838	0.1363	0.2108	0.0991	0.0322	0.1106	0.0114	0.0899	0.5316	0.4178	0.0499	0.1472	0.0148	0.0369	0.1538	0.3785	0.5401	0.3097	0.1671	0.4847	0.2933	0.4593	0.8456	0.7362	0.2561	0.4535	0.0978	0.1481	0.4744	0.6758	0.4014	0.252
INC110C05	CG11444	1.96608	1.29839	1.4426	1.49721	1.05172	1.25272	1.47972	1.64625	1.75009	1.63037	1	1.67381	1.35287	1.61867	1.80296	1.75604	0.9485	0.8519	0.8211	0.9832	0.9595	0.8666	0.7635	0.67	0.7778	0.983	0.7165	0.9179	0.7644	0.6281	0.6665	0.2944	0.2423	0.8469	0.604	0.2835	0.1764	0.1169	0.2257	0.847	0.1423	0.4225	0.1455	0.0298	0.0706	0.4022	0.9013	0.739
INC110E08	CG11448	1.40758	1.83572	1.05133	1.74035	1.44258	1.49348	1.11263	1.43556	1.50397	1.96369	1.0255	1	1.6135	1.25803	1.78979	1.37156	0.1337	0.7541	0.3293	0.4732	0.4234	0.7399	0.4786	0.4278	0.0916	0.8457	0.8375	0.3087	0.633	0.1951	0.5333	0.9102	0.5694	0.7984	0.7638	0.9278	0.801	0.7676	0.4044	0.9736	0.9674	0.6897	0.9033	0.5454	0.8695	0.0028	0.2135	0.1867
INC062A04	CG11455	1.31007	1.63672	1.49765	1.57381	1.49433	1.14018	1.35539	1	1.88541	1.39885	2.38332	1.20945	1.59033	1.46039	1.49121	1.83733	0.0967	0.2558	0.1732	0.253	0.7705	0.433	0.9296	0.0482	0.3454	0.0068	0.6548	0.1572	0.301	0.262	0.06	0.7279	0.6043	0.7227	0.9944	0.8528	0.9956	0.2491	0.7888	0.0539	0.9475	0.5672	0.7268	0.7153	0.257	0.3967	0.5006	0.9343
INC015H07	CG11458	1.21346	1.05453	1.31717	1.06921	1.15104	1.23738	1.12028	1.17718	1	1.11728	1.21683	1.38161	1.40444	1.41727	1.28823	1.02917	0.9746	0.1676	0.9454	0.7418	0.4058	0.8239	0.6587	0.9911	0.9147	0.4939	0.0432	0.024	0.0303	0.2241	0.9771	0.0002	0.4066	0.0931	0.0027	0.2174	0.0681	0.7431	0.2092	0.0491	0.001	0.0004	0	0.0015	0.6309	0.9996	0.9637	0.8043
INC004G09	CG1146	1.45961	1.42221	1.45472	1.21738	1.33833	1.19904	1.66427	1.26074	1.18635	1	1.58171	1.20639	1.53681	1.09112	1.27908	1.05234	0.6049	0.5143	0.9076	0.7411	0.9346	0.1755	0.8937	0.9383	0.9994	0.3257	0.9239	0.3576	0.9738	0.8361	0.9939	0.3951	0.9174	0.6946	0.9549	0.1097	0.8389	0.9266	0.9961	0.2559	0.9021	0.2727	0.976	0.8157	0.9904	0.9595	0.7503	0.9437
INC110E11	CG11466	3.86146	3.68806	4.45898	5.19313	4.69557	4.55558	1	3.70381	4.74818	3.85388	3.71475	4.47439	4.06913	3.61212	3.31706	5.05753	0.6415	0.1844	0.0299	0.1055	0.1211	1	0.6175	0.0919	0.5229	0.6037	0.1675	0.3555	0.6459	0.8646	0.0474	0.0668	0.007	0.0403	0.0224	1	0.4999	0.0342	0.3829	0.4846	0.101	0.2325	0.5392	0.8235	0.0098	0.1303	0.3616	0.4578
INC015H08	CG11471	1.86247	1.49807	1	1.39472	2.10364	1.99301	1.50416	1.48592	1.31437	2.07059	1.70807	1.42905	1.43049	1.31951	1.35937	1.32346	0.8247	0.9923	0.9041	0.2977	0.3742	0.835	0.8865	0.9433	0.2489	0.6238	0.8662	0.91	0.9397	0.9344	0.9405	0.9843	0.6492	0.0287	0.0402	0.5031	0.5294	0.765	0.0719	0.2952	0.5871	0.6021	0.7605	0.7503	0.7728	0.0101	0.0008	0.0005
INC016B03	CG11471	2.12344	2.0117	2.76043	1.68033	1.88588	1.66146	1	1.64532	1.19719	3.085	1.13114	1.31285	1.23946	1.27937	2.05439	2.08927	0.5645	0.1824	0.7697	0.669	0.8327	0.9553	0.8453	0.9758	0.0081	0.979	0.8953	0.9686	0.8954	0.5471	0.5135	0.0601	0.7351	0.6236	0.8744	0.9631	0.7914	0.9836	0.0621	0.9821	0.9008	0.9845	0.9013	0.4558	0.4137	0.9306	0.9209	0.9789
INC031E02	CG11473	1.57345	1.03116	1.45034	1.68828	2.01164	1.7731	1.92832	1.97646	1.89534	1	1.34903	1.20004	1.51277	2.19529	1.83459	1.65485	0.9773	0.6198	0.4078	0.1846	0.3059	0.1976	0.1286	0.2514	0.9665	0.6918	0.7596	0.5645	0.1316	0.2664	0.4345	0.0798	0.0321	0.0063	0.0081	0.0083	0.0037	0.0257	0.5439	0.1868	0.3646	0.0554	0.0091	0.0076	0.0472	0.2179	0.134	0.221
INC062E05	CG11474	1.41724	1.61909	1.35342	1.80575	1	1.40571	1.44772	1.3497	1.40415	1.61164	1.07253	1.71877	1.47315	1.35465	1.62489	1.82425	0.2887	0.5499	0.2571	0.7698	0.5059	0.4833	0.5768	0.522	0.2872	0.738	0.3224	0.4669	0.5465	0.3374	0.2296	0.7148	0.3814	0.843	0.6218	0.617	0.7168	0.6672	0.5166	0.8422	0.4553	0.6091	0.6815	0.4884	0.3516	0.15	0.7144	0.4654
INC067D12	CG11486	1.24899	1.54703	1.13534	1.15356	1.62292	1.72568	1.26506	1.23638	1	1.2452	1.25595	1.09518	1.3595	1.31173	1.44413	1.2555	0.0754	0.6861	0.6836	0.0741	0.0234	0.476	0.5427	0.8943	0.5313	0.5213	0.7299	0.3106	0.4075	0.2038	0.4906	0.9603	0.9616	0.3522	0.1448	0.8907	0.9316	0.996	0.8953	0.8626	0.944	0.803	0.8244	0.6823	0.9038	0.4534	0.0359	0.013
INC087A03	CG11488	1.27168	1.13255	1.48953	1.20202	1.78788	1.30912	1	1.09886	1.33884	1.14967	1.11915	2.48752	1.38314	2.82959	1.20757	1.54772	0.6512	0.3546	0.5465	0.1859	0.4717	0.6955	0.7241	0.4126	0.6296	0.6376	0.0727	0.4057	0.0439	0.5715	0.3075	0.1892	0.4209	0.0679	0.2614	0.5925	0.5291	0.313	0.48	0.4967	0.0508	0.2708	0.0322	0.4134	0.1524	0.7527	0.3125	0.6404
INC014B01	CG11491	1.12452	1.32199	1.35441	1.44323	1.581	1.56958	1.39273	1.60151	1.26604	1.0896	1.39903	1.05142	1.48571	1	1.17867	1.0252	0.279	0.2639	0.1836	0.1169	0.1127	0.2242	0.0744	0.3466	0.5295	0.2448	0.5824	0.1512	0.654	0.4329	0.6085	0.4228	0.3151	0.167	0.1213	0.3963	0.1652	0.5784	0.7478	0.4229	0.8401	0.2707	0.9029	0.758	0.8885	0.3865	0.2219	0.2223
INC154A03	CG11491	1.03955	1.17688	1	1.15827	1.43459	1.34297	1.26782	1.31077	1.1057	1.01707	1.06827	1.29367	1.18153	1.31368	1.17438	1.35057	0.238	0.5638	0.3146	0.0637	0.1037	0.1971	0.1382	0.3885	0.5535	0.4583	0.1804	0.2606	0.1601	0.2829	0.1103	0.8481	0.5507	0.1102	0.1784	0.3412	0.2719	0.6317	0.7678	0.6925	0.3138	0.4832	0.2895	0.5086	0.1941	0.1931	0.0328	0.0664
INC037G08	CG11494	1.34557	1.11681	1.19731	1.29381	1.23854	1.26812	1.23668	1.44758	1.24925	1.26543	1	1.38397	1.16957	1.41552	1.30786	1.19619	0.9419	0.7931	0.6148	0.7193	0.6733	0.7424	0.2936	0.6973	0.7041	0.9557	0.4359	0.8644	0.3621	0.5768	0.8044	0.2551	0.1064	0.1877	0.0921	0.2253	0.0262	0.1936	0.1697	0.7634	0.0727	0.3442	0.0396	0.0698	0.2798	0.2364	0.4023	0.324
INC002E05	CG11502	1.91685	1.66857	1.90108	1.82888	1.57117	1.67132	1.56064	1.75785	1.33769	1.5544	1	1.72705	1.27965	1.62549	1.37171	1.23039	0.8582	0.5216	0.6361	0.9112	0.8332	0.9188	0.762	0.9898	0.9698	0.9997	0.7506	0.9977	0.8612	0.9928	0.9995	0.1082	0.2269	0.7001	0.4883	0.6834	0.3539	0.9424	0.688	0.998	0.4068	0.9789	0.578	0.9496	0.9919	0.6538	0.9215	0.842
INC056F03	CG11502	1.35775	1.36014	1.31838	1.45358	1.61925	1.30736	1.81974	1.52879	1.42351	1.19577	1	1.96575	1.25504	1.75329	1.29838	1.74954	0.4918	0.5506	0.3889	0.2485	0.5685	0.1167	0.2717	0.425	0.6897	0.8092	0.0822	0.6247	0.1591	0.5707	0.1912	0.5541	0.3853	0.2447	0.5848	0.1097	0.2951	0.4246	0.6823	0.8143	0.0807	0.6367	0.1477	0.5734	0.1816	0.2732	0.2233	0.5151
INC037H08	CG11504	1.51671	1.44097	1.69309	1.50138	1.64062	1.35784	1.41277	1.38851	1	1.62769	1.93835	1.26901	1.73358	1.46934	1.69405	1.41498	0.6358	0.3008	0.5242	0.3476	0.7341	0.6467	0.7109	0.9759	0.3142	0.1374	0.8071	0.2219	0.563	0.2922	0.6189	0.167	0.3945	0.2106	0.6689	0.5478	0.5885	0.9716	0.2567	0.081	0.747	0.1133	0.4473	0.1416	0.5415	0.7941	0.5655	0.872
INC019B01	CG11505	1.6653	1.23408	1.18685	1.06761	1.14656	1.38844	1.30219	1.62639	1.24074	1.33375	1	1.20429	1.12155	1.23946	1.23084	1.08901	0.99	0.9833	0.998	0.9964	0.9114	0.9385	0.583	0.9691	0.9743	0.9974	0.9666	0.9987	0.9661	0.9798	0.9985	0.6451	0.8802	0.7384	0.1264	0.3576	0.0215	0.4775	0.2998	0.8802	0.5613	0.7748	0.4879	0.502	0.832	0.8261	0.5981	0.118
INC067A10	CG11512	1.14744	1.54046	1.37182	1.35813	1.42762	1.9054	1.04345	1.19197	1.36504	1.33582	1	1.54122	2.04354	1.25334	2.74869	1.53578	0.0174	0.193	0.1878	0.1109	0.0009	0.7164	0.415	0.1442	0.15	0.7561	0.0451	0	0.2996	0	0.0395	0.7888	0.8116	0.7119	0.0206	0.9984	0.9572	0.7846	0.8293	0.9908	0.5087	0.0206	0.9233	0	0.5151	0.5395	0.3807	0.0146
INC085D09	CG1152	1.77417	1.7644	1.1954	2.0202	1.94059	1.95933	2.79685	2.13966	1.59743	3.31668	1	1.42896	1.58633	2.31057	2.77875	2.14509	0.5051	0.807	0.336	0.3716	0.3604	0.0525	0.2231	0.6503	0.0144	0.9676	0.7468	0.6763	0.1805	0.0559	0.2544	0.8128	0.3236	0.3413	0.2847	0.0342	0.2105	0.6612	0.0329	0.9732	0.7618	0.684	0.1427	0.0278	0.1968	0.0713	0.121	0.1236
INC014E05	CG11522	1.09813	1.2472	1.1912	1.18281	1.19885	1.11936	1.11261	1.16807	1.04416	1.10966	1.24992	1.10486	1.12969	1.20033	1	1.02456	0.0889	0.2281	0.2429	0.2121	0.419	0.4532	0.2469	0.6704	0.45738	0.1628	0.4544	0.3874	0.1971	0.7806	0.7152	0.7054	0.7164	0.675	0.9282	0.8439	0.7411	0.9561	0.8864	0.5069	0.8774	0.8382	0.6424	0.9899	0.9772	0.5334	0.4714	0.7495
INC016B07	CG11522	1.14926	1.15779	1.10577	1.13752	1.24923	1.14066	1.17089	1.1616	1.16904	1.13717	1.36711	1.11665	1.21532	1.22571	1	1.10449	0.474	0.6379	0.5477	0.2047	0.5166	0.4129	0.446	0.4336	0.5319	0.0796	0.6037	0.2843	0.2688	0.9003	0.6367	0.7182	0.5706	0.1944	0.5624	0.4433	0.4931	0.4576	0.547	0.0922	0.6423	0.3121	0.2879	0.9397	0.6752	0.3582	0.1098	0.3782
INC012E07	CG11525	1.5055	1.34891	1.27171	1.22825	1.43231	1.66132	1.27629	1.38527	1.42523	1.45897	1	1.73213	1.31346	1.95456	1.46331	1.31596	0.7742	0.8374	0.8857	0.6075	0.2666	0.8179	0.6922	0.6169	0.5964	0.9697	0.2088	0.8003	0.0692	0.5697	0.7752	0.6831	0.7419	0.3277	0.0404	0.6296	0.4242	0.3644	0.3021	0.9359	0.069	0.5706	0.0112	0.2765	0.5646	0.5963	0.2165	0.038
INC022G05	CG11525	1.44082	1.50245	1.46455	1.39959	1.85703	1.8806	1.33262	1.5041	1.24573	1.48049	1	1.74456	1.36366	1.90734	1.5388	1.4003	0.3756	0.4523	0.5738	0.0445	0.0271	0.6924	0.3678	0.8079	0.3967	0.9678	0.1097	0.6418	0.0375	0.3335	0.5686	0.5867	0.7169	0.0439	0.015	0.8047	0.4982	0.8987	0.5352	0.9835	0.1605	0.7535	0.0507	0.4265	0.6853	0.6549	0.0414	0.0377
INC112B05	CG11525	1.0776	1.24266	1.09975	1.02319	1.29599	1.2393	1.03198	1.0913	1.0085	1.14417	1	1.12752	1.097	1.36241	1.13129	1.08961	0.0456	0.409	0.6907	0.0261	0.0556	0.6817	0.4328	0.7781	0.1907	0.7471	0.3072	0.4041	0.0078	0.2734	0.4446	0.9599	0.9914	0.3071	0.5246	0.9768	0.9218	0.9945	0.8237	0.9837	0.8406	0.926	0.1715	0.8735	0.9461	0.8381	0.0406	0.0803
INC070B07	CG11526	1.16325	1.20951	1.70507	1.23924	1.31355	1	1.17647	1.28127	1.08979	1.35095	1.51079	1.21995	1.21352	1.13753	1.13494	1.11866	0.4205	0.0472	0.3812	0.2888	0.7691	0.4774	0.2754	0.617	0.3233	0.1645	0.4211	0.4334	0.5406	0.543	0.5704	0.021	0.4331	0.3025	0.9456	0.5667	0.3666	0.7265	0.3554	0.1893	0.4898	0.4916	0.6419	0.6664	0.6722	0.9864	0.9026	0.9971
INC028H02	CG11529	1.33275	1.12883	1.2994	1.15852	1.15365	1.5152	1.21881	1.1683	1.39183	1	1.43018	1.21348	1.44321	1.11118	1.50296	1.49932	0.7982	0.5419	0.7383	0.7408	0.262	0.6563	0.7404	0.407	0.8777	0.3784	0.6717	0.3424	0.801	0.2687	0.276	0.1816	0.4348	0.4433	0.0198	0.3411	0.4382	0.0973	0.6826	0.108	0.3456	0.0603	0.5354	0.0132	0.0363	0.7678	0.7377	0.1848
INC093C10	CG11537	1.72288	1.31075	1.40343	2.18532	1.9682	1.82147	1.75097	2.0087	1.71594	1.61563	1	2.45249	1.20992	1.1678	1.93927	1.28038	0.8624	0.7343	0.2094	0.3794	0.4384	0.4888	0.2467	0.5012	0.5565	0.8463	0.1842	0.7852	0.8671	0.3771	0.7506	0.3629	0.0669	0.1229	0.1086	0.2185	0.0731	0.2359	0.3211	0.702	0.0741	0.5845	0.6244	0.1257	0.5228	0.097	0.2245	0.2424
INC085F04	CG1154	1.05711	1.78314	1.62035	1.2555	1.51532	1.51886	1	1.16719	1.27193	1.05173	1.26573	1.19653	1.55777	1.02083	1.95471	1.84332	0.0152	0.0357	0.1999	0.0546	0.043	0.5925	0.2696	0.1785	0.5085	0.1848	0.2828	0.0278	0.5594	0.0079	0.023	0.7784	0.9955	0.8797	0.937	0.9992	0.9948	0.9747	0.9859	0.974	0.9908	0.8521	0.9996	0.2208	0.4102	0.9819	0.6602	0.684
INC071H03	CG11546	1.20768	1.24614	1.07689	1	1.02043	1.0559	1.0859	1.08468	1.21762	1.28884	1.25035	1.38595	1.11446	1.12553	1.01467	1.11895	0.3311	0.9218	0.9935	0.9871	0.9688	0.9202	0.9383	0.4454	0.1334	0.3347	0.0408	0.8708	0.8183	0.9889	0.8399	0.9946	1	1	0.9992	0.9754	0.9761	0.6299	0.3199	0.4922	0.07	0.946	0.9324	0.9987	0.9504	0.905	0.7967	0.6282
INC056F08	CG11552	1.47432	1.69552	1.15201	1.26515	1.17541	1	2.08724	1.12078	1.39382	1.28964	1.58197	1.14268	1.19797	1.62128	1.34347	1.08584	0.184	0.9179	0.814	0.8902	0.9896	0.0432	0.963	0.6216	0.7482	0.3817	0.8967	0.8639	0.3142	0.6939	0.9468	0.9977	0.9684	0.9938	1	0.1035	0.9971	0.8781	0.893	0.6279	0.9844	0.9714	0.5988	0.9399	0.9961	0.2411	0.4431	0.8104
INC040G06	CG11556	1.41622	1.14477	1.08368	1.24089	1.23554	1.27661	1.28305	1.33012	1.18206	1.08436	1	1.38139	1.01831	1.13878	1.15599	1.11682	0.9557	0.9607	0.8241	0.8157	0.7691	0.7496	0.6883	0.8956	0.9889	0.9799	0.5744	0.9898	0.9274	0.9241	0.9419	0.6964	0.2628	0.2708	0.1856	0.2119	0.1332	0.4095	0.6684	0.8056	0.0963	0.8159	0.5136	0.4819	0.5777	0.1402	0.1755	0.1304
INC020D07	CG11562	1.10139	1	1.09055	1.32454	1.0966	1.13464	1.04786	1.01534	1.37333	1.26154	1.58206	1.02923	1.39049	1.11831	1.1278	1.223	0.8304	0.5515	0.0681	0.5188	0.4237	0.6734	0.7804	0.047	0.0897	0.0054	0.7146	0.0217	0.4642	0.4225	0.2145	0.1677	0.0031	0.1682	0.0572	0.3458	0.4337	0.0052	0.0305	0	0.3954	0.0001	0.1506	0.1032	0.035	0.0155	0.4669	0.3505
INC036G11	CG11567	1.3464	1.52185	1.96083	1.48612	1.71448	1.57117	1.79451	1.31381	1	1.43837	1.07035	1.3024	1.58706	1.38035	1.38422	1.00861	0.061	0	0.1385	0.0037	0.0316	0.0004	0.6135	0.9995	0.1581	0.9842	0.6445	0.0213	0.3907	0.3818	0.9999	0	0.6398	0.0822	0.3101	0.0328	0.9537	1	0.7409	0.9988	0.9662	0.3039	0.8685	0.8912	1	1	0.9535	0.9947
INC053B02	CG11575	1.47841	1.29605	1.73127	1.53051	1.27023	1.1678	1.35871	1.63104	1.27239	1.45424	1	1.42063	1.09662	1.4575	1.24807	1.20925	0.717	0.4096	0.4724	0.6491	0.7658	0.5939	0.3693	0.6516	0.5179	0.7905	0.5404	0.8139	0.5096	0.7031	0.6732	0.324	0.3782	0.5121	0.6485	0.4581	0.2533	0.5221	0.395	0.7157	0.4155	0.733	0.3917	0.5781	0.5667	0.6206	0.6756	0.7281
INC047A08	CG11579	1.20765	1.1181	1	1.15241	1.34765	1.24467	1.12923	1.2431	1.29668	1.3787	1.5115	1.2989	1.1377	1.24326	1.18202	1.19626	0.7139	0.8712	0.6031	0.2435	0.4248	0.6635	0.4095	0.3222	0.1664	0.1197	0.3064	0.667	0.4256	0.5687	0.5269	0.8432	0.3992	0.0821	0.1695	0.4782	0.2325	0.1641	0.0963	0.0575	0.1488	0.4558	0.2403	0.3213	0.3154	0.1538	0.0319	0.0727
INC075H10	CG11579	1.21727	1.13909	1.07917	1.04333	1.06804	1.17802	1.07922	1.0783	1.0796	1.37152	1	1.13115	1.1232	1.10655	1.19447	1.20974	0.7939	0.8969	0.9606	0.9255	0.6502	0.8861	0.9288	0.9189	0.054	0.967	0.7759	0.8358	0.8379	0.589	0.5114	0.8058	0.8878	0.8002	0.2977	0.7266	0.7301	0.7404	0.0156	0.8984	0.532	0.578	0.6382	0.2817	0.239	0.6947	0.554	0.1325
INC017B04	CG11586	1.56025	1.40198	1.50528	1.41778	1.74768	1.41978	1.1503	1.19538	1.60856	1	1.40264	1.0773	1.38911	1.51546	1.45489	1.33997	0.6644	0.5511	0.6131	0.3633	0.6021	0.7955	0.7522	0.4614	0.8564	0.6076	0.8494	0.6189	0.541	0.596	0.6768	0.3591	0.4727	0.1792	0.4816	0.7746	0.7055	0.2986	0.8475	0.5028	0.8516	0.5036	0.3582	0.4031	0.5745	0.6335	0.2602	0.5915
INC076C04	CG11590	1	1.80551	1.15909	1.52858	1.89625	1.83685	1.15528	1.70434	1.89593	1.84253	1.71261	1.53933	1.80443	1.34179	1.76482	2.0794	0.001	0.2519	0.0191	0.0012	0.0011	0.2709	0.0009	0.0016	0.0009	0.0135	0.0273	0.0019	0.1248	0.0033	0.0004	0.992	0.8214	0.3878	0.4413	0.9656	0.6101	0.3962	0.4628	0.5871	0.7907	0.4924	0.9081	0.573	0.1865	0.0499	0.0101	0.0091
INC115G02	CG11591	1.29388	1.11531	1.15084	1.03294	1.08251	1.03612	1.58038	1	1.76416	1.28702	2.07906	1.05471	1.29661	1.3691	1.12226	1.16333	0.8941	0.7899	0.948	0.9111	0.9596	0.0714	0.9855	0.0088	0.519	0.0006	0.9223	0.4941	0.3381	0.8676	0.7886	0.3651	0.7544	0.6057	0.7787	0.004	0.8039	0.0006	0.1298	0.0002	0.6508	0.1147	0.0592	0.4815	0.3737	0.8659	0.6918	0.8019
INC062G11	CG11594	1.22215	1.39749	1.28136	1	1.05366	1.35971	1.73068	1.5148	1.34248	1.39177	1.15825	1.28246	1.0603	1.64079	1.23387	1.26506	0.1513	0.375	0.8991	0.838	0.2379	0.0167	0.056	0.272	0.1467	0.6222	0.4034	0.8447	0.0373	0.4788	0.4247	0.7832	0.9943	0.9803	0.5825	0.0699	0.2629	0.6032	0.4991	0.8754	0.6903	0.9758	0.13	0.8387	0.7824	0.9765	0.9082	0.3385
INC025A10	CG11597	1.62447	1.54155	2.74439	1.84447	1	1.77987	1.83145	1.52969	1.54167	1.76975	3.13834	1.6208	1.55438	2.28564	1.09528	1.17913	0.5377	0.0901	0.3936	0.8686	0.3871	0.4281	0.557	0.538	0.4173	0.0873	0.5081	0.5464	0.2848	0.8397	0.7694	0.0048	0.3294	0.9006	0.2858	0.3853	0.5157	0.4961	0.3731	0.0511	0.4485	0.4884	0.2182	0.8953	0.8015	0.8068	0.9924	0.9018
INC026F10	CG11601	1.25495	1.15592	1.24935	1.20352	1.03237	1.0123	1	1.01546	1.23915	1.56889	1.32065	1.17216	1.08686	1.35561	1.31858	1.25728	0.7344	0.5268	0.5734	0.8602	0.9054	0.8751	0.9378	0.5184	0.2122	0.4316	0.618	0.7436	0.3701	0.3959	0.4883	0.3157	0.3971	0.8013	0.8798	0.7733	0.7681	0.3598	0.1109	0.3106	0.455	0.6376	0.2191	0.1836	0.2903	0.5892	0.8715	0.8884
INC017D07	CG11608	1.08874	1.26683	1.38696	1.57544	1.4715	1.7796	1.44774	1.44255	1.3587	1	1.3972	1.44426	1.54253	1.23332	1.59953	1.52523	0.306	0.2225	0.1273	0.1569	0.0387	0.1457	0.1211	0.2282	0.6538	0.229	0.1786	0.0888	0.3268	0.0956	0.1361	0.2747	0.1332	0.2038	0.0197	0.2783	0.2945	0.401	0.8245	0.3876	0.293	0.1514	0.5289	0.0695	0.1647	0.2102	0.3779	0.0998
INC151B04	CG1161	1.01215	1.39948	1.32916	1.09917	1.16257	1.13891	1	1.23041	1.17966	1.22344	1.28496	1.11021	1.22823	1.08573	1.0948	1.02106	0.0024	0.022	0.2539	0.1325	0.1559	0.5323	0.0405	0.1146	0.0272	0.0548	0.2399	0.0655	0.2875	0.2556	0.4771	0.7041	0.9847	0.9674	0.9861	0.9989	0.8723	0.9325	0.8459	0.7249	0.9754	0.873	0.9866	0.9913	0.9981	0.9687	0.8875	0.9158
INC117G12	CG1163	1.24687	1.1515	1	1.07072	1.0747	1.04933	1.22014	1.33462	1.19387	1.0727	1.68173	1.0799	1.25605	1.29304	1.00882	1.13872	0.7345	0.9116	0.8582	0.848	0.8937	0.5612	0.306	0.6071	0.9229	0.0425	0.8551	0.4855	0.3909	0.9317	0.7333	0.9134	0.7137	0.7119	0.8179	0.3492	0.1507	0.3936	0.6916	0.0112	0.6855	0.2786	0.1934	0.8799	0.529	0.3049	0.3054	0.3671
INC080B03	CG11642	1.37191	1.57623	1	1.28082	1.4564	1.46534	1.5072	1.27078	1.24361	1.83945	1.24514	1.69361	1.57262	1.67354	1.38103	1.39945	0.1599	0.9614	0.6695	0.3502	0.3223	0.311	0.6998	0.7409	0.0078	0.7106	0.0901	0.2094	0.1197	0.4772	0.456	0.9987	0.9428	0.7424	0.7564	0.6118	0.9286	0.9506	0.1573	0.9165	0.3069	0.5291	0.3542	0.8727	0.8248	0.0252	0.0073	0.0103
INC020B06	CG1165	1.18526	12.91485	1.87236	15.03897	12.81001	1.80447	1	7.68767	6.87067	5.61875	7.97285	16.38732	8.96734	2.69476	1.81621	11.47879	0	0.0727	0	0	0.0782	0.6956	0	0	0	0	0	0	0.0025	0.0562	0	1	0.2703	0.5078	1	1	0.9776	0.977	0.9986	0.9113	0.2265	0.8908	1	1	0.6878	0	0	0.5473
INC026D11	CG11654	1.43904	1.36697	1.32707	1.31435	1.28163	1.47665	1.50555	1.37364	1.27462	1.27227	1.18883	1.4313	1	1.1899	1.22536	1.35603	0.6668	0.7161	0.7446	0.7769	0.4215	0.3622	0.6327	0.7907	0.8807	0.8671	0.5102	0.9934	0.8943	0.8699	0.6557	0.6131	0.625	0.6883	0.2123	0.2147	0.4637	0.6847	0.6916	0.8022	0.3561	0.9865	0.848	0.8262	0.5225	0.5092	0.5978	0.2035
INC094C08	CG11656	1	1.81692	1.30801	1.46068	1.35205	1.79401	1.86302	1.06997	2.0291	1.45614	1.27038	1.23605	1.68428	1.51517	1.38995	1.39793	0.0534	0.353	0.2505	0.2592	0.0962	0.1176	0.4055	0.0508	0.237	0.311	0.3396	0.1192	0.2019	0.2139	0.2366	0.716	0.6715	0.7754	0.5184	0.486	0.9019	0.3964	0.7121	0.7741	0.7961	0.5928	0.675	0.8005	0.7506	0.3742	0.4697	0.2813
INC018F07	CG11658	1.33188	1.2932	1.74556	1.47814	1.25763	1.46152	1.19005	1.19573	1.13989	1.71653	1	1.36129	1.49281	1.41807	1.40323	1.07029	0.5933	0.0524	0.254	0.6153	0.2708	0.749	0.7622	0.8062	0.0747	0.9051	0.4506	0.251	0.3533	0.3726	0.8814	0.0121	0.1638	0.5573	0.1566	0.7083	0.7184	0.7772	0.0531	0.8975	0.3655	0.1618	0.2727	0.2556	0.8856	0.9143	0.9659	0.861
INC156H11	CG11658	1.186	1.12024	1.94846	2.5121	2.17227	1.19518	1.19137	1.08551	1.73549	1	2.01166	1.15555	1.57974	1.45416	1.53518	1.78059	0.5522	0.2079	0.0991	0.1042	0.4985	0.4886	0.6133	0.1469	0.7232	0.1509	0.519	0.2624	0.2905	0.2662	0.1553	0.1607	0.0511	0.0467	0.4246	0.4228	0.5339	0.0894	0.5729	0.0549	0.4508	0.1282	0.176	0.0768	0.0789	0.1887	0.3845	0.8019
INC124F08	CG11661	1.28946	1.2145	1.25058	1.13003	1.28628	1.16523	1.15793	1.17802	1	1.33161	1.16663	1.19191	1.06288	1.04302	1.21164	1.25624	0.6952	0.5905	0.8492	0.5163	0.7932	0.7692	0.7635	0.9689	0.3781	0.7357	0.7192	0.9383	0.9416	0.6817	0.5659	0.3931	0.7347	0.3136	0.672	0.6382	0.607	0.947	0.2277	0.6069	0.5602	0.8682	0.8967	0.5077	0.3867	0.8093	0.4053	0.698
INC054C08	CG11665	1.42608	1.15109	1.1263	1.24685	1.29248	1.27499	1.20823	1.39397	1.21709	1.34593	1	1.19005	1.12716	1.12805	1.29232	1.27551	0.9378	0.9156	0.8091	0.7323	0.7696	0.8325	0.5648	0.8487	0.6651	0.9746	0.865	0.929	0.9175	0.7288	0.7636	0.5636	0.262	0.1747	0.1717	0.3751	0.0863	0.3478	0.1436	0.7927	0.405	0.5546	0.553	0.1696	0.2209	0.2222	0.1797	0.2147
INC027D03	CG11669	2.5119	1.76893	2.11362	2.48553	2.96392	2.76024	1	1.93846	1.66194	2.24885	1.08566	2.49932	2.72155	2.49284	3.10993	1.54434	0.9997	0.9147	0.5408	0.0791	0.1993	1	0.9926	0.9988	0.8951	1	0.5098	0.2444	0.538	0.0267	0.9999	0.018	0	0	0	0.9997	0.1868	0.7124	0.0136	0.9989	0.0004	0	0.0006	0	0.9004	0.0274	0.0005	0.006
INC074B12	CG11672	1	5.50334	5.15366	5.72293	4.76809	5.42406	5.11117	4.08717	4.55402	2.61686	3.28132	4.25994	4.71123	2.57102	3.06969	4.16112	0.0011	0.0039	0.0023	0.0026	0.0004	0.0011	0.0045	0.0029	0.0079	0.0071	0.0045	0.0014	0.0306	0.012	0.0036	0.5911	0.442	0.7544	0.5262	0.611	0.879	0.8096	0.993	0.9867	0.8618	0.7836	0.999	0.996	0.8994	0.2599	0.5956	0.4228
INC054E06	CG11676	1.066	1.04149	1.05157	1.16149	1.14978	1.09945	1.10912	1.1173	1.04088	1.06413	1	1.12273	1.05671	1.16511	1.05555	1.09509	0.6949	0.5901	0.0531	0.0745	0.266	0.2563	0.1747	0.6603	0.508	0.8331	0.1604	0.5638	0.0624	0.5736	0.3054	0.408	0.0052	0.0189	0.0823	0.122	0.0832	0.5114	0.3357	0.7445	0.0691	0.3845	0.0158	0.3851	0.154	0.0057	0.034	0.1709
INC002H01	CG11678	1.20865	1.52063	1.62132	1.49619	1.14932	1.34956	1.40767	1.46618	1.11223	1	1.16045	1.25973	1.26584	1.33367	1.13993	1.02851	0.0347	0.0504	0.1009	0.6065	0.2111	0.1738	0.0679	0.7077	0.9344	0.5911	0.3824	0.3692	0.2735	0.6565	0.8549	0.3389	0.5585	0.9822	0.8828	0.705	0.6086	0.9858	0.9951	0.9583	0.9012	0.918	0.8212	0.9924	0.9992	0.7478	0.9632	0.8676
INC033F09	CG1168	1.40667	1.12565	1.1654	1.18996	1.20577	1.16501	1.08939	1.14463	1.28453	1.13725	1	1.20441	1.2485	1.41223	1.31172	1.44834	0.9683	0.9108	0.8933	0.8605	0.9206	0.9552	0.95	0.7458	0.9786	0.9842	0.8428	0.8234	0.494	0.6885	0.42	0.3674	0.2999	0.269	0.3496	0.6008	0.4423	0.1431	0.4751	0.7912	0.305	0.1902	0.0359	0.0745	0.0179	0.4139	0.3931	0.4873
INC004B10	CG11696	2.17977	1.73497	1.68457	1.95948	2.90035	3.44164	2.40414	1.91446	2.01613	2.68306	1	2.27509	2.69731	2.5044	2.21268	2.64541	0.9407	0.9342	0.7362	0.0366	0.0042	0.28	0.8061	0.6782	0.0407	1	0.3833	0.0808	0.1988	0.4531	0.1055	0.5906	0.1926	0	0	0.0323	0.2671	0.1667	0.0053	0.9987	0.0419	0.0022	0.0106	0.043	0.0012	0.1124	0	0
INC043A08	CG11697	1.14702	3.02755	2.70154	3.08086	3.30883	2.07855	4.27584	1.79717	2.24064	1	1.66359	2.8871	1.53243	3.40382	1.3127	1.0917	0.0008	0.0164	0.0028	0.0003	0.0236	0	0.0381	0.0148	0.6216	0.1861	0.0036	0.1824	0.002	0.3034	0.5746	0.6313	0.4808	0.3578	0.9492	0.0908	0.9769	0.8714	0.9934	0.9439	0.5758	0.9867	0.3599	0.9995	1	0.2754	0.2741	0.7775
INC155H12	CG11700	1.07469	1.244	1.16087	1.11407	1.15763	1.08634	1.02196	1.07999	1.04644	1.19193	1.09641	1.0655	1.09312	1.07792	1.0728	1	0.0292	0.2038	0.3355	0.1906	0.4465	0.6974	0.475	0.626	0.0616	0.4214	0.5491	0.4175	0.4888	0.5082	0.7923	0.8613	0.9527	0.8495	0.9847	0.9909	0.9657	0.981	0.7039	0.9116	0.9734	0.9562	0.955	0.9809	0.998	0.738	0.524	0.8015
INC063H09	CG11703	1.53592	1.40477	1.08508	1.28943	1.17246	1.17815	1.05032	1.09771	1.02548	1	2.12284	1.4985	1.34539	1.24146	1.35724	1.21465	0.7026	0.9204	0.7743	0.8543	0.8629	0.9233	0.9335	0.9403	0.8707	0.1622	0.5461	0.6826	0.7924	0.6973	0.8154	0.9217	0.6677	0.8162	0.8397	0.9056	0.8749	0.9015	0.8261	0.0766	0.406	0.5655	0.7104	0.5593	0.7461	0.1244	0.3713	0.3568
INC064D12	CG11711	1.39108	1.27478	1.25164	1.35577	1.48232	1.42363	1.31945	1.3932	1.34674	1.31688	1	1.53536	1.15433	1.68877	1.45853	1.5651	0.8029	0.7885	0.5871	0.2847	0.4168	0.6606	0.5028	0.6159	0.7146	0.9931	0.2349	0.9577	0.0749	0.3409	0.1762	0.5804	0.2618	0.0642	0.1008	0.3711	0.1947	0.3305	0.3792	0.9643	0.0637	0.8181	0.0126	0.087	0.0283	0.2009	0.0713	0.1339
INC128D06	CG11711	1.2208	1.81783	1.31095	1.04829	1.20526	1.27865	1.38368	1.17297	1.60474	1.08059	1	1.22851	1.28651	1.45322	1.47087	1.49106	0.0295	0.4201	0.7211	0.5107	0.4213	0.2958	0.5646	0.1563	0.7056	0.7158	0.5017	0.3976	0.2381	0.1998	0.2097	0.8606	0.9875	0.9737	0.9733	0.8806	0.9727	0.6812	0.9803	0.9577	0.9162	0.9444	0.8295	0.8796	0.8116	0.9001	0.6288	0.5313
INC020B05	CG11715	1.77368	1.55878	1.37655	1.61382	1.74874	1.45124	1.52743	1.45492	1.20111	1.95713	1	1.59289	1.09674	1.73858	1.25121	1.41421	0.7634	0.8636	0.6796	0.5294	0.837	0.7639	0.8795	0.9679	0.2959	0.9887	0.6623	0.9794	0.5358	0.9439	0.8636	0.7663	0.4136	0.234	0.6902	0.5479	0.6625	0.9439	0.1975	0.9907	0.4529	0.9776	0.2758	0.9323	0.7441	0.1659	0.1016	0.3777
INC109G02	CG11719	1.13868	1.05923	1.13929	1.4794	1.2238	1	1.28398	1.1056	1.41953	1.39811	1.91769	1.34361	1.15572	1.16045	1.10297	1.15008	0.7348	0.4985	0.019	0.2735	0.8507	0.1871	0.5837	0.0447	0.0225	0	0.0773	0.4466	0.4379	0.5817	0.4809	0.2037	0.001	0.0798	0.7221	0.0698	0.36	0.0054	0.0172	0	0.0251	0.2377	0.2228	0.3342	0.2409	0.0043	0.2619	0.8745
INC151B06	CG1172	1.91657	1.44273	1.28961	1.44672	1.31191	1.00149	1	1.44029	1.31795	1.21038	1.05012	1.3404	1.06245	1.07084	1.44685	2.4176	0.7142	0.7337	0.6815	0.767	0.9045	0.9211	0.8088	0.8251	0.7833	0.8551	0.7595	0.8696	0.8847	0.7061	0.3277	0.5921	0.4971	0.6284	0.9595	0.855	0.4942	0.5663	0.6482	0.8113	0.5504	0.8774	0.7768	0.5045	0.1906	0.3387	0.4709	0.7041
INC143B04	CG11722	1.83247	1.88942	2.20465	2.25726	1.88598	1.69821	2.12339	1.78334	2.37474	1	2.33343	2.08858	1.81117	2.34018	2.06843	1.90021	0.4374	0.2195	0.1696	0.4522	0.6435	0.326	0.5628	0.1055	0.9939	0.154	0.2944	0.5299	0.1578	0.2782	0.4361	0.1973	0.1769	0.5078	0.7813	0.3442	0.6232	0.1141	0.9875	0.1536	0.3101	0.6073	0.1557	0.2843	0.4966	0.4388	0.7572	0.8844
INC030B11	CG11727	1.38938	1.41955	1.61205	1.21625	1.19502	1.33007	1.03746	1.19058	1.09317	1.18702	1.31286	1.2596	1.03719	1.10516	1.14851	1	0.425	0.1875	0.8068	0.8211	0.6338	0.9641	0.8791	0.9383	0.8781	0.6343	0.7466	0.9707	0.9148	0.889	0.9716	0.1531	0.8911	0.882	0.7376	0.982	0.9098	0.9666	0.8614	0.6945	0.8079	0.9884	0.9586	0.9512	0.9885	0.994	0.9668	0.9093
INC030C07	CG11739	1.34439	1.31711	1.53195	1.0983	1.10216	1.27748	1.22399	1.35304	1.1983	1.40666	1.35121	1	1.14153	1.10219	1.11959	1.13483	0.5657	0.1643	0.9489	0.9367	0.6683	0.7484	0.4738	0.8231	0.326	0.4848	0.9832	0.9107	0.9309	0.9251	0.8921	0.0547	0.9665	0.9582	0.6485	0.7098	0.4003	0.7877	0.3043	0.441	0.9826	0.9015	0.9195	0.9439	0.8958	0.9999	0.9969	0.9441
INC078B11	CG11752	1.17274	1.26753	1	1.27527	1.44027	1.01997	1.29495	1.11152	1.5147	1.49499	1.59777	1.31552	1.26163	1.55706	1.34265	1.55093	0.2738	0.8328	0.2956	0.1012	0.8317	0.2731	0.6695	0.0562	0.0249	0.0446	0.2259	0.3285	0.0395	0.1858	0.0468	0.9788	0.4858	0.1722	0.9805	0.4406	0.8271	0.1263	0.1435	0.108	0.4144	0.5231	0.0792	0.334	0.087	0.0215	0.0097	0.4405
INC036F10	CG11755	1.0077	1.76018	1.01662	1.11576	1.74588	1.91297	2.14889	1.48332	1.18115	1	1.67816	1.6047	1.64503	2.12187	1.77191	2.20915	0.1863	0.4973	0.4057	0.1563	0.1639	0.135	0.118	0.3621	0.5077	0.1847	0.2308	0.2051	0.1585	0.1731	0.0703	0.8003	0.7671	0.5005	0.4517	0.3488	0.6213	0.7882	0.8573	0.5202	0.5467	0.561	0.3865	0.4884	0.3077	0.3389	0.112	0.1805
INC036G10	CG11756	2.77159	1.65908	1.72241	1.86139	1.29514	1.20901	1.37298	1.47642	1.48638	1.08419	1.51469	1	1.32122	1.56728	1.27411	1.30149	0.9938	0.9524	0.9366	0.9932	0.9977	0.9927	0.9952	0.9893	0.9925	0.9781	0.9996	0.9968	0.9725	0.9972	0.9964	0.4474	0.2979	0.8787	0.9543	0.7849	0.7049	0.6732	0.9074	0.6367	0.9626	0.8588	0.5782	0.8859	0.8438	0.3387	0.8397	0.8943
INC115D09	CG11760	2.02263	2.70093	1	1.251	1.88612	2.19004	2.44287	3.2573	3.49156	1.54028	2.89186	4.76955	2.5143	2.54773	2.77553	2.74216	0.2137	0.9223	0.8497	0.5707	0.4298	0.266	0.0206	0.0215	0.7595	0.1653	0.0076	0.2703	0.2476	0.1785	0.2119	0.9923	0.9823	0.9277	0.9346	0.653	0.279	0.232	0.9834	0.3786	0.0788	0.68	0.6303	0.4494	0.4954	0.0838	0.019	0.0246
INC021B09	CG11763	1.59672	1.64105	1.21279	1.30569	1.28118	1.45935	1.39344	1.56016	1	1.22338	1.12268	1.19567	1.19553	1.16016	1.29418	1.16671	0.3888	0.9728	0.9407	0.9611	0.7758	0.8441	0.5998	0.9991	0.9928	0.9912	0.983	0.987	0.9884	0.9384	0.9928	0.9985	0.9844	0.9903	0.8976	0.907	0.6718	1	0.9886	0.996	0.9898	0.9958	0.9951	0.9816	0.9985	0.2241	0.329	0.0668
INC143B10	CG11765	1	1.33329	1.49906	1.38244	1.37944	1.04952	1.262	1.11997	2.07161	1.16433	1.83833	1.80711	1.29087	1.50986	1.67825	2.02275	0.0238	0.0082	0.019	0.0223	0.3642	0.0851	0.2028	0	0.1127	0.0005	0.0012	0.0445	0.0102	0.0016	0	0.1598	0.3844	0.3987	0.9749	0.6227	0.8732	0.0038	0.7981	0.0418	0.0316	0.5953	0.2151	0.0375	0.0016	0.744	0.7172	0.9929
INC080B08	CG11776	1.95305	1.63343	1.46267	1.73413	1.63645	1.64651	1.63057	1.88608	1.35273	1.49482	1	1.06385	1.84196	1.42243	1.58217	1.3502	0.8219	0.9108	0.7236	0.8063	0.8102	0.8086	0.5942	0.959	0.9377	0.9964	0.9763	0.6098	0.9181	0.8484	0.9542	0.7818	0.351	0.4974	0.4867	0.5198	0.2044	0.8451	0.6504	0.9842	0.9452	0.2575	0.768	0.5771	0.8469	0.123	0.2588	0.2467
INC071B07	CG11778	1.30581	1.46692	1.15726	1.17816	1.41741	1.32111	1.79512	1.08311	1.06358	1.89627	1	1.50275	1.0474	1.90287	1.72135	1.33144	0.3689	0.602	0.5839	0.4274	0.4741	0.2939	0.6772	0.6745	0.2618	0.6665	0.4088	0.6642	0.2438	0.2715	0.4669	0.75	0.7035	0.5257	0.6342	0.3546	0.7928	0.7837	0.3238	0.7517	0.4986	0.7732	0.2729	0.2927	0.6033	0.4728	0.3531	0.384
INC028B09	CG11779	1.26252	1.18663	1.17011	1.13765	1.20561	1.24524	1.28978	1	1.1769	1.24624	1.15154	1.44784	1.1717	1.26244	1.10103	1.14276	0.7601	0.7529	0.8129	0.6501	0.5521	0.4248	0.9865	0.7344	0.5739	0.7535	0.1202	0.7433	0.5097	0.8856	0.8036	0.5753	0.6745	0.4461	0.2713	0.2078	0.9578	0.5374	0.3218	0.6051	0.0289	0.5462	0.2779	0.796	0.6452	0.6148	0.3864	0.27
INC071B04	CG11779	1.34799	1.1652	1.31473	1.15906	1.26562	1.19226	1.30119	1	1.21171	1.25906	1.11763	1.36913	1.22424	1.43015	1.13541	1.01406	0.8882	0.5825	0.8626	0.6742	0.8167	0.6061	0.9911	0.7821	0.7225	0.8699	0.4664	0.7706	0.3614	0.889	0.9781	0.1277	0.5148	0.2364	0.3928	0.1986	0.8746	0.3709	0.3069	0.6021	0.1164	0.3544	0.0648	0.5849	0.8781	0.8922	0.6209	0.7781
INC081H10	CG11783	2.07653	2.03068	1	1.91868	1.17124	2.18879	2.6411	2.14822	1.48991	1.39171	1.38035	1.69253	1.92504	2.07666	1.8286	1.40673	0.5247	0.7994	0.5435	0.7358	0.4735	0.3611	0.4645	0.6743	0.7037	0.7143	0.6066	0.5655	0.4906	0.5937	0.7164	0.8228	0.5442	0.7603	0.4329	0.3304	0.4453	0.7084	0.741	0.7488	0.6136	0.5613	0.4791	0.6128	0.7575	0.0932	0.382	0.1657
INC142B03	CG11785	1.20693	1.31091	1.24397	1.5012	2.00886	1.31983	1.21935	1.50102	1.44172	1	1.29762	1.28362	1.1266	1.32265	1.12384	1.83929	0.3958	0.4552	0.2368	0.0546	0.373	0.4879	0.1579	0.2643	0.7436	0.4209	0.4265	0.5852	0.3953	0.5836	0.1063	0.561	0.3168	0.0305	0.4895	0.5803	0.3246	0.383	0.7984	0.5218	0.532	0.7418	0.4988	0.8158	0.0817	0.224	0.0757	0.4321
INC019B07	CG11786	1.28056	1.22402	1.33661	1.13317	1.20031	1.39302	1.20086	1	1.23599	1.44951	1.67801	1.36191	1.36221	1.18667	1.41247	1.23467	0.6122	0.409	0.7316	0.6228	0.3163	0.624	0.9237	0.5672	0.1963	0.1363	0.4099	0.3565	0.6229	0.3197	0.5741	0.283	0.6902	0.5457	0.1396	0.5402	0.8866	0.4719	0.1754	0.0873	0.3107	0.2589	0.5662	0.2095	0.4892	0.8923	0.7001	0.4037
INC082A10	CG11791	1.33076	2.13294	1.64406	2.01521	1.58723	1.14087	2.16784	1.19342	1.70975	1	1.48485	2.19628	1.29336	2.32258	1.52106	1.90132	0.0514	0.2972	0.1571	0.3354	0.6915	0.1094	0.5999	0.2648	0.8243	0.3896	0.1276	0.5516	0.1038	0.3521	0.2129	0.7918	0.5752	0.8166	0.9947	0.4824	0.9701	0.7316	0.9926	0.8735	0.4724	0.9767	0.4117	0.9293	0.6462	0.2755	0.5307	0.8443
INC021D02	CG11793	1.26236	1	1.25472	1.22808	1.26081	1.18108	1.10471	1.20127	1.13047	1.20339	1.26608	1.09076	1.30364	1.06321	1.07341	1.00892	0.9841	0.5137	0.5859	0.5036	0.7095	0.8317	0.6653	0.7991	0.6838	0.4977	0.8606	0.4069	0.9023	0.8989	0.9565	0.0108	0.0243	0.0093	0.0248	0.2091	0.0559	0.1398	0.0532	0.0418	0.2296	0.0113	0.2878	0.2381	0.4643	0.5807	0.4836	0.709
INC026H03	CG11796	1.66888	2.30438	2.83091	1.81724	1.81398	2.41044	1.62736	2.61784	1	1.77616	1.41767	1.50606	1.62393	1.61882	1.61209	1.73279	0.0367	0.0069	0.3315	0.3408	0.039	0.5548	0.0074	0.9937	0.3641	0.7578	0.6835	0.5612	0.5639	0.5659	0.4442	0.0689	0.9382	0.9322	0.3738	0.9715	0.2151	1	0.8881	0.9803	0.982	0.9374	0.964	0.9853	0.9573	0.9982	0.9942	0.8221
INC059B04	CG11799	1.41594	1.25519	1.24625	1.30609	1.29688	1.35257	1.33882	1.41768	1.23122	1.25701	1	1.35653	1.18904	1.31134	1.22948	1.20877	0.9009	0.8845	0.7959	0.809	0.6839	0.6902	0.5093	0.913	0.9369	0.9981	0.6653	0.9692	0.7585	0.9071	0.9352	0.5363	0.3332	0.3548	0.1507	0.2589	0.1045	0.5799	0.5033	0.9755	0.222	0.705	0.3394	0.5834	0.6383	0.2807	0.3279	0.1973
INC059E05	CG11799	1.36223	1.25698	1.18832	1.18654	1.25946	1.31947	1.37013	1.38089	1.22006	1.20487	1	1.3463	1.10357	1.37969	1.2289	1.13595	0.7651	0.8438	0.8662	0.7229	0.5887	0.4544	0.4469	0.7674	0.8848	0.9696	0.5236	0.9568	0.4503	0.7816	0.9084	0.7142	0.7205	0.4935	0.2897	0.2409	0.2225	0.5975	0.6552	0.9316	0.2937	0.8768	0.2427	0.5858	0.7987	0.514	0.3096	0.1818
INC076E04	CG11799	1.36082	1.17869	1.30849	1.21705	1.30101	1.26975	1.33804	1.46182	1.23094	1.17653	1	1.44823	1.12323	1.36425	1.27686	1.1677	0.8935	0.6081	0.7901	0.6312	0.7144	0.5575	0.2772	0.7536	0.9401	0.9707	0.3102	0.9402	0.4953	0.6818	0.8662	0.1327	0.3655	0.1782	0.1883	0.1529	0.0409	0.3744	0.5032	0.855	0.0641	0.6601	0.1231	0.2382	0.5415	0.7475	0.5331	0.6086
INC020C07	CG1180	1	21.48943	1.37063	20.10136	18.97262	1.62718	1.02794	9.7062	6.90374	11.44388	12.23779	25.32088	14.02628	4.70052	2.65663	20.57983	0	0.1623	0	0	0.0407	0.4818	0	0	0	0	0	0	0	0	0	1	0.6259	0.7269	1	1	0.9991	1	0.9928	0.9711	0.2697	0.9496	1	1	0.5721	0	0	0.2313
INC025B09	CG11804	1.55644	1.92217	1.85115	1.62514	1.86693	1.49216	1.5465	1.87853	1.25788	1.3444	1	1.35892	1.27278	1.02685	1.42935	1.16128	0.0505	0.1295	0.385	0.1039	0.6051	0.5143	0.071	0.9017	0.8372	0.9903	0.7696	0.9087	0.9945	0.7067	0.9656	0.6187	0.9129	0.6088	0.9886	0.9324	0.5658	0.9978	0.9932	1	0.9886	0.999	1	0.9907	0.9998	0.8817	0.4848	0.9388
INC065D12	CG11807	1	1.44838	1.52181	1.56683	2.82553	3.20328	1.55002	1.28992	1.73809	1.05702	2.84113	1.87615	2.0142	1.38375	1.77731	1.48499	0.2192	0.3043	0.2493	0.064	0.0378	0.2429	0.3396	0.205	0.4286	0.0765	0.2328	0.1723	0.295	0.195	0.328	0.4746	0.4712	0.1621	0.0985	0.4615	0.5778	0.4078	0.6927	0.1841	0.3826	0.3176	0.5064	0.3506	0.4824	0.483	0.1876	0.1637
INC093C11	CG11811	1.66893	1.5855	1.42949	1.39045	1.60054	1.42512	1.67787	1.52113	1.12244	1.36872	1.11676	1.29658	1.23884	1.40202	1.81936	1	0.6075	0.7564	0.8346	0.5889	0.7806	0.4949	0.7156	0.975	0.8726	0.9374	0.8928	0.9498	0.7956	0.325	0.9914	0.7376	0.76	0.4856	0.7027	0.4	0.5814	0.9404	0.7646	0.908	0.8246	0.9037	0.7122	0.2088	0.9872	0.5645	0.3212	0.503
INC031C09	CG11816	1.81802	1.23632	1.26834	1	1.17729	1.33869	1.12403	1.16814	1.34475	1.40843	1.4225	1.33984	1.33896	1.11339	1.36087	1.11046	0.9677	0.9502	0.9953	0.9787	0.9366	0.9775	0.9688	0.9135	0.9679	0.862	0.9099	0.9452	0.9782	0.9123	0.9872	0.417	0.9486	0.6529	0.2375	0.7483	0.6321	0.2928	0.246	0.2225	0.319	0.2898	0.7495	0.2411	0.766	0.977	0.6966	0.3505
INC014D01	CG11821	1.29352	1.24602	1	1.79072	1.30026	1.51555	1.29361	1.59717	1.3994	1.20932	1.48927	1.37824	1.51896	1.0596	1.28449	1.1776	0.5679	0.7663	0.1171	0.5017	0.2553	0.494	0.1951	0.4018	0.6293	0.3677	0.4219	0.3015	0.7584	0.5124	0.6284	0.7678	0.0829	0.4386	0.1554	0.4403	0.1678	0.3568	0.5467	0.327	0.3719	0.2336	0.743	0.4526	0.6036	0.0896	0.2542	0.134
INC034A02	CG11822	1	1.25768	1.01226	1.57563	1.52213	1.40288	1.29691	1.41284	1.17832	1.2933	1.33839	1.09822	1.66828	1.14089	1.58642	1.58143	0.1543	0.4833	0.0504	0.0599	0.0808	0.155	0.0562	0.2926	0.1718	0.2504	0.3711	0.0255	0.2991	0.0284	0.0613	0.8647	0.1654	0.1893	0.2619	0.4384	0.2993	0.59	0.4658	0.4466	0.6807	0.0944	0.6603	0.1042	0.1817	0.0372	0.0543	0.0863
INC039F09	CG11828	1.32735	1.35015	1.10727	1.40736	1.25546	1.57338	1.93251	1.33421	1.2949	1.89291	1	1.81081	1.94329	1.87684	1.44331	1.49077	0.4591	0.7398	0.4127	0.6068	0.1917	0.038	0.4736	0.5633	0.0331	0.8721	0.087	0.0256	0.0625	0.3367	0.2917	0.7571	0.432	0.6531	0.1662	0.0419	0.5154	0.5853	0.0701	0.8997	0.0898	0.0306	0.0564	0.3508	0.306	0.0678	0.3259	0.0887
INC030D12	CG11835	1.36196	1.54463	1.543	1.42821	1.29993	1.59255	1.4058	1.76878	2.06647	1.29789	1	1.45627	1.71325	2.16884	1.42536	1.70536	0.2938	0.3526	0.4456	0.5664	0.2961	0.4776	0.2487	0.1119	0.5949	0.8268	0.4285	0.197	0.121	0.4442	0.2179	0.5104	0.6239	0.764	0.4428	0.607	0.3492	0.1536	0.7511	0.9188	0.5833	0.3302	0.1593	0.6732	0.3153	0.6295	0.7398	0.4469
INC118F04	CG11840	1.4202	1.53595	1.98046	1.83131	1.4289	1.24899	1.77545	1.63698	1.21886	1.56743	1	1.92054	1.39761	1.70399	1.26149	1.47454	0.4116	0.2128	0.2742	0.495	0.649	0.3014	0.3608	0.6572	0.3308	0.8353	0.2325	0.5317	0.3308	0.6227	0.4606	0.1491	0.2391	0.6288	0.8638	0.3077	0.4077	0.8234	0.4776	0.9435	0.2056	0.6827	0.3471	0.86	0.5613	0.6614	0.8629	0.9486
INC019C09	CG11844	1.37913	1.38143	1.62428	1.21291	1.46053	1.31652	1.42665	1.65411	1.44027	1.04229	1.03841	1.35788	1.3482	1	1.16951	1.23505	0.4915	0.2046	0.7348	0.382	0.6249	0.4253	0.1026	0.3817	0.9663	0.9412	0.5302	0.5436	0.9607	0.8331	0.7521	0.1466	0.7728	0.3632	0.6645	0.443	0.1284	0.3928	0.9465	0.9489	0.5456	0.56	0.9677	0.8905	0.7856	0.9685	0.6952	0.8764
INC082D02	CG11848	1.35422	1.22155	1.2243	1.19173	1.24111	1.42024	1.33888	1.32983	1.3118	1.36102	1	1.23665	1.22035	1.27181	1.26506	1.17201	0.9094	0.8496	0.9147	0.8347	0.3031	0.5419	0.5939	0.6357	0.4966	0.9958	0.8093	0.887	0.73	0.7716	0.9335	0.5001	0.6309	0.4192	0.0147	0.165	0.1603	0.2082	0.1208	0.9654	0.4394	0.5217	0.3328	0.3435	0.707	0.6527	0.4265	0.0392
INC028A08	CG11853	1.20857	1.11455	7.81729	9.93646	13.76601	1.49176	1.4968	1	1.66551	1.74151	1.74807	1.97944	1.89094	2.40219	1.31849	1.33638	0.6687	0	0	0	0.1527	0.1988	0.8135	0.0739	0.0268	0.0812	0.0375	0.0181	0.0022	0.3347	0.327	0	0	0	0.0355	0.1064	0.6725	0.024	0.0251	0.039	0.0063	0.0062	0.0003	0.1643	0.1607	0.0443	0.0013	1
INC030G10	CG11857	1.71173	1.35127	1	1.13821	1.30086	1.50012	1.51657	1.64844	1.131	1.6025	1.09337	1.39963	1.14899	1.50241	1.26261	1.42892	0.9662	0.9996	0.9966	0.9666	0.8271	0.7636	0.622	0.9976	0.7195	0.9916	0.8905	0.994	0.7711	0.9761	0.8702	0.9886	0.9085	0.6154	0.1987	0.2216	0.0795	0.8785	0.12	0.8701	0.396	0.87	0.2536	0.6986	0.3476	0.1589	0.0441	0.0089
INC018D04	CG11866	1.11425	1.1169	1.47304	1.20758	1.50863	1.23482	1.2312	1.41696	1.01705	1.10434	1.1371	1	1.07839	1.18348	1.20822	1.08381	0.504	0.1481	0.3934	0.1148	0.3418	0.3462	0.1103	0.6245	0.5019	0.48	0.6405	0.5455	0.398	0.3701	0.5438	0.0854	0.3796	0.076	0.2848	0.3407	0.1345	0.656	0.5035	0.4806	0.6446	0.5619	0.4092	0.3292	0.5509	0.8009	0.4638	0.7663
INC113H09	CG11876	1.05915	1.27562	1.07048	1.3766	1.28416	1	1.10793	1.16365	1.09822	1.25508	1.54311	1.36407	1.07279	1.34375	1.248	1.15853	0.0082	0.4692	0.0013	0.0126	0.7569	0.3126	0.1123	0.3396	0.0051	0	0.0028	0.4398	0.0073	0.0315	0.1586	0.9963	0.1373	0.4651	1	0.9563	0.8758	0.9646	0.5746	0.0183	0.1942	0.9857	0.2658	0.6155	0.9032	0	0.0107	0.816
INC082F11	CG11878	1.36124	1.3253	1.27049	1.56949	1.35402	1.65531	1	1.4116	2.18009	4.5582	1.34092	1.5269	1.86957	1.39197	2.06216	1.2205	0.5627	0.6274	0.2154	0.5306	0.1127	0.9485	0.4269	0.0047	0	0.531	0.2746	0.0248	0.4568	0.0077	0.719	0.5992	0.1234	0.4516	0.0345	0.9568	0.3593	0.0023	0	0.4797	0.2153	0.0179	0.3863	0.0019	0.6848	0.0577	0.3589	0.0586
INC102F10	CG11880	1.49696	1.54017	1.95202	2.33051	1.83014	1.85697	1.82516	1.57701	1.38692	2.04519	1.39799	1	1.57378	1.57419	1.49076	2.12949	0.439	0.1377	0.029	0.2359	0.1862	0.2217	0.3931	0.6282	0.2016	0.5972	0.9123	0.4284	0.4305	0.516	0.1493	0.109	0.0306	0.2494	0.1611	0.2714	0.4515	0.6534	0.2127	0.6365	0.9199	0.4613	0.4693	0.5728	0.1515	0.1399	0.6189	0.5811
INC118F08	CG11885	1.14994	1.16078	1.08773	1.30404	1.25686	1.17806	1.27764	1.29479	1.23298	1.52586	1.31517	1.34186	1.31345	1.14183	1	1.15683	0.4736	0.5747	0.3099	0.3759	0.4495	0.3361	0.2991	0.388	0.092	0.3033	0.3081	0.2816	0.5073	0.7011	0.4864	0.5994	0.3223	0.3614	0.456	0.332	0.3079	0.3972	0.1537	0.2997	0.3045	0.2721	0.5271	0.7839	0.4935	0.2336	0.3187	0.3824
INC093E11	CG11886	2.14936	2.09931	2.42835	2.11145	1.57228	1.88326	1.74315	1.35751	1.14959	1.3768	2.4545	1.59251	1.50736	1.43528	1	1.17484	0.5505	0.4019	0.5139	0.7488	0.6282	0.6735	0.8941	0.9209	0.7834	0.3901	0.7319	0.7867	0.813	0.9537	0.859	0.3386	0.4916	0.8018	0.6485	0.6674	0.861	0.9209	0.7924	0.3549	0.7329	0.8217	0.8239	0.9798	0.8881	0.661	0.8479	0.7273
INC008H08	CG11887	1.37577	1.62361	1.39987	1.62811	1.56686	1.14608	1.2565	1.37641	1.5066	1.27552	1	1.62291	1.0873	1.19847	1.18563	1.47634	0.2043	0.4738	0.233	0.2859	0.8004	0.6508	0.5055	0.369	0.6358	0.8691	0.2853	0.8522	0.6941	0.7272	0.3914	0.85	0.4905	0.5817	0.9924	0.9042	0.808	0.6429	0.8396	0.9666	0.5057	0.9855	0.8908	0.9659	0.7057	0.1511	0.2896	0.872
INC033B06	CG11888	1.35506	1.3189	1.40141	1.2565	1.18798	1.12638	1.18454	1.41859	1.12136	1.28015	1.45957	1.32198	1.02713	1.68685	1.1782	1	0.5977	0.4123	0.7086	0.8475	0.929	0.8224	0.3548	0.9126	0.7047	0.3136	0.5766	0.9851	0.0556	0.8637	0.9886	0.2841	0.6489	0.8096	0.9289	0.7804	0.2821	0.8847	0.5773	0.2392	0.5003	0.9739	0.026	0.8384	0.988	0.8505	0.8995	0.9524
INC082F12	CG11892	1.66817	1	1.36217	1.42432	1.36288	1.82411	1.22453	1.47414	1.12332	1.97998	1.4629	1.69478	1.7281	1.25085	1.64205	1.44541	1	0.9346	0.9026	0.9547	0.2332	0.9865	0.8673	0.9995	0.0388	0.8198	0.4394	0.3627	0.9888	0.5456	0.8732	0.0021	0.001	0.0009	0	0.06	0.0021	0.1652	0	0.0056	0	0	0.0328	0	0.0006	0.3309	0.4941	0.0074
INC066C04	CG11896	1.3669	1.44352	1.69043	1.36695	1.37758	1.20357	1.81675	1	1.22683	1.52748	1.38435	1.32868	1.19324	1.49475	1.08941	1.34211	0.4041	0.2119	0.4901	0.4753	0.6763	0.1606	0.898	0.6564	0.3093	0.4846	0.5423	0.6937	0.3603	0.7997	0.526	0.1851	0.6078	0.5977	0.8628	0.1705	0.9364	0.751	0.4214	0.5582	0.6388	0.7958	0.438	0.9328	0.6282	0.8577	0.8073	0.9314
INC018G09	CG11897	1.85318	1.52308	1.90916	1.72107	1.83923	1.98528	1.73559	2.08106	1.8144	1.41413	2.73021	1.99193	1.38995	1	2.41377	2.18319	0.6684	0.4537	0.5548	0.5079	0.4444	0.5505	0.3551	0.5207	0.7807	0.2384	0.435	0.7559	0.873	0.2712	0.3561	0.2285	0.3514	0.2821	0.1855	0.3652	0.2019	0.3041	0.5597	0.1206	0.2555	0.593	0.8441	0.0342	0.1375	0.6658	0.5495	0.4623
INC056A02	CG11899	1.03844	1.20802	1.0184	1.18929	1.27667	1.14309	1.19245	1.50809	1.23031	1.19829	1.12307	1.1172	1.38723	1	1.11746	1.20526	0.2257	0.5383	0.2614	0.1836	0.3405	0.2961	0.0187	0.236	0.3238	0.3976	0.3841	0.1386	0.5649	0.3711	0.2636	0.8713	0.5286	0.3629	0.6418	0.5249	0.1229	0.4564	0.5228	0.6093	0.6476	0.2318	0.809	0.6758	0.5008	0.231	0.1413	0.2918
INC056A03	CG11901	1.57682	1.82516	1.91925	1	1.30988	1.63895	1.45589	1.80014	1.3909	1.70414	1.65094	1.41103	1.52453	1.48371	1.35285	1.37142	0.099	0.0722	0.9993	0.9237	0.3742	0.7193	0.1334	0.8363	0.1959	0.3599	0.7829	0.6261	0.6673	0.8863	0.8628	0.2937	1	0.9982	0.8901	0.961	0.5446	0.9876	0.7071	0.7656	0.9688	0.9495	0.9396	0.9968	0.9966	1	0.999	0.9267
INC083A12	CG11909	1	2.93406	1.94999	2.94616	2.29992	2.02159	1.2172	1.50513	2.32007	1.25118	1.97574	2.56748	2.44444	1.57109	3.51542	1.89791	0	0.0002	0	0	0	0.1386	0.0075	0	0.0616	0.0038	0	0	0.0073	0	0.0007	0.9984	0.4803	0.9335	0.9926	1	1	0.8872	1	0.9574	0.7495	0.8183	0.9989	0.1208	0.9928	0.0013	0.1524	0.4174
INC018H09	CG11911	1	1.8522	1.20431	1.45255	1.4864	1.14667	2.00924	1.14196	1.90798	2.31644	1.71207	1.69543	1.27953	1.31016	1.50328	1.89785	0	0.0876	0.005	0.0034	0.1599	0	0.1381	0.0002	0	0.0005	0	0.0261	0.0347	0.0024	0	0.9998	0.984	0.9756	1	0.2676	0.9997	0.401	0.0394	0.6962	0.7581	0.9996	0.9947	0.9702	0.4082	0.0375	0.0545	0.678
INC037H02	CG11912	1.01031	2.16718	2.10337	1.56787	1.18373	1.1687	1	1.72761	1.78615	2.87428	1.82056	1.81965	1.1336	1.75106	2.14391	1.89195	0.0005	0.0027	0.0367	0.2755	0.2832	0.5131	0.0147	0.0186	0	0.032	0.0187	0.322	0.033	0.0023	0.012	0.5716	0.956	0.9967	0.998	0.9903	0.8357	0.8067	0.1273	0.7426	0.7559	0.9974	0.8052	0.5266	0.723	0.9469	0.9918	0.9915
INC066E09	CG11913	2.80836	3.19396	2.69251	2.57721	1.12875	1	2.95413	2.45487	2.68551	3.25298	1.29885	2.79605	1.25815	1.62444	2.82494	1.799	0.2981	0.5368	0.5878	0.9531	0.9672	0.4448	0.7064	0.5513	0.2302	0.8986	0.4985	0.9282	0.9083	0.4916	0.8632	0.7694	0.7978	0.9834	0.9893	0.5662	0.7792	0.6638	0.4882	0.9459	0.6795	0.9651	0.9807	0.7535	0.944	0.6096	0.9613	0.9705
INC072F11	CG11924	1.651	2.11126	1.46128	1.37734	1.55344	1.71796	2.13498	1.40365	1.14975	1.28987	1	1.17072	1.6547	1.36424	1.52048	1.35824	0.276	0.6007	0.698	0.5639	0.457	0.2663	0.7191	0.8456	0.684	0.8855	0.7945	0.4964	0.6769	0.5786	0.6877	0.7808	0.9093	0.8508	0.8254	0.4741	0.8955	0.9754	0.882	0.989	0.9514	0.8339	0.9128	0.9282	0.9119	0.5656	0.4361	0.3604
INC073A02	CG11929	1.68434	1.67398	1.24528	1.34874	1	1.05953	1.67003	2.06092	1.11431	1.93826	1.12398	1.21801	1.32659	1.43961	1.06017	1.14793	0.5066	0.7319	0.6439	0.8607	0.8651	0.4917	0.3236	0.8174	0.343	0.7945	0.7455	0.703	0.6315	0.8545	0.7986	0.8123	0.6635	0.9264	0.9638	0.5128	0.2821	0.888	0.3892	0.8466	0.8162	0.7683	0.69	0.9426	0.8795	0.4521	0.6712	0.6442
INC023B09	CG11940	1.97571	2.18072	1.93155	2.63012	1.85499	2.10529	2.77285	2.59692	2.03746	1.54748	1	2.16515	1.73808	2.83294	1.94014	2.11079	0.3218	0.5347	0.1162	0.595	0.3832	0.0588	0.0734	0.4431	0.851	0.9606	0.3783	0.7089	0.058	0.5226	0.3846	0.6573	0.2048	0.8037	0.5884	0.1158	0.1903	0.6243	0.8974	0.9821	0.5109	0.8695	0.0886	0.7471	0.5559	0.0711	0.5316	0.3852
INC008H03	CG11949	1.12298	1.32235	1.0323	1.14177	1.17822	1.47199	1.1602	1.0597	1.08636	1.00549	1.10233	1.00119	1.21083	1	1.03266	1.00222	0.0924	0.7095	0.4593	0.3756	0.0223	0.4217	0.6831	0.6011	0.8709	0.5548	0.7973	0.3015	0.7966	0.7447	0.815	0.9895	0.8912	0.8619	0.1343	0.841	0.9578	0.9513	0.9819	0.886	0.9846	0.774	0.9847	0.989	0.9925	0.2041	0.1671	0.0026
INC006G06	CG11958	1.28016	1.4215	1.28164	1.03656	1.06006	1.16753	1.31249	1.28691	1.02184	1.42145	1.17295	1.03667	1.34226	1.16973	1.08827	1	0.2554	0.5054	0.8637	0.8365	0.7023	0.454	0.4812	0.8785	0.2516	0.6676	0.8698	0.4006	0.6786	0.8078	0.8941	0.7355	0.97	0.9525	0.9152	0.657	0.704	0.9668	0.5016	0.8303	0.9555	0.6356	0.843	0.9593	0.976	0.9229	0.8569	0.6932
INC036C12	CG11961	1.78463	1.7943	1.47196	2.12022	2.00901	2.16385	1.65148	2.07512	1.5503	2.476	1.38973	1.61168	1	1.43558	2.19748	1.91041	0.489	0.7072	0.2775	0.3369	0.2157	0.612	0.2595	0.6622	0.057	0.7414	0.617	0.968	0.7344	0.2238	0.4117	0.7703	0.2773	0.3301	0.1748	0.6228	0.2848	0.6737	0.126	0.7429	0.6244	0.9746	0.7498	0.1976	0.401	0.1683	0.1915	0.1221
INC055H08	CG11961	1	1.39864	1.00516	1.34391	1.95693	1.45439	1.39394	2.02865	1.61926	2.46652	1.01734	1.39907	1.36497	1.1489	1.74454	1.91336	0.1007	0.5078	0.2504	0.0205	0.1082	0.1774	0.039	0.1033	0.0042	0.4878	0.2269	0.1396	0.3538	0.0328	0.0221	0.7879	0.5459	0.0846	0.4339	0.4966	0.1346	0.3192	0.0315	0.7904	0.5096	0.5337	0.7216	0.1145	0.0928	0.0826	0.0419	0.159
INC138D09	CG11963	1.30606	1.15815	1.19302	1.20877	1.09823	1.08695	1.1897	1.14765	1.1329	1.39463	1.19801	1.2465	1.12808	1.35201	1	1.15194	0.7774	0.6948	0.6608	0.8439	0.8715	0.6868	0.8089	0.806	0.2974	0.6731	0.6066	0.8172	0.4356	0.9443	0.7693	0.4331	0.3852	0.6348	0.7141	0.4312	0.5132	0.5623	0.1288	0.4129	0.3133	0.5525	0.1618	0.8685	0.5068	0.4523	0.682	0.7113
INC023G11	CG11975	2.35332	2.71346	3.26855	2.08267	2.31923	2.75801	1	1.15797	3.38609	2.62229	2.05383	1.57674	2.4498	1.2712	2.32225	2.44316	0.3155	0.2146	0.619	0.5298	0.3357	0.9643	0.9681	0.2018	0.3689	0.6025	0.7736	0.4508	0.8734	0.5182	0.476	0.2799	0.7891	0.7111	0.474	0.9693	0.9678	0.3198	0.5337	0.6875	0.822	0.6406	0.9062	0.7153	0.6306	0.9156	0.8489	0.6882
INC025F06	CG11979	1.07106	1.29132	1.54392	1.46586	1.12063	1.28647	1.2965	1.72722	1.57173	1	1.42093	1.44106	1.50591	1.29044	1.51042	1.75781	0.1381	0.0488	0.058	0.4048	0.1532	0.1603	0.0023	0.02	0.7295	0.1046	0.0772	0.031	0.1785	0.032	0.003	0.1518	0.2167	0.8323	0.5078	0.4894	0.0393	0.1092	0.9187	0.3333	0.2722	0.171	0.505	0.1132	0.0171	0.6596	0.9556	0.8489
INC073F03	CG11980	1.74044	1.92232	1.10642	1.32096	1.48535	1.15009	1.325	1.066	1.3399	1.41116	1.63377	2.05634	1.75011	1.2635	1.19901	1	0.3574	0.754	0.6706	0.6233	0.8256	0.6958	0.8028	0.6877	0.6444	0.5571	0.3598	0.4852	0.7692	0.8263	0.8575	0.8159	0.7405	0.734	0.9336	0.7878	0.8692	0.7766	0.7198	0.6453	0.422	0.5879	0.8741	0.9361	0.9211	0.2511	0.3076	0.46
INC023F07	CG11981	1.15564	1.30705	1.34253	1.29528	1.32842	1.22934	1.31811	1.23919	1.15643	1.17409	1.19147	1.09697	1.25919	1.29088	1.13268	1	0.1119	0.1007	0.149	0.108	0.2881	0.1419	0.2571	0.4995	0.4194	0.3872	0.6733	0.1943	0.1723	0.5715	0.9016	0.3696	0.5293	0.416	0.7765	0.4814	0.7076	0.8681	0.8443	0.7572	0.9434	0.6365	0.5569	0.9374	0.993	0.6803	0.543	0.805
INC024C10	CG11982	1.19692	1.24934	1.02312	1.07181	1.11085	1	1.2402	1.24896	1.35678	1.19808	1.17554	1.28837	1.04179	1.1359	1.1701	1.07191	0.3584	0.8614	0.8033	0.7107	0.9158	0.4027	0.3489	0.1793	0.5012	0.5352	0.2809	0.8577	0.6482	0.5785	0.7932	0.9797	0.9254	0.8496	0.9838	0.5312	0.4942	0.2722	0.6331	0.6426	0.3961	0.9335	0.7724	0.7246	0.8891	0.3175	0.2534	0.554
INC073D03	CG11984	1.28982	1.1528	1.20287	1.11182	1.0921	1.10092	1.18567	1.33862	1.10552	1.12646	1	1.27325	1.08284	1.17778	1.12619	1.02114	0.8262	0.7028	0.8512	0.8804	0.8888	0.7156	0.3892	0.8681	0.9007	0.9382	0.5553	0.9222	0.7308	0.8276	0.942	0.3361	0.6098	0.6849	0.6642	0.4223	0.1034	0.6304	0.5622	0.8154	0.2489	0.6854	0.4277	0.5804	0.8325	0.7769	0.7795	0.7575
INC103D02	CG11984	1.29221	1.15397	1.22117	1.20173	1.20636	1.03351	1.02521	1.16938	1.05057	1.16943	1	1.1131	1.09911	1.12099	1.26628	1.03528	0.9073	0.7167	0.7639	0.7764	0.9898	0.9777	0.8632	0.9781	0.8964	0.9812	0.9214	0.9582	0.9152	0.5836	0.9848	0.2449	0.3155	0.307	0.943	0.8861	0.4407	0.8325	0.4519	0.9076	0.6452	0.7099	0.621	0.1299	0.8897	0.5703	0.5536	0.9637
INC103D07	CG11984	1.11328	1.21596	1.30137	1.24057	1.18935	1.03514	1.10178	1.34242	1.17626	1.06901	1.06879	1.23004	1.15373	1.08171	1.20822	1	0.1944	0.1055	0.1768	0.2961	0.7345	0.5423	0.0365	0.3241	0.6804	0.613	0.1962	0.3693	0.5987	0.2366	0.8201	0.2179	0.4159	0.5979	0.9687	0.789	0.1891	0.6364	0.8693	0.8372	0.4618	0.6867	0.8418	0.5295	0.9688	0.7201	0.8064	0.9785
INC071C08	CG11989	1	1.43134	1.95564	1.30162	1.5533	1.19874	1.37632	1.28994	1.14487	1.19527	2.56109	1.25367	1.36754	1.30893	1.2227	1.39696	0.0243	0.0062	0.1498	0.053	0.2006	0.0746	0.1058	0.3154	0.156	0.0073	0.1793	0.0755	0.1205	0.1761	0.0976	0.0301	0.6738	0.3502	0.8578	0.5807	0.7036	0.8178	0.7921	0.049	0.7383	0.6001	0.6693	0.8392	0.5375	0.9636	0.8317	0.9828
INC016D12	CG11999	1.34931	1.41583	1.19078	1.49602	1.18245	1.1775	1.19991	1.59567	1.28607	1.38875	1.28398	1.06528	1.22364	1	1.15583	1.38077	0.3424	0.752	0.2248	0.8216	0.8368	0.7661	0.0893	0.6233	0.3715	0.6077	0.9416	0.7575	0.9833	0.8749	0.4198	0.9012	0.3223	0.9314	0.9489	0.8694	0.1916	0.7489	0.5539	0.7373	0.9692	0.8674	0.994	0.9525	0.571	0.0783	0.519	0.5264
INC024A04	CG12000	1.26062	1.25756	1.3239	1.07009	1.21114	1.07123	1.15564	1.24943	1	1.14616	1.17186	1.16006	1.14332	1.09207	1.17151	1.01825	0.5144	0.3133	0.9599	0.6619	0.964	0.7972	0.5372	0.9914	0.9077	0.7385	0.8007	0.8449	0.9156	0.7715	0.9799	0.2354	0.9797	0.6724	0.9878	0.794	0.5326	0.9963	0.8627	0.7429	0.8032	0.8631	0.9251	0.8117	0.9938	0.9961	0.8417	0.9904
INC053F10	CG12001	1	1.21805	1.14713	1.35893	1.1265	1.08693	1.15684	1.2127	1.12925	1.22075	1.00612	1.1613	1.1705	1.23735	1.33693	1.44887	0.1154	0.2563	0.0666	0.2845	0.3392	0.2411	0.1252	0.2798	0.2453	0.4902	0.243	0.2337	0.1695	0.0792	0.0528	0.6383	0.2561	0.69	0.8121	0.6097	0.5124	0.6688	0.5073	0.8386	0.6014	0.5926	0.4673	0.2414	0.1643	0.1151	0.543	0.6197
INC128D10	CG12013	1.57672	1.29892	1.16852	1.16219	1.49877	1.30852	1.16947	1.55812	1.4289	1.32835	1.36196	1.29965	1.38904	1.23929	1	1.20036	0.9732	0.9944	0.9964	0.6825	0.9682	0.9922	0.5525	0.8261	0.9767	0.8822	0.963	0.8911	0.9792	1	0.9898	0.9045	0.9057	0.0603	0.4614	0.8184	0.0439	0.187	0.4374	0.3655	0.5027	0.2733	0.6506	0.9968	0.8041	0.5032	0.0081	0.1334
INC093C01	CG12019	1.29991	1.36565	1.19673	1.36517	1.22028	1.52046	1.41879	1.89719	1.8228	1.44309	1.54142	1.52712	1.32378	1.27486	1.33309	1	0.3844	0.6019	0.4211	0.6142	0.2236	0.3536	0.0315	0.0565	0.2611	0.2263	0.2397	0.4701	0.5423	0.4594	0.8771	0.7101	0.5084	0.7338	0.2671	0.4478	0.0765	0.1097	0.3979	0.3036	0.316	0.5919	0.6346	0.5696	0.9521	0.3647	0.4772	0.2211
INC061C11	CG12020	1.17925	1.21611	1.34252	1.33569	1.20498	1	1.2359	1.36113	1.86323	1.0653	2.07775	1.51779	1.27027	1.49495	1.08762	1.01606	0.4238	0.2877	0.3206	0.4687	0.7909	0.4236	0.2806	0.0677	0.7153	0.0581	0.1901	0.3868	0.1926	0.6524	0.7342	0.2542	0.3426	0.5131	0.9159	0.4907	0.3288	0.0773	0.7194	0.0615	0.2059	0.4243	0.1943	0.7444	0.8007	0.52	0.6606	0.93
INC025A09	CG12022	3.56392	2.24603	2.12631	1.69507	1.59227	2.64926	1.44878	2.38423	3.81506	3.88526	4.71687	1	2.83422	2.51774	2.16265	2.33112	0.994	0.9661	0.9793	0.997	0.9314	0.9794	0.8402	0.433	0.3186	0.1859	0.9954	0.8722	0.913	0.9914	0.968	0.6105	0.8264	0.9504	0.1249	0.8511	0.4452	0.0727	0.0121	0.0124	0.9713	0.088	0.307	0.6121	0.4224	0.701	0.8168	0.1947
INC038C07	CG12025	1.44537	1.17652	1.13011	1.2144	1.2478	1.28725	1.49337	1.35651	1.33919	1.43132	1.05101	1.2323	1.05607	1.44066	1	1.17333	0.9167	0.9164	0.8421	0.7942	0.7564	0.4324	0.6736	0.6802	0.528	0.9449	0.8224	0.9733	0.5137	0.988	0.8733	0.6319	0.4009	0.3281	0.2196	0.0705	0.1654	0.2203	0.111	0.7113	0.3799	0.7601	0.0925	0.8635	0.5052	0.2814	0.2453	0.1973
INC147B12	CG12027	2.80844	1.06998	2.71549	1.77623	1.79323	1.23944	1.24803	1	1.57542	1.88573	1.65716	1.19965	2.17844	1.90269	1.47088	1.75086	0.9841	0.5406	0.8989	0.8762	0.9761	0.9663	0.9968	0.9329	0.788	0.8765	0.9731	0.7366	0.8499	0.946	0.8761	0.0183	0.0544	0.0289	0.2162	0.2764	0.5922	0.1094	0.0776	0.0929	0.3645	0.0082	0.0167	0.0796	0.0782	0.9192	0.8769	0.9728
INC143C06	CG12029	1.72171	1.68371	1.57146	1.53658	1.66227	1.71094	1.41379	1.52298	1.38145	1.39703	1	1.47925	1.34	1.21044	1.83731	1.4474	0.5671	0.6712	0.7556	0.5849	0.5198	0.855	0.7966	0.9012	0.9213	0.9939	0.7944	0.9367	0.9568	0.3409	0.8388	0.6732	0.7249	0.5409	0.4498	0.8222	0.7256	0.89	0.8679	0.9959	0.7522	0.927	0.9401	0.2558	0.8311	0.5559	0.3886	0.326
INC022C09	CG12030	1.14995	1.48377	1.31125	1.23672	1.14176	1.14278	1.15525	1.31702	1.25506	1.59188	1	1.16874	1.20943	1.1397	1.08095	1.16086	0.0134	0.1675	0.2935	0.5155	0.5157	0.4942	0.1422	0.2444	0.0022	0.8268	0.4564	0.3439	0.5249	0.6744	0.4537	0.8834	0.9502	0.9916	0.9963	0.9806	0.8279	0.9457	0.2728	0.9994	0.9781	0.9625	0.9839	0.9989	0.9931	0.7301	0.8673	0.8722
INC006D07	CG12045	1.22301	1.05661	1.01572	1.12109	1	1.21102	1.1007	1.43241	1.31648	1.09572	1.85457	1.2543	1.2204	1.3029	1.15537	1.31122	0.8539	0.862	0.7197	0.9086	0.53	0.7418	0.139	0.3315	0.7997	0.0128	0.4616	0.511	0.3574	0.6486	0.3254	0.6379	0.3225	0.6648	0.1174	0.404	0.015	0.0686	0.4163	0.0014	0.1524	0.1546	0.0962	0.258	0.0621	0.2057	0.5466	0.1172
INC028B07	CG12052	1.27408	1.04773	1.07519	1.03678	1.02272	1.15812	1.04657	1.12376	1.27517	1	1.12848	1.30241	1.1516	1.05369	1.15627	1.08105	0.9246	0.8677	0.9072	0.9055	0.7331	0.869	0.8015	0.5076	0.9693	0.7507	0.4421	0.7511	0.859	0.7459	0.847	0.4204	0.5539	0.5685	0.1731	0.5204	0.3161	0.0784	0.6191	0.33	0.0683	0.2425	0.4885	0.2012	0.4101	0.6309	0.6293	0.2796
INC147D11	CG12052	1.47411	1.11872	1.07473	1.33127	1.14099	1.53514	1.46305	1.2177	1.2748	1.62566	1	1.20232	1.05438	1.11438	1.39865	1.17875	0.9423	0.9197	0.6895	0.8845	0.4102	0.5122	0.8456	0.7597	0.3204	0.9412	0.8062	0.9375	0.8741	0.5918	0.8489	0.5847	0.1628	0.4579	0.0145	0.0804	0.3108	0.2223	0.0613	0.6979	0.3788	0.6288	0.507	0.0911	0.3815	0.1104	0.3781	0.0331
INC003D11	CG12054	1.32129	1.13629	1.2528	1.24169	1.27538	1.13629	1.22597	1.3927	1.18116	1.16862	1.02096	1.27691	1.03385	1.21292	1.16727	1	0.9609	0.6846	0.7456	0.6347	0.9556	0.7516	0.2934	0.8641	0.9461	0.9856	0.6475	0.9965	0.7868	0.8929	0.9984	0.0893	0.1307	0.087	0.5198	0.1952	0.0124	0.3426	0.3932	0.8338	0.1317	0.8702	0.2361	0.3624	0.9412	0.5586	0.4391	0.8892
INC147E12	CG12055	1.19831	1.3354	1.19063	1.3932	1.36161	1.0807	1	1.03994	1.31248	1.70961	2.43525	1.46405	1.41893	1.43224	1.35375	1.55097	0.218	0.5098	0.1571	0.1915	0.77	0.8819	0.8569	0.2761	0.0015	0	0.0831	0.1139	0.1151	0.2116	0.0384	0.8041	0.3642	0.4271	0.972	0.9777	0.9513	0.5531	0.0373	0	0.2507	0.3348	0.2917	0.4459	0.118	0.093	0.1687	0.7657
INC045H03	CG12057	4.58358	5.93915	1.7413	4.99113	6.40816	1	5.53666	4.09742	5.91536	7.37713	4.80378	5.23332	5.49298	5.0848	5.18227	5.57908	0.0532	1	0.322	0.0289	1	0.1555	0.7719	0.0648	0.0001	0.3989	0.2395	0.1591	0.2818	0.2369	0.1327	1	0.8823	0.2902	1	0.6533	0.9886	0.5088	0.1079	0.8583	0.7646	0.6583	0.8088	0.8384	0.6672	0	0	0.9983
INC036A08	CG12063	1.65418	1.22898	1.27085	1.07531	1.22037	1.23096	1.28872	1.24546	1.1163	1.59535	1	1.04066	1.33209	1.13152	1.62079	1.52204	0.9503	0.9064	0.9848	0.9282	0.9369	0.8829	0.9315	0.9666	0.5894	0.9861	0.9843	0.8751	0.96	0.5495	0.6546	0.3992	0.7988	0.512	0.5011	0.4053	0.4759	0.6772	0.0988	0.8167	0.8078	0.3093	0.6624	0.0297	0.1189	0.8636	0.5878	0.5923
INC037F03	CG12065	1.01625	1.17658	1.01425	1.19253	1.26589	1.24381	1.32896	1.64952	1.38802	1	1.27168	1.68118	1.08828	1.15198	1.2842	1.28798	0.1428	0.5062	0.1683	0.1022	0.1018	0.0657	0.0007	0.0275	0.5558	0.1178	0.0052	0.3232	0.2317	0.059	0.073	0.8811	0.4591	0.3169	0.3214	0.2283	0.0176	0.1531	0.8471	0.3333	0.0225	0.7071	0.5534	0.23	0.269	0.101	0.0904	0.1002
INC112G07	CG12070	1.45184	1.54517	1.50268	1.42277	1.39952	1.31057	1.24503	1.54324	1.07281	1.32578	1.17654	1.09399	1.20599	1	1.19203	1.11772	0.2202	0.3651	0.5692	0.6283	0.8589	0.9093	0.2479	0.9979	0.8749	0.9531	0.9968	0.9666	0.9999	0.9662	0.9908	0.6672	0.8409	0.8882	0.9908	0.9859	0.5004	0.9999	0.9494	0.9939	0.9999	0.9991	0.9999	0.9989	0.9999	0.7635	0.7791	0.9453
INC017A05	CG12071	1.02638	1.08765	1.07567	1.10103	1.08299	1.00841	1.00406	1.04054	1.03544	1	1.1461	1.03103	1.07466	1.06726	1.07626	1.05482	0.1366	0.2342	0.1277	0.1849	0.6301	0.6363	0.4126	0.4433	0.7054	0.0592	0.4546	0.2103	0.2783	0.2084	0.336	0.5998	0.408	0.5536	0.9574	0.9011	0.7726	0.8003	0.9235	0.2314	0.8164	0.5863	0.6166	0.5758	0.7199	0.323	0.4632	0.8713
INC025F02	CG12079	1	1.35557	1.41082	1.35399	1.32704	1.01868	1.07574	1.01182	1.2787	1.23474	1.57978	1.23797	1.15913	1.28626	1.27862	1.28999	0.0001	0	0.0004	0.005	0.4187	0.2325	0.4572	0.004	0.0038	0	0.011	0.0496	0.0051	0.0067	0.0065	0.2864	0.5191	0.6134	1	0.994	0.9989	0.7238	0.8632	0.0745	0.8474	0.9748	0.7317	0.769	0.7141	0.7232	0.7847	1
INC037D06	CG1208	1.63877	1.68933	1.54046	2.46241	1.52876	2.10441	1	2.02021	1.92272	1.42257	2.99824	2.48295	2.5633	2.47828	2.79374	2.29685	0.4399	0.5763	0.0838	0.5789	0.205	0.9669	0.172	0.2882	0.6197	0.0506	0.0908	0.0714	0.0808	0.0325	0.1464	0.6632	0.0745	0.646	0.1612	0.9728	0.2244	0.3141	0.6601	0.0439	0.0846	0.0431	0.0754	0.0137	0.1276	0.0396	0.5047	0.1443
INC025H02	CG12082	1.39224	1.33384	1.50153	1.30648	1.34494	1.3268	1.17194	1.45568	1.37438	1.16011	1.44036	1.20507	1.09169	1	1.14019	1.16233	0.6314	0.3523	0.6556	0.5994	0.6287	0.8562	0.3759	0.5395	0.9254	0.4231	0.7968	0.9469	0.978	0.9048	0.8515	0.2113	0.5529	0.4799	0.5125	0.8043	0.2669	0.4386	0.8133	0.3251	0.7285	0.9179	0.9641	0.8906	0.8121	0.7925	0.7167	0.7462
INC127F11	CG12085	1.2172	1.39543	1.53325	1.36448	1.24088	1.45305	1.26674	1.19343	1.29652	1.99917	1	1.24123	1.23316	1.32655	1.08152	1.29429	0.2284	0.1964	0.3302	0.4716	0.2093	0.4288	0.5415	0.3895	0.0652	0.7342	0.4775	0.4848	0.374	0.6795	0.4049	0.3393	0.5422	0.7185	0.3968	0.6737	0.7943	0.6258	0.1155	0.8798	0.6646	0.725	0.5871	0.9314	0.6247	0.7398	0.7981	0.5932
INC052D06	CG12086	1.41892	1.4418	1.05361	1.46641	1.35977	1.61838	1.62386	1.13477	1	1.16336	1.42124	1.75244	1.39103	1.25805	1.26872	1.31861	0.4492	0.9362	0.4409	0.6088	0.2021	0.2277	0.9122	0.9781	0.9476	0.4962	0.1428	0.5536	0.733	0.7631	0.6737	0.9752	0.461	0.6732	0.1677	0.2244	0.9415	0.9913	0.9127	0.5416	0.1271	0.6	0.8056	0.8502	0.7457	0.0335	0.091	0.0143
INC035C12	CG12091	1.42059	1.34179	1.23778	1.27012	1.30629	1.37149	1.42737	1.70937	1	1.23514	1.25459	1.54073	1.06716	1.40446	1.20334	1.05845	0.644	0.7953	0.7487	0.7057	0.5973	0.4914	0.11	0.9794	0.8883	0.7509	0.3316	0.9673	0.5347	0.8565	0.9644	0.766	0.6582	0.5814	0.439	0.3571	0.0589	0.9694	0.7115	0.6563	0.2168	0.9531	0.4068	0.8108	0.9591	0.4163	0.3569	0.245
INC114D11	CG12099	1.08566	1.03552	1.05101	1.17368	1	1.04857	1.0343	1.07647	1.1793	1.00728	1.35757	1.01977	1.1008	1.14299	1.00154	1.11201	0.6555	0.5885	0.2761	0.7404	0.6017	0.633	0.5342	0.2699	0.7631	0.072	0.652	0.446	0.3502	0.7328	0.4424	0.4381	0.1257	0.6303	0.4452	0.5131	0.382	0.1705	0.6021	0.0363	0.5373	0.3054	0.2194	0.6236	0.2837	0.1678	0.6569	0.5106
INC072G01	CG1210	1.18074	1.32563	1.21051	1	1.21961	1.05126	1.1591	1.06364	1.10704	1.2518	1.49145	1.13434	1.12989	1.21682	1.37892	1.24038	0.2526	0.4427	0.8203	0.4452	0.7404	0.546	0.7528	0.6409	0.3345	0.1368	0.5886	0.6001	0.4398	0.1942	0.3992	0.7341	0.9638	0.7166	0.9564	0.7598	0.9081	0.8761	0.6287	0.2718	0.8063	0.8539	0.6833	0.3755	0.6705	0.8951	0.4911	0.7853
INC073B02	CG1210	1.25685	1.33361	1.34422	1.08434	1.19472	1.08913	1.34188	1.10103	1	1.50155	1.42191	1.1446	1.1292	1.2033	1.26313	1.02927	0.3133	0.3323	0.8372	0.6246	0.8625	0.3357	0.8517	0.9251	0.0679	0.257	0.7093	0.7734	0.6018	0.4649	0.9016	0.4969	0.9586	0.7962	0.9832	0.4851	0.9336	0.9817	0.2192	0.344	0.8488	0.9009	0.7727	0.6769	0.9731	0.9739	0.7979	0.9391
INC137H05	CG12101	1.01404	1.19789	1.59581	1.28502	1.66779	1.39192	1.64667	1.5992	1.21371	1.18315	1.29429	1.50804	1.3856	1.50798	1.15162	1	0.1807	0.0683	0.2023	0.0188	0.073	0.0356	0.0287	0.2159	0.2567	0.1841	0.0804	0.0819	0.0667	0.2926	0.5252	0.1231	0.3789	0.0448	0.1876	0.1129	0.1125	0.4707	0.5258	0.3778	0.1935	0.2279	0.1678	0.5893	0.8075	0.8126	0.4252	0.6939
INC143F02	CG12101	1.61961	1.57898	1.48253	1.40611	1.78687	1.4261	1.56203	1.59568	1.42136	1.51662	1	1.64304	1.16215	1.34763	1.47054	1.41476	0.5761	0.7109	0.8256	0.2306	0.8221	0.5877	0.5456	0.8197	0.7153	0.9997	0.4656	0.9946	0.8769	0.7591	0.8381	0.7072	0.8304	0.1525	0.8537	0.5359	0.4784	0.8031	0.6117	0.9991	0.4097	0.9948	0.8786	0.7521	0.8345	0.6749	0.0967	0.6054
INC060A08	CG12107	1.06189	1.16959	1.26194	1	1.00846	1.0695	1.48189	1.49599	1.28277	1.00264	1.30422	1.0276	1.22548	1.13607	1.23445	1.14831	0.2558	0.1975	0.6146	0.6082	0.4674	0.0375	0.0115	0.1271	0.6554	0.1309	0.561	0.1936	0.3678	0.1785	0.325	0.3357	0.8221	0.8242	0.7369	0.1136	0.0791	0.2912	0.7974	0.2829	0.7604	0.3844	0.5718	0.3475	0.5327	0.936	0.868	0.8081
INC059E04	CG12114	1.56196	1.28208	1.36105	1.96857	1.34233	1.41857	1.84071	2.25908	1.74809	1.23672	2.09544	1.76671	1.51938	1.53909	1.02426	1	0.7529	0.6356	0.24	0.676	0.6262	0.3077	0.0797	0.3536	0.7908	0.2014	0.3539	0.5345	0.5266	0.9099	0.907	0.4534	0.0692	0.4337	0.3212	0.1306	0.0304	0.1559	0.5347	0.0765	0.1584	0.2874	0.2915	0.7844	0.783	0.1386	0.5151	0.439
INC028C01	CG12116	1	1.31118	2.01211	1.51756	1.56993	1.30938	1.14591	1.21279	1.48936	1.31225	1.79183	1.79654	1.34397	1.15571	1.46277	1.60229	0.0445	0.0002	0.0115	0.0079	0.0574	0.2285	0.1214	0.0225	0.0477	0.0024	0.0019	0.0525	0.231	0.019	0.0067	0.0006	0.1525	0.0909	0.5058	0.7948	0.6916	0.2208	0.4876	0.0529	0.0321	0.4428	0.7719	0.2143	0.0939	0.9799	0.9363	0.9959
INC039F07	CG12118	1.20461	1.14148	1.33563	1.06038	1.35941	1.27147	1.20629	1.1162	1.37375	1.33495	1.42881	1.08304	1.1339	1.47918	1	1.3447	0.6818	0.2417	0.8313	0.1742	0.343	0.4959	0.7423	0.1713	0.2045	0.1421	0.7817	0.6846	0.0661	0.9199	0.2073	0.0545	0.7665	0.0411	0.1196	0.3341	0.5696	0.0685	0.106	0.0611	0.6791	0.534	0.0184	0.8976	0.0811	0.9923	0.4344	0.6519
INC048F08	CG12121	1.1652	1.65919	1.33651	1.21947	1.49506	1.46154	1.22887	1.57503	1.23354	1.39412	1.23483	1.33801	1.31579	1	1.48272	1.48773	0.0394	0.3002	0.4283	0.1546	0.155	0.4218	0.0648	0.4039	0.2574	0.4253	0.2822	0.306	0.7475	0.1382	0.1694	0.8599	0.924	0.7011	0.809	0.8838	0.5995	0.8943	0.7443	0.8745	0.8117	0.8753	0.9847	0.7367	0.7113	0.6685	0.3176	0.3437
INC002F03	CG12126	1.20208	1.04134	1.14775	1.33447	1.41292	1.14004	1.46871	1	1.70793	1.25394	2.04794	1.15585	1.49937	1.44203	1.57732	1.5461	0.8589	0.6199	0.2253	0.1279	0.6549	0.0898	0.9303	0.0077	0.3271	0	0.597	0.0488	0.1051	0.0257	0.036	0.1704	0.0104	0.0047	0.1641	0.0041	0.6267	0	0.0873	0	0.2002	0.0007	0.0029	0	0.0009	0.0724	0.0439	0.5442
INC127B06	CG1213	1.24838	1.14333	1.04091	1.35153	1	1.23564	1.13565	1.30225	1.04558	1.2522	1.10852	1.23516	1.15703	1.11467	1.21721	1.33477	0.7057	0.844	0.3059	0.9066	0.5279	0.6994	0.3867	0.858	0.4844	0.7318	0.5072	0.6818	0.7466	0.5492	0.3323	0.769	0.1175	0.8407	0.2619	0.5197	0.2116	0.7246	0.2885	0.5679	0.3266	0.4823	0.5729	0.3538	0.169	0.0206	0.6168	0.1345
INC128H03	CG1213	1.46077	1.28757	1	1.41988	1.08083	1.46125	1.38069	1.55217	1.24871	1.40107	1.07793	1.40439	1.1154	1.14812	1.28498	1.61876	0.8503	0.9975	0.5936	0.9858	0.5055	0.6658	0.2985	0.8767	0.6449	0.9782	0.63	0.9846	0.9468	0.8245	0.2329	0.9896	0.1841	0.9433	0.0893	0.2962	0.0682	0.5817	0.2421	0.8851	0.2637	0.8745	0.7917	0.512	0.0435	0.0006	0.2592	0.0001
INC007C07	CG12130	1.29509	1.36727	1.51141	1.4827	1.47586	1.06563	1.41074	1.21327	1.21971	1.27212	1	1.46759	1.02275	1.22929	1.32533	1.37266	0.4438	0.3582	0.3795	0.3686	0.6918	0.4166	0.5584	0.5493	0.524	0.722	0.3724	0.7567	0.5474	0.4724	0.4401	0.3172	0.377	0.3617	0.9582	0.4498	0.6764	0.6874	0.6272	0.8156	0.3889	0.9234	0.6867	0.575	0.5099	0.5398	0.5281	0.9177
INC030E05	CG12139	2.4193	2.00849	2.6826	2.62962	2.73454	2.25851	2.15491	2.93611	2.01487	2.28153	1	1.66513	1.64268	1.9764	2.49879	2.08033	0.8541	0.3381	0.3531	0.2962	0.6243	0.6987	0.1449	0.7833	0.6226	0.9953	0.9296	0.9601	0.799	0.4384	0.7479	0.0401	0.0737	0.0431	0.2196	0.3578	0.0266	0.4825	0.268	0.982	0.776	0.8386	0.5186	0.1105	0.4244	0.5334	0.4571	0.8094
INC049H04	CG12140	1.26434	1.47004	1.24115	1.2454	1.48415	1.28764	1.19805	1.28666	1.04772	1.26113	1.32418	1.23658	1.19053	1.10891	1.26673	1	0.1242	0.5523	0.5539	0.1323	0.4547	0.651	0.4618	0.9261	0.5306	0.3897	0.5726	0.6803	0.8182	0.5079	0.9563	0.954	0.9259	0.4568	0.9014	0.9262	0.8524	0.9952	0.8692	0.7481	0.9082	0.9508	0.9831	0.9121	0.9992	0.5002	0.0835	0.3902
INC124F03	CG12143	1.12214	1.33217	1.36371	1.41252	1.49918	1.19267	1.1315	1	1.4124	1.66738	1.46312	1.1063	1.32053	1.6319	1.56702	1.54497	0.127	0.1407	0.1038	0.0575	0.3691	0.5043	0.7896	0.1058	0.0074	0.1064	0.5385	0.1801	0.0288	0.031	0.0385	0.4275	0.3471	0.2	0.8151	0.8386	0.9628	0.3632	0.096	0.3209	0.8673	0.5203	0.1155	0.1331	0.1685	0.4087	0.2583	0.7909
INC154D03	CG12147	1.45952	1.38254	1.23392	1.11384	1.17457	1.18284	1.59029	1.63136	1.72146	2.05183	1	1.36767	1.52473	1.47964	1.40198	1.50332	0.5759	0.6862	0.7675	0.7181	0.7284	0.408	0.3881	0.3381	0.2138	0.827	0.5638	0.4493	0.4843	0.5488	0.4697	0.7617	0.8437	0.7643	0.8067	0.2711	0.2391	0.1762	0.1123	0.8883	0.5084	0.3186	0.3773	0.4659	0.3527	0.6924	0.5804	0.5811
INC008E10	CG12156	1.25705	1	1.41131	1.77798	1.35801	1.18524	1.07037	1.60219	1.91202	1.16095	1.62635	1.43389	1.24038	1.18563	1.22003	1.26834	0.7661	0.381	0.2034	0.4358	0.5404	0.6427	0.2636	0.1812	0.5804	0.3064	0.4129	0.4947	0.5764	0.5204	0.5172	0.1617	0.0759	0.2571	0.3355	0.438	0.1106	0.0792	0.3711	0.1618	0.2322	0.3347	0.3779	0.3616	0.3362	0.2108	0.5244	0.6377
INC137B11	CG12158	1.56654	2.21858	2.2786	1.98315	2.17123	2.31997	2.42022	2.20024	1.94707	1.92119	1	3.10374	2.20497	1.72801	2.4101	1.94252	0.1251	0.2208	0.3187	0.1803	0.1137	0.1182	0.1392	0.2728	0.2076	0.808	0.1519	0.1833	0.4012	0.109	0.2856	0.4705	0.6062	0.5171	0.3948	0.3808	0.5177	0.6482	0.6423	0.9468	0.2786	0.4999	0.8068	0.3649	0.6452	0.6738	0.5246	0.4753
INC055B12	CG12159	1.09986	1.33216	1.35572	1.43391	1.21119	1.31385	1.23661	2.13324	1.27713	1.34869	1.42209	1.16935	1.10003	1	1.39962	1.33718	0.1472	0.2054	0.1239	0.3315	0.1899	0.2973	0.0009	0.2445	0.2117	0.1747	0.4064	0.5006	0.6546	0.1401	0.1886	0.4675	0.3434	0.715	0.5216	0.6321	0.0074	0.5881	0.4785	0.3993	0.729	0.8049	0.9065	0.3734	0.4889	0.3588	0.6929	0.5438
INC013B06	CG12161	1.41769	1.77523	2.27194	1.53819	1.28044	1.59329	1.27693	1.02422	1.55002	1.85926	1	1.23535	1.74016	1.27855	1.32823	1.60132	0.1273	0.0381	0.3548	0.661	0.2853	0.6441	0.9378	0.3643	0.0815	0.8299	0.6984	0.1638	0.6563	0.6151	0.3142	0.1282	0.7472	0.9448	0.7875	0.8835	0.9919	0.7231	0.4363	0.9367	0.9238	0.5439	0.9097	0.9428	0.6855	0.9801	0.9873	0.9312
INC110H12	CG12162	1.0876	1.13253	1.12858	1.11163	1.23445	1	1.16122	1.09465	1.24985	1.21897	1.32579	1.6134	1.16014	1.28072	1.10066	1.0482	0.399	0.4131	0.4581	0.2263	0.7126	0.3614	0.4873	0.2114	0.1901	0.1724	0.0185	0.3397	0.1955	0.478	0.5886	0.5085	0.5608	0.2731	0.8692	0.4384	0.5791	0.26	0.3303	0.2192	0.0173	0.4263	0.2299	0.5821	0.7016	0.5699	0.2634	0.801
INC019H07	CG12163	1.18837	1.72868	2.32588	1.14168	1.358	1.57665	1.10923	1.17749	1.79795	1.28624	1.69016	1.13007	2.67591	1	1.31342	1.37817	0.136	0.0341	0.5593	0.3563	0.2032	0.5825	0.4977	0.1001	0.3105	0.1576	0.5643	0.0223	0.7126	0.3724	0.3206	0.2255	0.9046	0.7996	0.698	0.9372	0.8944	0.4441	0.7794	0.541	0.9452	0.0492	0.9834	0.9305	0.8302	0.9983	0.8943	0.8408
INC099H06	CG12163	1.24998	1.93318	1.15057	1	1.24608	1.40203	1.12173	1.09106	1.05968	1.05589	1.41771	1.38904	1.43438	1.45111	1.57355	1.42868	0.0069	0.6122	0.8469	0.501	0.2682	0.7013	0.7976	0.7932	0.8397	0.2801	0.3238	0.2136	0.2329	0.0965	0.2562	0.9841	0.9936	0.9951	0.9959	0.9912	0.995	0.994	0.9982	0.9231	0.9173	0.9653	0.9293	0.9413	0.9549	0.6842	0.3785	0.2134
INC036H11	CG12165	1.21127	1.41662	1.02839	1.22413	1	1.047	1.2481	1.50443	1.2505	1.29061	1.62974	1.15568	1.30161	1.39267	1.11517	1.31099	0.2168	0.6906	0.4716	0.804	0.7542	0.4387	0.0954	0.4363	0.3815	0.105	0.5711	0.3693	0.2672	0.6491	0.3631	0.8301	0.7068	0.9499	0.961	0.7258	0.3795	0.7204	0.6386	0.2795	0.7834	0.6566	0.5322	0.9131	0.6367	0.1892	0.5468	0.4801
INC068B07	CG12169	1.51468	1.34463	1.19454	1.32279	1.24348	1.15846	1.2565	1.46429	1.64608	1.3064	1.58141	1.29051	1	1.17942	1.12616	1.22604	0.8684	0.9651	0.8544	0.9263	0.9802	0.9133	0.6241	0.2292	0.936	0.3798	0.8773	0.9994	0.962	0.99	0.9532	0.8848	0.5529	0.7539	0.9455	0.6998	0.238	0.0299	0.5947	0.1152	0.6348	0.9938	0.853	0.9594	0.7983	0.1459	0.3699	0.6137
INC038E07	CG12170	1	1.1645	1.40294	1.46219	1.57569	1.54807	1.33224	1.5959	1.65767	1.36702	1.48754	1.39977	1.26322	1.74019	1.57301	1.54492	0.2593	0.2317	0.1218	0.0738	0.095	0.1871	0.0519	0.061	0.1295	0.1717	0.1537	0.232	0.0424	0.0631	0.0791	0.3487	0.2596	0.1827	0.2079	0.3506	0.1656	0.153	0.3177	0.2917	0.2975	0.3998	0.1192	0.1575	0.186	0.4336	0.3691	0.397
INC149F09	CG12171	1.1368	1.41252	1.37272	1	1.36688	1.42823	1.24071	1.13588	1.46607	1.18929	1.69474	1.3227	1.4567	1.32449	1.26143	1.20784	0.0689	0.1675	0.7661	0.1757	0.0943	0.3448	0.4965	0.0778	0.4194	0.0468	0.2149	0.093	0.2284	0.2667	0.3734	0.5809	0.983	0.5841	0.4742	0.7204	0.8984	0.4218	0.806	0.2054	0.6251	0.4294	0.618	0.7955	0.8206	0.9719	0.5085	0.419
INC007C08	CG12175	1	1.04047	1.06373	1.06837	1.16187	1.21458	1.00097	1.33069	1.02967	1.05573	1.05627	1.32897	1.14142	1.11809	1.12566	1.00035	0.4037	0.3757	0.3541	0.2244	0.1664	0.4877	0.0716	0.4454	0.3769	0.4112	0.0939	0.2481	0.2953	0.2578	0.4994	0.4377	0.4253	0.2574	0.171	0.5699	0.1001	0.5375	0.456	0.4836	0.11	0.2983	0.3455	0.2884	0.596	0.4865	0.3159	0.2461
INC009G11	CG12177	1	1.56215	1.61952	1.26383	3.03323	1.59198	1.51162	1.40039	1.3007	1.90269	1.16179	1.5077	1.53645	1.37221	1.36061	1.27945	0.0248	0.0723	0.2493	0.0073	0.0442	0.0744	0.0609	0.1899	0.0125	0.2996	0.1204	0.0605	0.1625	0.2756	0.2854	0.4486	0.7573	0.0508	0.4501	0.5535	0.6613	0.7155	0.2637	0.8156	0.5464	0.5138	0.6708	0.5966	0.688	0.8821	0.1032	0.5146
INC004D11	CG12179	1.48628	1.06149	1.00761	1.4452	1.13649	1.20111	1.31033	1.60196	1.3262	1.31308	1	1.1007	1.18901	1.13943	1.19988	1.23132	0.9369	0.9024	0.5394	0.8769	0.8295	0.7127	0.3341	0.6862	0.746	0.9445	0.8619	0.8309	0.8586	0.824	0.7927	0.5716	0.1236	0.3775	0.22	0.164	0.0298	0.1374	0.2102	0.607	0.4411	0.2815	0.3796	0.2241	0.2242	0.0366	0.3411	0.28
INC114B05	CG12190	1.27813	1.39412	1.18442	1.00382	1	1.11408	1.14026	1.63946	1.09719	1.18832	1.14443	1.53459	1.21607	1.27032	1.35259	1.10064	0.3123	0.6235	0.8557	0.8575	0.7566	0.7011	0.0958	0.7474	0.666	0.669	0.2198	0.5985	0.505	0.4006	0.6973	0.8556	0.9659	0.9696	0.9592	0.8531	0.2016	0.8729	0.7841	0.7977	0.338	0.7781	0.677	0.5747	0.8341	0.8313	0.7882	0.6184
INC077F08	CG12192	1.39511	1.4311	1.46223	1.17622	1.05761	1	1.38969	1.12072	1.28235	1.11032	1.39005	1.0759	1.16752	1.05245	1.20306	1.08787	0.4104	0.3729	0.8799	0.9599	0.9932	0.4988	0.9631	0.7198	0.9818	0.5294	0.9516	0.9032	0.9718	0.8581	0.9529	0.4228	0.9585	0.9944	0.9997	0.5864	0.9779	0.8064	0.9646	0.569	0.9829	0.9428	0.9877	0.9437	0.9878	0.9818	0.9939	0.999
INC077C08	CG12199	1.25663	1.02007	1.00543	1.17197	1.12941	1.08293	1.11709	1.19829	1.09429	1.06527	1	1.18789	1.04738	1.18305	1.22114	1.11406	0.9197	0.9028	0.6569	0.7472	0.8465	0.7459	0.6116	0.7862	0.9005	0.8815	0.6321	0.8815	0.6321	0.5701	0.7684	0.5722	0.1579	0.2362	0.2901	0.2817	0.1449	0.3207	0.401	0.5357	0.1926	0.4264	0.1912	0.1014	0.2764	0.1074	0.2228	0.2917
INC086E07	CG12201	1.18396	1.62183	1.27921	2.60167	2.71575	2.93105	1	1.83245	1.83212	2.03528	2.91719	1.49819	2.62166	1.14689	1.81613	1.72109	0.107	0.435	0.0351	0.0252	0.0208	0.6287	0.1658	0.1458	0.0262	0.048	0.2871	0.0109	0.5338	0.0839	0.1453	0.7578	0.1101	0.0858	0.0767	0.8372	0.3823	0.378	0.2364	0.1129	0.591	0.0584	0.8586	0.3294	0.4241	0.0912	0.0699	0.0594
INC155B04	CG12202	1.18145	1.33982	1.35912	1.08393	1.47591	1.12973	1.08845	1.61706	1.37548	1.68354	1.01019	1.15966	1	1.12937	1.18078	1.42488	0.3263	0.3324	0.5974	0.2476	0.5583	0.5952	0.1767	0.343	0.0799	0.6271	0.5237	0.7136	0.5531	0.4953	0.29	0.4733	0.7767	0.3537	0.7887	0.7426	0.2624	0.4625	0.2462	0.735	0.6607	0.8693	0.7043	0.7086	0.4097	0.8297	0.4015	0.7453
INC116C03	CG12203	1.21191	1.36754	1.17353	1.30004	1.70959	1.06435	1.05699	1	1.25544	1.11543	1.80643	1.37595	1.03313	1.51477	1.39641	1.28071	0.2164	0.5553	0.3512	0.0286	0.7615	0.7608	0.8782	0.4347	0.6817	0.0333	0.2455	0.8191	0.1152	0.2105	0.3747	0.8711	0.6443	0.0608	0.9778	0.931	0.9785	0.7145	0.8826	0.0893	0.4865	0.9651	0.272	0.4448	0.6736	0.2128	0.0068	0.7335
INC054H05	CG12206	1.34444	1.18801	1.18682	1.15764	1.15295	1.07634	1	1.12834	1.16881	1.25207	1.01414	1.16307	1.10048	1.05118	1.02966	1.12455	0.9414	0.9063	0.9563	0.9553	0.9982	0.9996	0.9844	0.9419	0.8579	0.9945	0.9428	0.992	0.994	0.999	0.9793	0.5115	0.6418	0.6515	0.9377	0.9731	0.7307	0.5787	0.2866	0.9354	0.594	0.8402	0.9308	0.9782	0.7691	0.65	0.6318	0.8725
INC112B01	CG12207	1.19397	1.52485	1.24279	1.13124	1.08365	1.04047	1.0588	1.16242	1.1009	1.34834	1.32301	1.10047	1.31021	1.29511	1.00402	1	0.036	0.4066	0.662	0.754	0.8295	0.7991	0.5801	0.721	0.1292	0.2604	0.7299	0.2592	0.295	0.8903	0.8913	0.9589	0.9935	0.9961	0.9997	0.9923	0.9694	0.9904	0.8098	0.8193	0.9923	0.8671	0.8748	0.9995	0.9994	0.8061	0.8294	0.8909
INC138H03	CG12210	1.14677	1.22294	1.16836	1.12283	1.07907	1.08583	1.17255	1.21171	1.20159	1.09868	1.16713	1.09447	1.26765	1	1.02328	1.10112	0.2989	0.4624	0.5658	0.6914	0.6762	0.4513	0.3297	0.3792	0.6547	0.4687	0.627	0.2289	0.8196	0.8226	0.6164	0.6796	0.7799	0.8679	0.9036	0.6301	0.5349	0.5525	0.7831	0.6231	0.7794	0.3955	0.9404	0.9594	0.8225	0.6562	0.7225	0.7214
INC080H09	CG12213	1.25234	1.31408	1.61861	1.38079	1.38544	1.31078	1.13669	1.37241	1.02188	1	1.68655	1.19796	1.34888	1.06261	1.29259	1.37597	0.4295	0.1805	0.3661	0.3763	0.4431	0.6399	0.3428	0.7629	0.7836	0.1603	0.5602	0.4023	0.7038	0.467	0.382	0.1675	0.4271	0.4303	0.5295	0.7074	0.4262	0.8141	0.8051	0.2051	0.6139	0.4694	0.7435	0.5214	0.4375	0.7825	0.694	0.7915
INC070C10	CG12214	1	1.77783	2.08893	1.52109	1.32862	1.2133	1.64808	1.34692	1.40056	1.06285	1.53541	1.53742	1.3311	1.55978	1.49209	1.58441	0.0042	0.0037	0.0358	0.1225	0.2025	0.018	0.0692	0.0853	0.3845	0.0584	0.051	0.092	0.0303	0.0387	0.037	0.2067	0.7909	0.9294	0.9826	0.6311	0.9274	0.8852	0.9842	0.7325	0.7308	0.9391	0.7341	0.8588	0.723	0.9252	0.9747	0.9859
INC093D04	CG12217	1.01073	1.35423	1.16203	1.32526	1.87972	1.78458	1.74692	1.50777	1.66628	1	1.57482	1.27319	1.39051	1.25799	1.43336	1.95913	0.0897	0.3527	0.1507	0.0105	0.0116	0.026	0.0428	0.0299	0.5066	0.0646	0.1952	0.1038	0.2186	0.0695	0.0096	0.6591	0.5357	0.0535	0.0526	0.126	0.3141	0.1831	0.8713	0.2889	0.5959	0.4567	0.6323	0.3756	0.0525	0.3125	0.0811	0.1067
INC094B05	CG12218	1.11545	1.14369	1.00065	1.06543	1.1079	1.03292	1.40792	1.18199	1.2334	1.2177	1.04011	1.01683	1	1.13506	1.08135	1.16532	0.4266	0.7359	0.6196	0.5197	0.7086	0.0769	0.3304	0.2557	0.2587	0.6498	0.7044	0.7724	0.4593	0.5894	0.3864	0.8274	0.7007	0.6	0.8326	0.0729	0.398	0.2929	0.3595	0.6962	0.7743	0.8276	0.5258	0.6684	0.4354	0.3181	0.2519	0.4201
INC056D08	CG12229	1.24805	1.2289	1.17967	1.13987	1.08442	1.00405	1.23691	1	1.20606	1.40857	1.44868	1.28617	1.18497	1.21552	1.2121	1.16269	0.5479	0.6142	0.7127	0.803	0.9249	0.5107	0.92	0.5806	0.1594	0.1875	0.4232	0.6483	0.5501	0.5658	0.6665	0.6225	0.7229	0.8299	0.9755	0.4878	0.9139	0.5461	0.1942	0.164	0.3893	0.6228	0.518	0.5416	0.6674	0.605	0.7119	0.855
INC101G04	CG12233	1.11944	1.2724	1.26832	1.41411	1.35436	1	1.17628	1.12247	1.38799	1.29554	2.04378	1.41093	1.25975	1.76715	1.44284	1.49149	0.0879	0.125	0.0079	0.0321	0.8734	0.3239	0.4863	0.0245	0.0273	0	0.0092	0.106	0	0.0081	0.0057	0.49	0.0883	0.2203	0.9996	0.7643	0.9049	0.1874	0.4195	0	0.1277	0.5286	0.0002	0.071	0.0433	0.0747	0.2416	0.9939
INC008A08	CG12236	1.24672	1.21667	1.32561	1.23136	1.22351	1.3003	1.25874	1.33869	1.18161	1.18926	1	1.26066	1.12513	1.33416	1.20104	1.12824	0.5969	0.2566	0.53	0.5726	0.3289	0.4647	0.2105	0.6889	0.7239	0.9718	0.4545	0.8543	0.2458	0.652	0.8361	0.1168	0.4452	0.4955	0.1929	0.3859	0.1557	0.6109	0.602	0.965	0.3701	0.8276	0.1659	0.5874	0.8065	0.8378	0.823	0.5727
INC010C10	CG12238	1.29388	1.03714	1.16442	1.11038	1.10974	1.23277	1.19858	1.32226	1.18141	1.24607	1	1.07594	1.08133	1.23632	1.06651	1.08638	0.951	0.7341	0.8274	0.8284	0.6293	0.6851	0.4308	0.7435	0.6261	0.9347	0.8695	0.8964	0.6087	0.8834	0.8608	0.1474	0.276	0.2859	0.0617	0.1572	0.0368	0.1924	0.0991	0.585	0.4076	0.3902	0.1232	0.3899	0.3537	0.6429	0.6221	0.3308
INC046G07	CG12239	1.61718	1.71696	2.47191	2.21	1.32158	1.19139	2.02421	1.52363	1.62013	1.77637	2.35213	1.10273	1.63591	1.86958	1.99939	1	0.4129	0.2131	0.2199	0.7082	0.8042	0.2777	0.5863	0.4905	0.4141	0.1892	0.8081	0.4958	0.3617	0.28	0.8965	0.2317	0.2543	0.7998	0.8943	0.3301	0.6429	0.5601	0.4749	0.2377	0.8432	0.5521	0.4158	0.2654	0.9407	0.6311	0.8998	0.926
INC110E10	CG12240	1.00401	1	1.11891	1.72757	1.49167	1.22944	1.33695	1.28332	1.37019	1.10607	1.31547	1.3425	1.39841	1.63376	1.24331	1.24027	0.5279	0.3023	0.0048	0.0217	0.1503	0.0823	0.1024	0.0619	0.2735	0.1053	0.0751	0.0458	0.011	0.14	0.1489	0.197	0.0004	0.0029	0.0698	0.0452	0.0593	0.023	0.2719	0.073	0.0399	0.0247	0.0022	0.0507	0.0765	0.0057	0.053	0.2959
INC098E07	CG1225	1.51159	1.28545	1.58812	1.4975	1.47755	1.17894	1.3657	1.13629	1.14385	1.64957	1	1.00658	1.73708	1.18583	1.21095	1.00265	0.7563	0.4549	0.5143	0.5347	0.8152	0.6532	0.8552	0.8165	0.3767	0.8591	0.8869	0.3388	0.7824	0.8008	0.9073	0.1711	0.2549	0.2942	0.669	0.4132	0.6799	0.6516	0.1945	0.7497	0.7876	0.1115	0.6206	0.6259	0.8366	0.5795	0.5967	0.8617
INC031H10	CG12251	1.1817	1.18557	1.04028	1.05435	1.05369	1.35387	1	1.18789	1.24012	1.12417	1.11971	1.02584	1.10456	1.28173	1.14157	1.3773	0.4726	0.8419	0.8305	0.8424	0.1062	0.9038	0.4594	0.3439	0.6831	0.6532	0.8668	0.7117	0.25	0.6108	0.101	0.9227	0.887	0.912	0.05	0.9274	0.484	0.3526	0.6747	0.6717	0.8861	0.7433	0.2546	0.6714	0.0801	0.4401	0.4644	0.0089
INC091H03	CG12262	1.61802	1.96001	1.36007	1.28422	1.66979	1.42634	1.1902	1.32459	1.21306	1.08049	1.3373	1.33392	1.31006	1.13476	1.24757	1	0.0134	0.9363	0.9896	0.3655	0.892	0.9965	0.9783	0.9966	1	0.9482	0.9655	0.9881	0.9993	0.9956	1	1	1	0.9789	0.9999	1	1	1	1	1	1	0.9994	1	1	1	0.7808	0.0119	0.2879
INC155H11	CG12264	1.18852	1.2024	1.48073	1.14424	1.10084	1	1.23148	1.50345	1.13125	1.43435	1.09606	1.22376	1.21552	1.2837	1.24505	1.05097	0.4645	0.1196	0.5979	0.6835	0.8503	0.4184	0.0658	0.62	0.0766	0.6698	0.4484	0.463	0.3385	0.394	0.7575	0.0762	0.6414	0.7357	0.9505	0.4374	0.0733	0.6699	0.1247	0.7045	0.452	0.4819	0.332	0.3982	0.8091	0.981	0.9659	0.99
INC054H10	CG12278	1.54954	1.48905	1.20844	1.03546	1.74762	1.91528	1	1.00764	1.16673	2.49064	3.29029	1.03908	2.15291	1.36488	1.45506	2.63522	0.59	0.7941	0.8816	0.3099	0.1569	0.9671	0.9722	0.8764	0.0142	0.0127	0.9458	0.0522	0.7129	0.6281	0.0399	0.8017	0.8924	0.2281	0.0836	0.967	0.9594	0.8531	0.0128	0.0057	0.9349	0.0253	0.6665	0.5565	0.0223	0.8448	0.1264	0.0717
INC006C02	CG12284	1.0093	1	1.1377	1.20897	1.25739	1.34928	1.10931	1.16334	1.76409	1.07217	1.15791	1.13562	1.14236	1.19654	1.1058	1.39762	0.5257	0.3067	0.2142	0.1599	0.081	0.3542	0.2371	0.0068	0.3566	0.3161	0.2865	0.2852	0.2288	0.342	0.0659	0.2179	0.1739	0.1145	0.0392	0.3246	0.2338	0.0019	0.3759	0.2871	0.2613	0.2429	0.1951	0.2822	0.032	0.3769	0.3251	0.2093
INC040D01	CG12286	1.19477	1.53745	1.68859	1.6057	1.67012	1.82735	1.4483	1.506	1.711	1	1.65579	1.69869	1.50458	1.56088	1.55744	1.77181	0.0459	0.0284	0.0453	0.0427	0.0077	0.1517	0.0638	0.0375	0.8043	0.1536	0.038	0.1139	0.0758	0.0685	0.0237	0.2266	0.3783	0.3028	0.0974	0.6618	0.566	0.2839	0.9693	0.4123	0.2827	0.5608	0.4716	0.4679	0.1983	0.6554	0.5109	0.3078
INC019E11	CG12287	1.27514	1.24366	1.24216	1.27014	1.1987	1.31025	1.36386	1.38489	1.19859	1.07834	1.07283	1.32341	1	1.29599	1.2418	1.10411	0.5956	0.5897	0.5291	0.6985	0.4135	0.3293	0.2392	0.6817	0.9545	0.8755	0.4174	0.98	0.4574	0.6032	0.8862	0.5064	0.4149	0.6365	0.2701	0.2352	0.165	0.6116	0.8814	0.8344	0.3307	0.9682	0.3727	0.5114	0.8444	0.396	0.6041	0.306
INC036F07	CG12287	1.04776	1.54857	1.44686	1.50376	1.45668	1.48329	1.33246	1.45435	1.87878	1	1.00698	1.35862	1.47083	1.24801	1.53768	1.33429	0.0444	0.1865	0.0937	0.1084	0.07	0.1634	0.0838	0.0209	0.5897	0.5675	0.1707	0.0738	0.2568	0.0526	0.1738	0.5945	0.5433	0.6036	0.6154	0.727	0.6047	0.2371	0.9588	0.8878	0.6809	0.598	0.7977	0.5151	0.7379	0.4558	0.4847	0.4707
INC052F07	CG12289	1.65373	1.6627	1.38075	1.5638	1.82322	1.51267	1	1.30271	1.63043	1.73035	2.04585	1.37997	1.99098	1.84539	2.0474	2.08126	0.4781	0.7903	0.6207	0.3119	0.69	0.9941	0.9334	0.5333	0.4104	0.1686	0.816	0.1713	0.2899	0.1215	0.1287	0.7923	0.6415	0.2864	0.7482	0.9937	0.9166	0.5418	0.4256	0.1781	0.8359	0.1693	0.2963	0.0919	0.106	0.1847	0.0838	0.3332
INC032E11	CG12292	1.17791	1.8726	2.12333	1.81573	1.10605	1.64788	1.20143	1.24456	1.02499	1.51683	1	1.00315	1.65562	1.28079	1.24894	1.29118	0.0421	0.0965	0.1202	0.5668	0.1464	0.4773	0.4437	0.6352	0.2915	0.6138	0.6551	0.2064	0.4337	0.4339	0.4075	0.3805	0.547	0.9477	0.6976	0.8896	0.8964	0.9202	0.6539	0.8626	0.9349	0.6255	0.8386	0.8702	0.8272	0.7199	0.939	0.7375
INC155E11	CG12292	1.37556	1.71217	1.62247	1.59493	1.63377	1.57906	1.75232	1.96042	1.95657	1	1.10691	2.15771	1.1495	2.77864	2.08911	1.60585	0.2388	0.3877	0.3994	0.368	0.3708	0.3128	0.2265	0.2491	0.6946	0.6349	0.2064	0.6309	0.1118	0.1582	0.3788	0.5382	0.5666	0.5493	0.6171	0.472	0.3598	0.3719	0.8257	0.8008	0.3008	0.8073	0.1622	0.2244	0.5597	0.553	0.5008	0.5175
INC120F06	CG12304	1.32597	1.6144	1.73249	1.73055	1.43885	1.05218	1.29153	1.87213	1.05204	1	1.10349	1.36518	1.05956	1.16595	1.01967	1.15837	0.1261	0.186	0.1332	0.3514	0.8643	0.554	0.0287	0.8631	0.8808	0.7708	0.4474	0.859	0.7135	0.9137	0.7325	0.4223	0.3865	0.7171	0.9917	0.8424	0.2258	0.9779	0.9635	0.9412	0.7531	0.9823	0.9385	0.9969	0.9445	0.4959	0.7578	0.9581
INC007C11	CG12307	1.03518	1.13909	1.14707	1.26957	1.06511	1	1.13894	1.04061	1.59467	1.15248	1.66284	1.14903	1.22955	1.22227	1.1684	1.17242	0.2717	0.3166	0.129	0.4371	0.5801	0.3158	0.4848	0.0112	0.2513	0.0198	0.2919	0.1772	0.1987	0.2515	0.2541	0.4973	0.242	0.6752	0.8361	0.5017	0.7029	0.0332	0.4766	0.0453	0.4985	0.3339	0.3547	0.4424	0.436	0.2418	0.6557	0.7548
INC050B01	CG12321	1.25375	1.51392	1.35305	1.13183	1.33051	1.30542	1.3309	1.13088	1.0695	1.10033	1.20574	1.01298	1.45119	1.03807	1.22557	1	0.0992	0.3253	0.735	0.3552	0.3905	0.3596	0.7808	0.8452	0.8508	0.5873	0.9025	0.1661	0.8738	0.5562	0.9186	0.8371	0.9912	0.8541	0.9231	0.8125	0.9803	0.9911	0.9795	0.8957	0.997	0.6276	0.9943	0.9511	0.9988	0.9292	0.5471	0.6001
INC012H05	CG12323	1.26493	1.28387	1.31501	1.18803	1.20551	1.19716	1.23059	1.31893	1.03317	1.34435	1.2141	1.15853	1.21969	1.11582	1.29625	1	0.4407	0.3732	0.6895	0.653	0.6745	0.5819	0.3365	0.9446	0.253	0.5968	0.7598	0.6243	0.8279	0.4188	0.9519	0.3971	0.784	0.7469	0.8091	0.6472	0.3961	0.9708	0.3388	0.6572	0.8055	0.6964	0.8934	0.4578	0.9864	0.8667	0.7763	0.7948
INC050G08	CG12324	1.10887	1.20165	1.21898	1.09851	1.21978	1.11376	1.20576	1.28251	1.14422	1.14901	1.44264	1	1.22331	1.20304	1.13489	1.24595	0.2821	0.2768	0.5098	0.2563	0.4805	0.2888	0.1451	0.4198	0.3596	0.0676	0.7492	0.2426	0.2955	0.4227	0.2157	0.4606	0.7443	0.4453	0.7606	0.4928	0.3142	0.6266	0.6226	0.1409	0.8916	0.441	0.4981	0.673	0.373	0.7962	0.4997	0.7373
INC026G04	CG12333	1	1.21879	1.45991	1.27128	1.12731	1.6813	1.49826	1.70073	2.00923	1.52606	2.15118	1.19536	1.88902	2.11857	1.0864	1.6756	0.2615	0.2886	0.3407	0.3921	0.0681	0.147	0.0581	0.047	0.0881	0.0768	0.3769	0.0405	0.0554	0.414	0.1178	0.4002	0.4567	0.5872	0.073	0.2767	0.1881	0.119	0.2539	0.1376	0.5156	0.0887	0.0954	0.658	0.1679	0.627	0.6306	0.4079
INC028H08	CG12334	1.09415	1	1.16537	1.15235	1.02816	1.11912	1.29619	1.01664	1.3941	1.10052	1.45212	1.16844	1.21302	1.15703	1.08851	1.21278	0.9225	0.2095	0.2314	0.8045	0.3783	0.0188	0.8665	0.0008	0.4492	0.001	0.1888	0.0702	0.2221	0.5275	0.0826	0.0038	0.0119	0.3136	0.0139	0	0.4109	0	0.0761	0	0.0143	0.0022	0.0194	0.0721	0.0018	0.5853	0.9669	0.7256
INC113D05	CG12338	3.07848	3.75446	4.70388	3.63526	4.73886	4.23359	4.49298	2.45492	3.29187	1	2.99916	2.65509	2.75291	2.79514	3.01193	5.80718	0.3299	0.219	0.3623	0.1683	0.222	0.1765	0.7746	0.4176	0.9733	0.5234	0.6394	0.6026	0.5983	0.5255	0.1394	0.2975	0.5318	0.2113	0.2869	0.2612	0.8987	0.6562	0.9917	0.7526	0.8213	0.8558	0.8697	0.8634	0.1488	0.8173	0.4929	0.6047
INC015H10	CG12343	1.02795	1.27624	1.58578	1.30987	1.22041	1.01468	1.40757	1.06251	1.39857	1.13294	1.35333	1	1.39939	1.21829	1.28026	1.48066	0.169	0.0462	0.1661	0.2632	0.5118	0.1315	0.4308	0.1181	0.3357	0.2444	0.5328	0.1239	0.2607	0.1764	0.0745	0.1066	0.4577	0.5891	0.8862	0.3555	0.7877	0.3547	0.675	0.4323	0.8386	0.3523	0.5717	0.4898	0.233	0.8488	0.8655	0.9704
INC116C08	CG12348	1.27698	1.18625	1.14898	1.13795	1.11316	1.20524	1.22127	1.33797	1.17074	1.16265	1	1.22744	1.10054	1.26931	1.11309	1.07966	0.7003	0.7192	0.7773	0.8138	0.6484	0.6053	0.363	0.7132	0.7798	0.9198	0.6056	0.8503	0.5348	0.823	0.861	0.6018	0.6375	0.6974	0.4484	0.4326	0.1989	0.535	0.551	0.836	0.3963	0.7155	0.3432	0.7049	0.7476	0.5301	0.5853	0.3814
INC028E12	CG12351	1.2174	1.35124	1	1.18257	1.22749	1.44807	1.03716	1.11302	1.21675	1.25399	1.15448	1.1717	1.237	1.15524	1.02513	1.23316	0.1984	0.9323	0.5975	0.484	0.0912	0.8819	0.7842	0.4971	0.3844	0.6269	0.6154	0.4367	0.6677	0.9155	0.464	0.9985	0.8906	0.8076	0.2421	0.9748	0.9405	0.8033	0.7216	0.8625	0.8665	0.7534	0.8945	0.9943	0.7863	0.0422	0.0502	0.0023
INC127F09	CG12352	1.10521	1.30771	1.22692	1.11537	1.12209	1.09437	1.03231	1.24538	1.30326	1.19134	1.33622	1	1.15513	1.04405	1.26738	1.31977	0.0278	0.1522	0.4725	0.4367	0.5409	0.742	0.0801	0.048	0.1637	0.0405	0.8561	0.2994	0.7126	0.0811	0.0346	0.8106	0.979	0.9751	0.9968	0.9931	0.713	0.5091	0.8512	0.4062	0.9971	0.9167	0.9925	0.6351	0.4568	0.9184	0.8627	0.9092
INC141H03	CG12358	1.31023	1.21784	1.32732	1.34371	1.35972	1.2614	1.10562	1.24872	1.21346	1.46915	1.50863	1	1.37035	1.04148	1.13807	1.3303	0.6226	0.4683	0.4506	0.4481	0.5636	0.7544	0.5922	0.6283	0.2958	0.3015	0.8587	0.4221	0.8221	0.7282	0.4868	0.2762	0.2756	0.252	0.4083	0.6939	0.4391	0.5111	0.1819	0.1627	0.8553	0.2426	0.7976	0.6809	0.3131	0.462	0.4458	0.6104
INC021B12	CG12360	1.09511	1.11838	1	1.19901	1.16105	1.12956	1.00389	1.03507	1.25423	1.09064	1.15104	1.20513	1.08861	1.13529	1.03309	1.16478	0.423	0.7884	0.2023	0.3041	0.385	0.789	0.7271	0.1053	0.5208	0.3583	0.1742	0.5201	0.3705	0.7152	0.2759	0.8902	0.2231	0.3363	0.4292	0.8476	0.7585	0.1305	0.5924	0.3984	0.226	0.6007	0.4405	0.8088	0.3341	0.0221	0.0799	0.1116
INC023G07	CG12361	1.24392	1.05851	1.09947	1.16422	1.13551	1.17083	1.08446	1.20424	1.07668	1.03848	1	1.14271	1.05677	1.14379	1.11809	1.03398	0.9662	0.8653	0.7348	0.8069	0.7258	0.8867	0.6288	0.918	0.9833	0.9614	0.8012	0.9499	0.7605	0.8289	0.9604	0.304	0.1364	0.2207	0.0855	0.4048	0.0945	0.4309	0.5755	0.6805	0.2229	0.4997	0.2292	0.2538	0.5911	0.2374	0.3667	0.2598
INC044B03	CG12362	1.3266	1.11621	1	1.09813	1.19937	1.07435	1.28379	1.24085	1.21441	1.14837	1.70877	1.04469	1.09065	1.04349	1.11583	1.19216	0.9653	0.9941	0.9603	0.7948	0.9722	0.5966	0.7531	0.7629	0.9533	0.0204	0.9824	0.9744	0.9827	0.9374	0.8135	0.9003	0.5763	0.188	0.6919	0.0848	0.1333	0.1845	0.3802	0.0005	0.751	0.6078	0.7388	0.4888	0.2141	0.1159	0.0284	0.2219
INC083C07	CG12374	1.32923	3.76621	1.72985	1	2.73371	1.80184	2.86501	1.54139	2.24723	2.19673	2.33285	1.8338	2.28717	2.73265	1.73123	2.41903	0	0.139	0.8869	0.0006	0.0688	0.0006	0.2171	0.0103	0.0032	0.012	0.0944	0.0052	0.0014	0.1052	0.0019	1	1	0.9663	1	0.9112	0.9999	0.9933	0.997	0.9756	0.9984	0.9854	0.9314	1	0.9892	0.9962	0.0131	0.4165
INC072D01	CG12376	1.51555	1.23521	1.50376	1.53627	1.59839	1.039	1.1784	1.22086	1.26588	1.17131	1.65077	1.182	1.00302	1.16529	1	1.40438	0.8368	0.5136	0.4809	0.4082	0.9477	0.7869	0.8532	0.7896	0.8141	0.3628	0.8518	0.9572	0.8545	0.9677	0.6272	0.2371	0.1428	0.0615	0.9105	0.5626	0.5271	0.445	0.5877	0.0858	0.6036	0.8872	0.6267	0.9269	0.2038	0.4462	0.4032	0.9175
INC038D03	CG12377	1.31462	1.10184	1.01413	1.21988	1.40152	1.32207	1.37293	1	1.20247	1.27679	1.30782	1.33897	1.40015	1.2252	1.35477	1.27754	0.9244	0.9601	0.7044	0.3263	0.4883	0.3874	0.9858	0.74	0.6054	0.5069	0.4547	0.3213	0.6859	0.4192	0.5878	0.7798	0.2068	0.0184	0.026	0.0742	0.7636	0.2689	0.1443	0.1483	0.0912	0.0393	0.2241	0.0325	0.1177	0.065	0.0101	0.0232
INC109D12	CG12384	1.0427	1.25457	1.18791	1.05845	1.13151	1.16991	1.22357	1.12984	1.1716	1.17449	1.48064	1.0899	1.43612	1.0019	1	1.07466	0.0809	0.1758	0.4339	0.2778	0.1973	0.1327	0.2602	0.2126	0.1275	0.0141	0.3839	0.0077	0.6066	0.603	0.4167	0.6946	0.9224	0.8085	0.7557	0.5705	0.7984	0.7076	0.6857	0.1503	0.8681	0.1322	0.9546	0.9723	0.8993	0.8613	0.6443	0.5533
INC054H12	CG12385	1.01766	3.80455	1.17804	1.60599	1.77991	1.59431	2.17736	1	1.87425	2.22986	1.47168	1.64541	1.83358	1.59217	1.70416	2.11476	0	0.1352	0	0	0	0	0.5681	0	0	0.0113	0	0	0	0	0	1	1	1	1	1	1	1	1	1	1	1	1	1	1	0.0008	0.0004	0.0044
INC055A04	CG12387	1.26807	1.79081	1.99535	2.71793	1.36016	1.43671	3.01794	3.76862	1.54713	1	2.36697	1.99619	1.49483	3.94901	2.51776	2.04957	0.1338	0.2333	0.0923	0.4166	0.3686	0.0968	0.0644	0.3188	0.7173	0.0752	0.174	0.3432	0.0301	0.0371	0.1474	0.4122	0.1965	0.787	0.8399	0.2014	0.1277	0.6593	0.9611	0.1748	0.3876	0.7956	0.0561	0.0529	0.3284	0.1405	0.7752	0.7384
INC094B12	CG12388	1.66282	1.35422	1.24768	1.25886	1.08608	1.42951	1.27642	1.59289	1.37885	1.24032	1.21821	1.27488	1.26459	1	1.04051	1.24969	0.9263	0.9501	0.9611	0.9982	0.8281	0.9492	0.6367	0.8819	0.9867	0.9499	0.9523	0.9553	0.9997	0.9998	0.9629	0.719	0.7149	0.9515	0.317	0.6383	0.1209	0.4502	0.7092	0.7109	0.6553	0.667	0.9755	0.974	0.7151	0.4871	0.821	0.2092
INC119D04	CG12389	1.48156	1.26444	1.21506	1	1.36438	1.3831	1.20625	1.48639	1.3928	1.74154	1.56361	1.55699	1.46056	1.60619	1.75204	1.54782	0.8506	0.8355	0.9891	0.687	0.665	0.8589	0.4644	0.6304	0.0967	0.3667	0.4043	0.5197	0.3362	0.139	0.4044	0.5875	0.9341	0.2931	0.2368	0.6083	0.1424	0.2803	0.0327	0.113	0.1545	0.1431	0.0966	0.0087	0.1037	0.9501	0.265	0.2362
INC098H09	CG1240	1.41866	1.92889	1.84788	1.68514	1.81745	1.69512	1.86787	2.08246	1.70073	1	2.11048	1.85449	1.23946	2.03167	1.52167	1.50707	0.0523	0.1831	0.2651	0.168	0.2099	0.1797	0.0502	0.2118	0.921	0.0671	0.143	0.7252	0.0819	0.3861	0.4033	0.5758	0.7212	0.6244	0.7709	0.5526	0.3785	0.7209	0.9942	0.3497	0.5644	0.9856	0.4045	0.9105	0.8849	0.6777	0.5267	0.6137
INC145H10	CG12400	1.58479	1.25343	1	1.28544	1.61628	1.27787	1.40671	1.17082	1.65693	1.38221	1.98192	1.41498	1.43505	1.67962	1.30083	1.53976	0.9538	0.9977	0.8978	0.4544	0.9212	0.7774	0.9787	0.3991	0.8669	0.1417	0.7592	0.7528	0.3681	0.9011	0.5848	0.9755	0.426	0.0273	0.4342	0.2261	0.676	0.035	0.2762	0.0104	0.2247	0.196	0.0271	0.3885	0.0735	0.0178	0.0002	0.0433
INC081C06	CG12403	1.06252	1.1585	1.18063	1.27469	1.24762	1.29312	1.23062	1.1952	1.00618	1.14599	1	1.25866	1.01167	1.28178	1.21396	1.08937	0.246	0.2243	0.0784	0.1347	0.0673	0.1425	0.169	0.672	0.2248	0.6645	0.0958	0.6682	0.0859	0.1647	0.4458	0.4118	0.1839	0.2376	0.1124	0.3112	0.4056	0.8791	0.5355	0.8316	0.2525	0.8673	0.2011	0.3188	0.6968	0.2434	0.3416	0.2276
INC015G10	CG12408	1.19512	1.94927	1.70106	1.84204	1.74164	1	1.49696	1.21222	2.39903	1.60209	1.61445	1.56248	1.84373	1.92586	2.15525	2.80033	0.006	0.0586	0.0243	0.0401	0.8291	0.1561	0.4792	0.0007	0.0319	0.114	0.1115	0.0143	0.0179	0.0048	0.0007	0.8111	0.6278	0.7364	1	0.8971	0.9852	0.1364	0.8344	0.7962	0.8689	0.6109	0.5319	0.2902	0.025	0.3146	0.4481	0.9949
INC052G09	CG1242	1.9604	1.71861	1.71641	1.41618	1.51148	1.34987	1.38625	1.55423	1.13811	1.509	1.12492	1.62941	1.25913	1.30209	1.33331	1	0.9207	0.8707	0.9988	0.9927	1	0.9991	0.9918	1	0.9987	1	0.9585	1	0.9998	1	1	0.4928	0.9809	0.9286	0.9992	0.9806	0.8287	1	0.9041	0.9989	0.6869	0.9985	0.9967	0.9966	0.9997	0.9905	0.9087	0.9928
INC082B06	CG12437	1.39864	1.96072	1.54584	1.50658	1.5643	1.71341	1.41801	1.40657	1.37906	1.51462	1	1.49289	1.55071	1.51908	2.03516	1.92258	0.0357	0.356	0.3813	0.3202	0.1603	0.4853	0.5153	0.5437	0.3561	0.9375	0.4089	0.2993	0.351	0.0375	0.092	0.8773	0.9277	0.8985	0.8173	0.9485	0.9673	0.9406	0.858	0.998	0.8746	0.9093	0.9092	0.4191	0.5416	0.5672	0.4757	0.3235
INC158G08	CG1244	1.25978	1.0409	1	1.11195	1.00908	1.08376	1.05211	1.15384	1.20535	1.23608	1.0338	1.26461	1.19496	1.17203	1.29118	1.11852	0.9423	0.9396	0.8319	0.9425	0.8836	0.8887	0.7769	0.6281	0.5832	0.8972	0.4883	0.6846	0.6922	0.4262	0.8106	0.6264	0.2716	0.6081	0.3363	0.4587	0.2251	0.133	0.0921	0.5169	0.0758	0.1411	0.1934	0.033	0.2858	0.1484	0.4663	0.2514
INC066H11	CG12443	1.29418	1.21701	1.17359	1.12285	1.14968	1.25841	1.12189	1.24166	1.24357	1.17408	1	1.20634	1.09583	1.05865	1.39233	1.1639	0.6738	0.726	0.8129	0.7893	0.5858	0.8136	0.6206	0.6134	0.8259	0.9395	0.6751	0.8999	0.8953	0.304	0.7693	0.6144	0.7258	0.6809	0.3825	0.7077	0.4412	0.4286	0.6093	0.8897	0.5272	0.7928	0.7953	0.1365	0.6473	0.6584	0.5744	0.3042
INC102B06	CG1246	1.27536	1.56124	1.00579	1.26547	1.06141	1.25071	1.18834	1.0797	1.31313	1.14092	1.34283	1	1.03155	1.11757	1.06161	1.11965	0.1532	0.7026	0.5168	0.7464	0.523	0.6012	0.7855	0.4429	0.6843	0.4476	0.8455	0.8055	0.6867	0.7643	0.6775	0.8362	0.7772	0.9189	0.831	0.8369	0.9254	0.74	0.8954	0.6635	0.9553	0.9487	0.8921	0.9617	0.8738	0.2648	0.4571	0.3072
INC144F11	CG12462	1.32877	1	1.26365	1.35652	1.27398	1.20329	1.29076	1.44632	1.29367	1.36353	1.52808	1.37505	1.37384	1.47874	1.41971	1.55129	0.9928	0.6404	0.4341	0.6274	0.7737	0.5824	0.2315	0.5787	0.3964	0.2005	0.411	0.3931	0.2451	0.3019	0.1139	0.0163	0.0032	0.0166	0.0175	0.0255	0.0008	0.0209	0.0108	0.0021	0.0103	0.0048	0.0008	0.0006	0	0.2572	0.473	0.6427
INC158G02	CG12462	1.40073	1.04668	1.23617	1.12427	1.14743	1.27056	1.90879	1	1.58466	1.32562	1.92234	1.08914	1.47715	1.29596	1.08826	1.52204	0.9523	0.7289	0.8835	0.843	0.6998	0.0656	0.9639	0.2595	0.6519	0.0757	0.8883	0.3846	0.6382	0.9061	0.3416	0.1243	0.3479	0.289	0.0809	0.0008	0.6106	0.0102	0.104	0.0016	0.4155	0.0197	0.1196	0.4126	0.0159	0.7564	0.6746	0.4357
INC023C09	CG12464	2.55719	2.65302	3.77459	2.49198	3.92996	2.41848	2.69714	2.78655	4.51356	1	5.12883	3.50955	3.13124	3.23469	3.57779	3.40998	0.4479	0.1524	0.5363	0.1358	0.5738	0.4392	0.3717	0.0414	0.9634	0.025	0.2655	0.2765	0.3025	0.1468	0.184	0.1032	0.5869	0.1247	0.6559	0.4902	0.4381	0.0426	0.9729	0.0219	0.2708	0.2708	0.3115	0.1299	0.1868	0.9078	0.4614	0.8916
INC128F08	CG12470	1.25398	1.24402	1.20192	1.12617	1.12348	1.1018	1.20246	1.2095	1.1185	1.23201	1	1.14943	1.08436	1.15683	1.17036	1.02803	0.5576	0.7453	0.9639	0.9658	0.9852	0.7468	0.7431	0.9678	0.6518	0.9987	0.9212	0.9941	0.8892	0.8747	0.9994	0.7898	0.9791	0.9824	0.9968	0.7223	0.6822	0.9678	0.5686	0.9998	0.9235	0.995	0.8989	0.894	0.9994	0.9086	0.8826	0.9399
INC064F03	CG12489	1.00745	1.34455	1.2335	1.29334	1.47643	1.28936	1.41315	1.32822	1.45265	2.0002	2.37524	1.55165	1	1.59283	1.05464	1.00061	0.1432	0.2624	0.1953	0.1185	0.225	0.1409	0.1441	0.1265	0.0175	0.0307	0.1114	0.5179	0.0771	0.4462	0.5112	0.6181	0.5553	0.3589	0.5741	0.4301	0.5107	0.4096	0.146	0.094	0.3297	0.8597	0.2722	0.8672	0.8816	0.3882	0.2591	0.4362
INC037H07	CG12498	1.088	1.07965	1.37149	1.05925	1.13562	1.17967	1.02712	1.3344	1.26795	1.18287	1.1413	1	1.12912	1.01765	1.1818	1.40689	0.5158	0.2364	0.5411	0.4497	0.4021	0.5664	0.2265	0.3199	0.3426	0.4578	0.5977	0.4448	0.5856	0.3898	0.2116	0.1531	0.5246	0.4257	0.3281	0.5603	0.2267	0.3043	0.3791	0.4534	0.5982	0.4301	0.5826	0.3291	0.1736	0.8156	0.7153	0.7007
INC102C09	CG1250	1.49523	1.57661	1.66739	1.63488	1.41966	1.51184	1.54367	1.76796	1.36001	1.56251	1	1.56193	1.41613	1.43562	1.35068	1.61075	0.3885	0.3304	0.3537	0.5876	0.4728	0.4388	0.2435	0.6542	0.389	0.9346	0.43	0.6016	0.5689	0.6796	0.3747	0.3707	0.4255	0.7402	0.6173	0.5437	0.2722	0.7802	0.5157	0.9764	0.5203	0.7326	0.6889	0.8533	0.4543	0.5471	0.7863	0.6975
INC124E04	CG1250	1.50651	1.2057	1.22199	1.8137	1.39852	1.59896	1.20918	1.38675	1.00169	1.7684	1.08476	1	1.54378	1.00462	2.22251	3.36241	0.8106	0.6922	0.3158	0.5746	0.4428	0.6875	0.5996	0.8182	0.3387	0.7336	0.7858	0.4799	0.8097	0.1248	0.0762	0.5017	0.1329	0.3441	0.1751	0.4958	0.3423	0.6621	0.162	0.5855	0.6495	0.2253	0.6511	0.0189	0.0328	0.1496	0.3875	0.2739
INC146A08	CG12505	4.10351	1	1.97043	2.63818	1.33922	5.12232	3.21953	2.82663	2.13849	2.20934	1.73218	4.23627	5.04759	3.56905	3.89842	3.0667	1	0.9944	0.9401	1	0.209	0.8113	0.9352	0.9745	0.9547	0.9756	0.4544	0.2495	0.6915	0.5702	0.795	0.0008	0	0.1203	0	0	0	0.0092	0.0099	0.0862	0	0	0	0	0.0006	0.0549	0.9407	0
INC009F03	CG12523	1.26241	1.35944	1.20613	1.2701	1.36381	1.40684	1.30756	1.21983	1.12154	1.20841	1	1.38732	1.23383	1.25557	1.33544	1.24466	0.2219	0.6423	0.4827	0.2573	0.1528	0.3832	0.6324	0.8571	0.6878	0.9586	0.2038	0.6001	0.5212	0.3186	0.5557	0.8973	0.7722	0.5057	0.3407	0.6228	0.8403	0.9638	0.8616	0.9923	0.4228	0.8275	0.764	0.5729	0.7951	0.2835	0.1198	0.0783
INC123F06	CG12529	1.47476	1.8183	1	1.08585	2.03497	2.15589	1.73018	1.71663	1.46896	1.51678	1.30717	1.4149	1.52298	2.40745	1.29395	2.45146	0.1747	0.7843	0.7761	0.1595	0.0592	0.2475	0.2407	0.5158	0.4633	0.6863	0.5701	0.4371	0.0244	0.7169	0.0495	0.8909	0.9044	0.3475	0.1628	0.5765	0.6032	0.8124	0.7545	0.8992	0.8327	0.805	0.1114	0.9622	0.1417	0.3829	0.0498	0.0565
INC011G10	CG12530	1.46234	1.28229	1.07257	1.0781	1.30347	1.17975	1.16103	1.23775	1	1.13457	1.07515	1.09331	1.06555	1.13143	1.07473	1.06099	0.9141	0.9931	0.9997	0.8705	0.9773	0.9804	0.9612	0.9997	0.9964	0.9916	0.9961	0.9979	0.9864	0.9988	0.9975	0.9773	0.9667	0.4271	0.829	0.8138	0.6334	0.9907	0.8689	0.9261	0.9327	0.9654	0.8746	0.9688	0.9754	0.4847	0.0329	0.1939
INC010C07	CG12532	1.5838	1.6782	1.15213	1.48736	1.56482	1.79389	1.57461	1.49226	1.30069	1.32668	1	1.31728	1.40785	1.34315	1.50586	1.22091	0.3651	0.8803	0.6021	0.5328	0.2387	0.5116	0.6655	0.8786	0.8021	0.9789	0.8353	0.7355	0.8131	0.6252	0.9125	0.912	0.7089	0.6564	0.3252	0.6372	0.7441	0.9312	0.8647	0.9892	0.9099	0.8461	0.8927	0.7629	0.9564	0.053	0.1011	0.0402
INC120B05	CG12534	1.60896	1.8052	1.29876	1.48495	1.79725	1.6693	1	1.37353	1.29075	1.71867	2.00106	1.38109	1.5691	1.00048	1.32673	1.32085	0.2385	0.8655	0.6689	0.254	0.4077	0.9949	0.8505	0.917	0.3295	0.1501	0.7906	0.5631	0.9939	0.8709	0.892	0.9809	0.8981	0.504	0.7161	0.9989	0.9526	0.9813	0.601	0.3002	0.9278	0.8091	0.9991	0.9784	0.985	0.1439	0.0305	0.0759
INC032G11	CG12537	1.44179	1.20117	1.21207	1.23104	1.1459	1.31723	1.21418	1.32665	1.11106	1.09469	1	1.31824	1.11587	1.19209	1.25199	1.12472	0.9015	0.8443	0.8302	0.9168	0.7298	0.8451	0.7156	0.9367	0.9809	0.9707	0.6767	0.9525	0.8611	0.8118	0.9301	0.4739	0.4406	0.624	0.2119	0.4674	0.257	0.6816	0.7124	0.8375	0.3071	0.6885	0.5219	0.3788	0.679	0.4566	0.6338	0.2975
INC064F04	CG1257	2.63701	2.16396	2.46101	2.56582	1.94515	2.09221	2.35672	1	2.45582	2.93138	3.06429	2.58444	2.57739	2.39359	2.24502	2.66294	0.9942	0.7818	0.6293	0.9993	0.9963	0.8838	1	0.7922	0.0556	0.0757	0.5855	0.6102	0.8429	0.9625	0.453	0.034	0.0111	0.9226	0.7006	0.1587	1	0.0651	0.0004	0.0003	0.0153	0.0121	0.1125	0.3117	0.0029	0.2567	0.9961	0.9769
INC001H11	CG12576	1.22764	1	1.24717	1.23921	1.44569	1.51323	1.50603	1.24672	1.18918	1.36808	1.13778	1.29272	1.53267	1.48752	1.34595	1.27133	0.9231	0.449	0.461	0.1485	0.0884	0.0977	0.4444	0.5734	0.23	0.6479	0.3577	0.0735	0.1042	0.2583	0.4053	0.0652	0.0915	0.0039	0	0.0031	0.0807	0.1146	0.0256	0.2108	0.0375	0.0005	0.0056	0.0048	0.0411	0.5404	0.1827	0.1161
INC043B11	CG12582	1.38573	1.68546	1.62152	1.85435	1.14276	1.37661	1.37132	2.36221	1.48307	1.33013	1	1.91726	1.19966	1.81545	1.89868	1.68512	0.3267	0.3636	0.2553	0.6581	0.4965	0.5022	0.1515	0.4253	0.5507	0.773	0.2413	0.6477	0.2825	0.2453	0.3231	0.5774	0.327	0.9285	0.8261	0.7401	0.1163	0.6929	0.754	0.9627	0.3206	0.883	0.3779	0.2661	0.4965	0.2411	0.8919	0.7328
INC026B03	CG1259	1.51745	1.33505	1.66148	2.36557	1.81917	1.97782	1.7216	2.38696	1.69068	2.17652	1.1665	1	1.53603	1.75821	2.52523	2.77788	0.6467	0.4245	0.1397	0.3089	0.2121	0.3458	0.0733	0.3832	0.2304	0.7107	0.8307	0.4922	0.3727	0.099	0.0487	0.3134	0.0636	0.1135	0.0198	0.1677	0.0246	0.2029	0.1135	0.6414	0.7834	0.3189	0.2439	0.0286	0.0092	0.1304	0.4162	0.3512
INC031F06	CG12598	1.60937	1.11369	1.2618	1.3159	1.30192	1.58784	1.7155	1.27953	1.34479	1.36034	1.07062	1.28981	1.14774	1.51475	1.19774	1	0.9817	0.8647	0.826	0.8458	0.5329	0.3854	0.9146	0.7934	0.8212	0.9643	0.779	0.9565	0.6044	0.9264	0.9854	0.2232	0.1868	0.1984	0.0129	0.018	0.2462	0.1907	0.1973	0.567	0.2946	0.4411	0.0891	0.3358	0.7067	0.4151	0.4521	0.1272
INC032C11	CG12600	1.17748	1.41647	1.67274	1.44454	1.54129	1.69763	1.49959	1.73033	1.34565	1.87487	1	1.53294	1.54126	1.60984	2.13991	1.62445	0.1586	0.1546	0.226	0.13	0.0518	0.1848	0.0552	0.3051	0.0288	0.7261	0.2492	0.1091	0.1616	0.0092	0.0964	0.3058	0.4606	0.3404	0.1755	0.4196	0.2078	0.58	0.1348	0.9056	0.4274	0.3457	0.3417	0.033	0.2799	0.7389	0.607	0.4692
INC154D06	CG12600	1.24692	1.15591	1	1.16743	1.7124	1.26028	1.19832	1.20646	1.12312	1.29354	1.2091	1.18519	1.24923	1.21245	1.474	1.45003	0.6535	0.7867	0.5981	0.1079	0.4629	0.5485	0.5485	0.6544	0.3923	0.5246	0.5685	0.4894	0.5294	0.2263	0.2801	0.7294	0.4981	0.0492	0.2966	0.4389	0.4221	0.5586	0.3062	0.4304	0.4817	0.3599	0.4255	0.1196	0.1826	0.2246	0.0284	0.1828
INC019B08	CG12605	1	1.11072	1.32794	1.42417	1.45307	1.17467	1.15976	1.0586	1.06016	1.22915	1.19336	1.29861	1.15165	1.32083	1.01873	1.04275	0.2591	0.0963	0.0442	0.0361	0.1939	0.2548	0.3799	0.3923	0.1228	0.2295	0.1199	0.2389	0.1033	0.4619	0.4188	0.1225	0.0576	0.0453	0.3475	0.415	0.6023	0.6019	0.309	0.3652	0.204	0.4132	0.1608	0.7213	0.6431	0.2833	0.2929	0.7451
INC156H01	CG12607	1.2697	1	1.02662	1.01038	1.07484	1.15368	1.21182	1.26184	1.09418	1.0067	1.06508	1.26297	1.16168	1.20721	1.12454	1.21836	0.962	0.8952	0.9284	0.8479	0.7304	0.6162	0.5082	0.8287	0.9744	0.8091	0.5047	0.7319	0.6113	0.7838	0.594	0.3827	0.4439	0.3056	0.1146	0.1019	0.0454	0.2847	0.4742	0.365	0.064	0.136	0.1134	0.1798	0.0893	0.5695	0.4034	0.2307
INC121F12	CG12608	1	1.90206	2.46226	1.49597	1.55946	1.47756	2.5689	1.28954	1.40833	1.21321	1.49737	1.8114	1.61057	2.26385	1.44475	1.20087	0.1426	0.1137	0.2666	0.2471	0.2493	0.0661	0.3387	0.2822	0.285	0.2452	0.1783	0.1772	0.0996	0.2775	0.3968	0.3051	0.7452	0.7305	0.8696	0.2358	0.8392	0.7852	0.8158	0.7132	0.5565	0.6908	0.3312	0.8696	0.9069	0.9084	0.8325	0.8416
INC131B02	CG1262	1.76669	1.34843	1	1.34622	1.33176	1.96911	1.74199	1.39163	1.65838	1.85941	1.60008	1.53271	2.57066	1.94816	1.61625	2.34196	0.9806	0.9999	0.9666	0.9692	0.2249	0.5326	0.9617	0.6578	0.3391	0.7079	0.8389	0.0031	0.2569	0.7255	0.0266	0.9933	0.4908	0.5345	0.0002	0.0375	0.4086	0.0663	0.0138	0.1498	0.179	0	0.0056	0.0695	0	0.0059	0.0226	0
INC040A09	CG12620	1.37317	1.733	1.70688	1.29125	1.30652	1.26671	1.50737	1	1.26359	1.45626	1.22787	1.11773	1.62675	1.38005	1.46477	1.23964	0.0791	0.1442	0.6309	0.6108	0.6795	0.3236	0.9658	0.6671	0.3405	0.7115	0.8357	0.1738	0.4954	0.3768	0.6781	0.542	0.969	0.9584	0.992	0.7805	0.9989	0.9487	0.8221	0.9498	0.9809	0.6455	0.8867	0.8327	0.9555	0.9819	0.9259	0.965
INC156A08	CG12625	1.22126	1	1.15794	1.11458	1.09886	1.14039	1.03489	1.24518	1.02056	1.09636	1.09159	1.27935	1.14344	1.29965	1.11461	1.0549	0.9555	0.6581	0.769	0.7944	0.6865	0.8613	0.4329	0.8813	0.8508	0.722	0.3753	0.7048	0.3362	0.7657	0.8643	0.08	0.1762	0.2035	0.1128	0.422	0.0449	0.4514	0.2573	0.2947	0.0484	0.1581	0.0511	0.1735	0.3407	0.653	0.6815	0.5324
INC005A08	CG1263	1.10372	1.07672	1	1.11986	1.11295	1.11953	1.16515	1.09726	1.12969	1.10875	1.13421	1.26492	1.08586	1.25488	1.07857	1.1032	0.6032	0.819	0.4342	0.4611	0.4389	0.2914	0.5252	0.386	0.4551	0.3994	0.0656	0.565	0.0974	0.5841	0.5025	0.8438	0.3225	0.3454	0.287	0.217	0.406	0.3041	0.3756	0.3213	0.0453	0.4681	0.0621	0.5098	0.3992	0.0663	0.1189	0.1107
INC077E09	CG1263	1.10362	1.17272	1.08406	1	1.17788	1.18662	1.17682	1.24224	1.21806	1.12486	1.26202	1.37268	1.01529	1.29247	1.03025	1.11728	0.246	0.5769	0.8592	0.252	0.2304	0.2899	0.1039	0.1713	0.4102	0.142	0.0149	0.8215	0.0707	0.7591	0.4757	0.8591	0.9787	0.4643	0.4557	0.4819	0.2609	0.3463	0.6612	0.2558	0.0423	0.9383	0.1377	0.9407	0.7224	0.8438	0.1745	0.1648
INC007F10	CG12632	1.30916	1	1.07338	1.11728	1.04085	1.15153	1.18246	1.31483	1.09533	1.18616	1.00229	1.14321	1.05584	1.09693	1.0541	1.07693	0.9994	0.9676	0.9492	0.9908	0.911	0.8594	0.4784	0.9634	0.9237	0.9866	0.9315	0.9913	0.9639	0.9869	0.9727	0.1517	0.0709	0.3101	0.0162	0.0367	0.0025	0.1586	0.0256	0.4976	0.06	0.2586	0.1455	0.245	0.1873	0.2746	0.6451	0.2162
INC009F09	CG12637	1	1.13458	1.4531	1.48364	1.07362	1.14054	1.24189	1.0346	1.34246	1.25492	1.02248	1.14653	1.08402	1.22492	1.03248	1.26351	0.2052	0.0433	0.0152	0.3519	0.2078	0.1284	0.4021	0.0363	0.087	0.4594	0.2288	0.3265	0.1153	0.4211	0.106	0.0951	0.054	0.629	0.4954	0.301	0.7066	0.1476	0.2968	0.6999	0.4792	0.6029	0.3173	0.7392	0.2578	0.4562	0.9393	0.8964
INC040B05	CG1264	1.78736	1.2195	1.95234	1.76346	1.3149	2.82013	2.57219	1.75515	2.3239	1.48704	1	1.24363	3.59279	2.266	2.15549	2.87736	0.855	0.4174	0.5115	0.7577	0.114	0.1718	0.5041	0.2624	0.6273	0.8672	0.7715	0.0597	0.2964	0.3136	0.1184	0.11	0.167	0.4023	0.0011	0.0163	0.122	0.0336	0.402	0.6713	0.4797	0.002	0.0391	0.0168	0.0043	0.625	0.8049	0.19
INC153H09	CG12641	1.40104	1.08884	1.12496	1.2087	1.16255	1.24609	1.31689	1.35922	1.21901	1.18922	1	1.34327	1.18203	1.28458	1.22261	1.02061	0.9824	0.9319	0.8568	0.9118	0.8124	0.6521	0.58	0.8317	0.9372	0.9734	0.603	0.9035	0.724	0.8482	0.9862	0.3872	0.1841	0.2693	0.0959	0.076	0.0367	0.2108	0.2669	0.6983	0.0927	0.2482	0.1361	0.1603	0.7031	0.261	0.3941	0.2261
INC134C06	CG12650	1.30784	1.13723	1.32313	1.04419	1.03591	1.13753	1.148	1.2516	1.0436	1.12493	1	1.16356	1.1628	1.21679	1.16342	1.04234	0.8399	0.4772	0.9205	0.9275	0.823	0.7679	0.6233	0.9192	0.9126	0.9354	0.7403	0.7805	0.656	0.7718	0.9223	0.0905	0.7433	0.7775	0.4945	0.4786	0.2393	0.7393	0.5329	0.7907	0.4524	0.4322	0.3356	0.4318	0.7415	0.9665	0.9599	0.8609
INC031D11	CG12653	1.41008	1.53341	1.39632	1.09444	1.29666	1.31308	1	1.10836	1.09788	1.33386	1.15158	1.48592	1.21224	1.24828	1.31367	1.03609	0.2983	0.5288	0.913	0.6776	0.6644	0.9577	0.9099	0.9163	0.6205	0.8431	0.3935	0.8016	0.7254	0.6634	0.9491	0.7673	0.9786	0.861	0.8805	0.9913	0.978	0.9842	0.7556	0.9478	0.5649	0.9323	0.8596	0.8626	0.9926	0.9054	0.6466	0.6495
INC108G05	CG12656	1.41915	1.78272	1.91243	1.45918	1.09099	2.04538	1.63119	1.77021	1.72721	1.41529	1.65543	1.52617	1.97418	1.40112	1	1.8422	0.0552	0.0416	0.4344	0.9399	0.0098	0.1982	0.0617	0.1052	0.5181	0.2109	0.3326	0.0182	0.5164	0.9831	0.057	0.2802	0.9361	1	0.1024	0.7345	0.5438	0.5817	0.9331	0.6759	0.8457	0.2356	0.9414	1	0.4167	0.9872	0.9998	0.3096
INC031H03	CG12662	1.26176	1	1.33576	1.74388	1.34107	1.77718	1.69584	1.74343	2.1511	1.11657	1.99286	1.66567	1.91224	1.92185	1.45554	1.62338	0.8389	0.4228	0.0979	0.4002	0.0755	0.1243	0.0802	0.0186	0.734	0.0569	0.151	0.0389	0.0604	0.2846	0.1898	0.0685	0.0071	0.076	0.0008	0.0116	0.0096	0.001	0.3487	0.0078	0.024	0.0005	0.0032	0.0185	0.0239	0.1272	0.4854	0.1062
INC016H10	CG12672	1.15748	1.07523	1.02016	1.08779	1	1.17949	1.19714	1.41554	1.1494	1.32731	1.08648	1.3113	1.14428	1.3205	1.20203	1.28686	0.7244	0.7975	0.6771	0.8495	0.4402	0.4016	0.042	0.5048	0.0673	0.6436	0.1837	0.5186	0.1634	0.376	0.2156	0.6765	0.4608	0.7374	0.1663	0.2092	0.014	0.3045	0.0398	0.4747	0.0661	0.2926	0.0574	0.1523	0.0697	0.3037	0.5606	0.1423
INC010D08	CG12676	1.51727	1.54155	1.58577	1.38898	1.62973	1.62474	1.37606	1.18919	1	1.11728	1.07693	1.44315	1.07127	1.18114	1.58795	1.81043	0.4468	0.3903	0.7052	0.3213	0.3026	0.733	0.9578	0.994	0.9884	0.961	0.6205	0.9915	0.9375	0.3817	0.1298	0.4039	0.7749	0.332	0.3092	0.7786	0.966	0.9986	0.9777	0.9706	0.653	0.9964	0.9758	0.4065	0.1271	0.8558	0.4235	0.4309
INC036C10	CG12679	1.14439	1.19241	1.28899	1.72343	1.43031	1.43769	1.32092	1	1.42117	1.18034	2.06396	1.2488	1.4333	1.34852	1.1584	1.43945	0.4014	0.2915	0.0212	0.1355	0.1202	0.2473	0.7858	0.1328	0.4235	0.0047	0.3452	0.1434	0.215	0.4765	0.1246	0.3279	0.0178	0.1237	0.0989	0.286	0.8571	0.159	0.5061	0.004	0.3906	0.1523	0.2418	0.5824	0.1241	0.0424	0.2964	0.2926
INC012E04	CG12682	1.91001	1.70737	2.35788	2.37469	1	1.95011	2.34853	2.58421	2.74725	2.03959	1.96548	2.98411	2.1094	3.20753	2.43629	2.61649	0.6126	0.3147	0.2712	0.9367	0.4791	0.2217	0.0762	0.0921	0.4582	0.4584	0.0993	0.3965	0.0569	0.2276	0.1777	0.2317	0.1521	0.9709	0.2688	0.1772	0.1105	0.0761	0.315	0.3623	0.0469	0.1865	0.0212	0.035	0.0613	0.4823	0.9769	0.6701
INC136F12	CG12683	1.37055	1.25926	1.3304	1.20167	1.27583	1.3705	1.28563	1.3903	1.18165	1.19131	1	1.281	1.16714	1.16099	1.26612	1.19524	0.7856	0.5871	0.8656	0.7153	0.5087	0.6928	0.4364	0.868	0.9261	0.9816	0.6747	0.9154	0.9043	0.7356	0.8574	0.2938	0.6762	0.4503	0.1759	0.4299	0.2043	0.6926	0.6654	0.9427	0.4443	0.7391	0.7562	0.4753	0.6708	0.8439	0.6386	0.4063
INC016B04	CG12684	1.13823	1	1.87814	1.49328	1.4766	1.27359	1.32517	1.32844	1.54271	1.33101	1.64895	1.69044	1.20637	1.49455	1.39984	1.33773	0.7494	0.0326	0.0957	0.1184	0.2914	0.2409	0.17	0.0649	0.2134	0.0468	0.0273	0.3827	0.0922	0.1644	0.2222	0.0038	0.0121	0.013	0.0401	0.07	0.0534	0.0055	0.086	0.0042	0.0009	0.1406	0.0123	0.0175	0.0511	0.8594	0.8264	0.9532
INC062F02	CG12689	1.35865	1.57387	1.50928	1.32857	1.57724	1.26746	1.45657	1	1.48781	1.76763	2.20684	1.07214	1.75615	1.21849	1.40762	1.65494	0.1793	0.3002	0.5455	0.2034	0.6545	0.3756	0.9575	0.3195	0.031	0.0109	0.8869	0.0507	0.7031	0.4272	0.146	0.6329	0.87	0.4764	0.9589	0.6704	0.9961	0.6269	0.2501	0.0305	0.9861	0.2218	0.9361	0.7853	0.3538	0.8176	0.37	0.8537
INC012F03	CG12690	1.58126	1.36704	1.41249	1.35691	1.44281	1.69815	1.66509	1.62779	1.66445	1.33907	1	1.73203	1.33222	1.73582	1.48676	1.44048	0.8542	0.7633	0.8298	0.7311	0.3126	0.3904	0.4256	0.3858	0.9055	0.9936	0.3238	0.8767	0.2994	0.6479	0.7274	0.4021	0.5119	0.3234	0.0267	0.1128	0.1108	0.1069	0.5501	0.9541	0.0837	0.5755	0.0683	0.2558	0.3478	0.6069	0.4331	0.1038
INC067H04	CG12692	1.36854	1.17121	1.01543	1.09725	1.2966	1	1.11496	1.09946	1.43717	1.25465	1.87523	1.23823	1.2823	1.14603	1.21773	1.34228	0.7452	0.8148	0.7714	0.5727	0.8824	0.7611	0.8127	0.4275	0.6654	0.12	0.6443	0.6004	0.7437	0.6812	0.5234	0.715	0.5962	0.3053	0.8219	0.5752	0.6022	0.1662	0.3993	0.025	0.4057	0.346	0.5354	0.4241	0.2533	0.3743	0.2068	0.514
INC016D03	CG12697	1.23183	1.03773	1.12265	1.24291	1.44557	1.49354	1.07425	1.12405	1.33999	1	1.46708	1.39899	1.25122	1.12478	1.31329	1.4624	0.8551	0.7041	0.4759	0.1917	0.1384	0.7563	0.7431	0.3185	0.9028	0.2288	0.2605	0.4615	0.6751	0.356	0.1601	0.2823	0.1064	0.0147	0.0039	0.4473	0.3162	0.0631	0.5843	0.0658	0.0602	0.1247	0.3348	0.0464	0.0109	0.239	0.0758	0.0519
INC040E06	CG12699	1.26304	1.30672	1.35199	1.36195	1.33856	1	1.35065	1.06904	1.63148	1.47626	2.27025	1.07386	1.58898	1.19763	1.26833	1.25714	0.3833	0.3059	0.2817	0.3327	0.9583	0.3211	0.9115	0.0301	0.0768	0.0001	0.8835	0.0391	0.6471	0.4876	0.5081	0.3647	0.3609	0.4186	0.9949	0.4101	0.9431	0.0504	0.1854	0.0001	0.9317	0.0617	0.7478	0.6136	0.6292	0.4771	0.551	0.989
INC072F03	CG12701	1.4016	1.14186	1.2359	1.19191	1.22655	1.26287	1.25765	1.39213	1.31307	1.32726	1	1.34925	1.17254	1.28044	1.17719	1.20308	0.9878	0.8935	0.943	0.914	0.8711	0.8632	0.5269	0.7455	0.7693	0.9974	0.6466	0.9745	0.8169	0.9584	0.9374	0.1597	0.3053	0.1924	0.0901	0.1648	0.0253	0.0831	0.0559	0.873	0.0463	0.3791	0.1292	0.3454	0.2849	0.6551	0.5254	0.4006
INC016E08	CG12703	1.63263	1.57979	1.22053	1.48509	1.68701	1.61626	1.5135	1.36667	1	1.28783	1.08969	1.16811	1.1972	1.13254	1.06853	1.32247	0.577	0.9327	0.6859	0.4234	0.5215	0.6661	0.8497	0.9946	0.9537	0.973	0.9661	0.9678	0.9762	0.9929	0.8631	0.9689	0.6434	0.3179	0.4215	0.6071	0.8078	0.9947	0.8822	0.9641	0.951	0.9592	0.9789	0.9971	0.8715	0.0846	0.0282	0.049
INC081C03	CG12720	1.197	1.00957	1.15199	1.12307	1.09754	1.15599	1.1136	1.49957	1.15155	1.13927	1.02599	1.26346	1.02097	1.24406	1.17862	1	0.9519	0.64	0.7357	0.7895	0.6323	0.7168	0.0138	0.6415	0.7121	0.877	0.3037	0.9332	0.3644	0.5711	0.9437	0.073	0.1304	0.1887	0.0584	0.1937	0.0004	0.1341	0.1234	0.4494	0.0245	0.4482	0.0291	0.053	0.5449	0.6134	0.6806	0.4836
INC051D11	CG12725	1	1.34201	1.62853	1.17706	1.09934	1.30727	1.02137	1.33014	1.45896	1.35992	1.22359	1.11712	1.55906	1.36919	1.25905	1.76275	0.136	0.048	0.2545	0.3527	0.1476	0.4596	0.0915	0.0637	0.0587	0.2379	0.3258	0.0278	0.1262	0.1858	0.0152	0.152	0.7631	0.8617	0.5479	0.879	0.5207	0.3473	0.4791	0.6405	0.8067	0.2172	0.4749	0.6513	0.0844	0.9631	0.9617	0.8493
INC153B04	CG12726	1.0961	1	1.25348	1.1234	1.1934	1.28002	1.02267	1.05233	1.26817	1.19872	1.32616	1.19045	1.41499	1.28271	1.21034	1.29131	0.8393	0.1009	0.3944	0.1912	0.0538	0.7428	0.6778	0.0686	0.1248	0.0306	0.2103	0.0035	0.0625	0.1458	0.0506	0.0021	0.0708	0.0166	0.0002	0.3975	0.3016	0.0032	0.0248	0.0031	0.0377	0.0001	0.005	0.007	0.0015	0.9275	0.7131	0.4162
INC031C07	CG12736	1.19273	1.42251	1.19298	1.21785	1.12554	1	1.18702	1.04738	1.23223	1.10021	1.21809	1.16764	1.03125	1.03407	1.14523	1.12666	0.0424	0.4915	0.4279	0.6847	0.9451	0.5067	0.8981	0.379	0.805	0.4356	0.5758	0.9187	0.8992	0.6558	0.6904	0.9656	0.9506	0.9871	0.999	0.9537	0.9951	0.8909	0.9867	0.8714	0.9562	0.9967	0.9968	0.9845	0.9845	0.4297	0.7118	0.9409
INC137H08	CG12740	1.17739	1.11761	1	1.20804	1.07413	1.02073	1.27529	1.16453	1.40684	1.11876	1.56264	1.13375	1.33606	1.14761	1.17929	1.47671	0.5778	0.6553	0.4604	0.631	0.719	0.3696	0.5131	0.229	0.5754	0.1797	0.5445	0.2771	0.5403	0.4867	0.1844	0.6238	0.4014	0.585	0.7145	0.2884	0.4379	0.165	0.5131	0.1203	0.4733	0.1957	0.4591	0.3926	0.1106	0.1668	0.3999	0.4696
INC041E10	CG12743	1.84521	2.88765	1.97619	3.83581	3.01599	1.87915	2.26777	1.16633	1.5679	1.43137	1	1.66267	1.61642	2.3888	2.63005	2.48417	0.0059	0.3869	0.0021	0.0323	0.4694	0.221	0.9913	0.7592	0.9308	0.9492	0.6491	0.7232	0.1586	0.039	0.1131	0.9768	0.1054	0.428	0.9398	0.814	1	0.9914	0.9984	0.9913	0.9712	0.9869	0.7875	0.7316	0.7385	0.0047	0.0591	0.5772
INC122C05	CG12746	1.47621	1.51048	1.00568	1.67055	1.53211	1.4504	1.58744	1.2261	1.34886	2.03774	1	1.78301	1.61136	1.74595	1.37653	1.76315	0.4618	0.8739	0.3533	0.463	0.5236	0.422	0.7699	0.6091	0.1324	0.8117	0.3147	0.3879	0.3029	0.597	0.3262	0.9168	0.3652	0.4811	0.5553	0.4461	0.7731	0.6214	0.1703	0.813	0.3253	0.4137	0.3251	0.6363	0.327	0.0167	0.1573	0.1541
INC098C01	CG1275	1.73141	1.29815	1.42435	1.07634	1.50651	1.24334	1.09004	1.21136	1.21337	1.33722	1.80488	1.03207	1.4165	1	1.08255	1.05653	0.9485	0.8318	0.9835	0.7486	0.9542	0.9854	0.9724	0.9663	0.923	0.4351	0.9978	0.8406	0.9965	0.9941	0.9923	0.2628	0.881	0.134	0.6474	0.8206	0.6491	0.6407	0.4279	0.0706	0.8943	0.2728	0.9271	0.9001	0.8909	0.9867	0.3676	0.7944
INC075H04	CG12753	1.37864	1.07928	1.52764	1.20636	1.16435	1.05503	1.48577	1.62529	1	1.30527	1.63173	1.20503	1.1539	1.21429	1.18293	1.28979	0.8935	0.3715	0.6907	0.7591	0.8821	0.385	0.1957	0.9107	0.6031	0.2833	0.6887	0.7891	0.699	0.7603	0.6083	0.1143	0.3448	0.3782	0.5522	0.1098	0.0334	0.6289	0.2229	0.0702	0.3526	0.3798	0.3229	0.3237	0.2266	0.8072	0.8004	0.8781
INC009A03	CG12758	1	1.5761	2.37162	1.90658	2.57795	1.76328	1.37546	1.19427	2.22649	1.99792	1.76484	1.08413	2.03191	1.08474	2.06553	1.74962	0.1699	0.0881	0.1256	0.0311	0.0945	0.1675	0.2442	0.0173	0.0326	0.1405	0.4236	0.0349	0.4113	0.0361	0.0971	0.2332	0.3324	0.0941	0.3139	0.6152	0.7238	0.2174	0.2969	0.4079	0.7794	0.2132	0.792	0.2255	0.414	0.7226	0.4448	0.7171
INC009A04	CG12763	1.28566	1.28585	2.04299	3.54045	1.62346	2.54091	6.0809	2.99501	1.38033	1.93631	1	2.24231	3.13294	2.15688	4.19498	5.74162	0.4871	0.2633	0.0943	0.4102	0.1843	0.0218	0.1434	0.4785	0.3138	0.6419	0.2624	0.1281	0.2508	0.0558	0.041	0.1842	0.0352	0.3726	0.1118	0.0056	0.0728	0.4638	0.2621	0.6647	0.1941	0.0623	0.1783	0.0123	0.0159	0.1254	0.6165	0.3698
INC121D06	CG12766	2.38874	2.95794	3.95439	2.8437	2.52436	3.404	3.37161	2.28431	5.19374	3.4998	8.5138	6.86731	5.54978	8.08105	1	3.23176	0.3283	0.157	0.3677	0.4617	0.2146	0.2594	0.5336	0.0637	0.1091	0.0079	0.0377	0.0208	0.0295	0.9236	0.2778	0.1391	0.5456	0.7461	0.2284	0.349	0.7198	0.0779	0.3205	0.0058	0.0482	0.0186	0.0298	0.9951	0.3982	0.9394	0.9422	0.7124
INC021F09	CG12769	1.50628	1.37701	1.60472	1.58254	1.28579	1.475	1.80417	1.7319	1.19853	1.26947	1	1.50837	1.44205	1.84558	1.6019	1.51474	0.733	0.3932	0.409	0.7978	0.5486	0.1701	0.2047	0.8909	0.9093	0.9796	0.511	0.6081	0.1443	0.3683	0.4944	0.2188	0.2199	0.6642	0.2714	0.067	0.0843	0.7903	0.692	0.9501	0.3098	0.389	0.046	0.1532	0.2967	0.5312	0.8349	0.6438
INC038G11	CG12770	1.36857	1.14329	1.07051	1	1.14244	1.04519	1.09212	1.09081	1.27367	1.13422	1.39779	1.0991	1.22981	1.35217	1.19557	1.07247	0.9195	0.9435	0.9859	0.9054	0.9797	0.9282	0.9604	0.6804	0.9537	0.4553	0.9299	0.7965	0.5418	0.8336	0.9469	0.735	0.871	0.5073	0.8024	0.6208	0.6437	0.2322	0.5282	0.1186	0.6197	0.2858	0.1134	0.344	0.6716	0.7244	0.3089	0.5697
INC062F08	CG12775	1.06349	1.22851	1.16159	1.09475	1.1791	1.26219	1.22424	1.15517	1.44679	1.30028	1.68963	1	1.62338	1.30774	1.25593	1.50367	0.1644	0.3017	0.4554	0.2574	0.1272	0.2077	0.2855	0.0437	0.0658	0.0139	0.6506	0.0026	0.1159	0.1605	0.0225	0.6633	0.805	0.6316	0.4074	0.5162	0.657	0.1618	0.3579	0.0476	0.8794	0.0283	0.3551	0.4488	0.077	0.6935	0.4748	0.2936
INC031C11	CG12782	2.21064	1.73842	2.56148	1.83925	1.56683	1.15063	1	1.82431	1.75564	2.59655	2.94947	2.56314	1.7019	1.3911	1.55936	1.5797	0.7975	0.3719	0.6742	0.7339	0.8379	0.9153	0.7269	0.6469	0.3302	0.3335	0.4264	0.6952	0.8048	0.782	0.7173	0.1576	0.4388	0.5895	0.7406	0.84	0.4604	0.5092	0.189	0.2025	0.27	0.519	0.6889	0.6253	0.5671	0.83	0.8137	0.8931
INC020B04	CG12787	1.70327	1.42913	1.1439	1.37596	1.50064	1.66394	1.46924	1.58621	1.29351	1.62032	1	1.20374	1.12712	1.31741	1.45846	1.5382	0.882	0.9889	0.8944	0.7652	0.5543	0.7967	0.6907	0.9473	0.6379	0.993	0.9653	0.9921	0.9164	0.824	0.7131	0.962	0.6069	0.3652	0.1029	0.4219	0.2414	0.7267	0.2341	0.9735	0.8358	0.9399	0.6903	0.4331	0.3027	0.0838	0.0391	0.0075
INC071D11	CG12789	1	1.18419	1.33482	1.30341	1.19491	1.48907	1.28685	1.28901	1.20687	1.53797	1.45974	1.3821	1.2398	1.31497	1.64869	1.39644	0.2707	0.2149	0.2109	0.2885	0.1308	0.2228	0.1886	0.2615	0.1464	0.1399	0.1661	0.2522	0.1992	0.0541	0.1622	0.359	0.3744	0.4808	0.2016	0.3951	0.382	0.4811	0.2311	0.251	0.3051	0.418	0.3529	0.0565	0.2559	0.5613	0.658	0.3631
INC101F02	CG12794	1.69776	1.38347	1	1.02079	1.41352	2.11549	2.78243	1.28449	2.38003	2.5087	2.69846	1.44434	1.08042	1.57199	1.31114	1.88056	0.8964	0.9949	0.9965	0.8199	0.1356	0.0092	0.9394	0.0416	0.0056	0.0282	0.7906	0.9856	0.6453	0.9165	0.2974	0.9854	0.9692	0.4274	0.0014	0.0001	0.6606	0.0012	0.0012	0.0016	0.398	0.8735	0.2463	0.6033	0.0334	0.4352	0.0216	0.0003
INC036B01	CG12795	1	1.27844	1.14223	1.10322	1.10165	1.30054	1.12429	1.70935	1.06527	1.07179	1.16694	1.06019	1.2502	1.11262	1.17779	1.10556	0.0769	0.334	0.3209	0.277	0.059	0.2656	0.0006	0.3741	0.3236	0.2368	0.381	0.0967	0.2912	0.1688	0.2859	0.6308	0.7686	0.8379	0.4384	0.752	0.0497	0.8539	0.8281	0.6811	0.8421	0.5619	0.7768	0.7155	0.8292	0.5649	0.5509	0.3415
INC092H12	CG12797	2.52457	2.30235	1.80567	1.73468	2.09554	1.84269	2.13893	2.76569	1.35943	1	1.52863	2.08862	1.56776	2.16299	1.80622	2.23913	0.6185	0.8268	0.8684	0.7052	0.8274	0.6788	0.3682	0.9642	0.9803	0.8837	0.7054	0.9101	0.6792	0.8431	0.6351	0.8269	0.8532	0.6516	0.8361	0.5995	0.2603	0.9668	0.9864	0.8603	0.6353	0.922	0.5808	0.8691	0.5509	0.5683	0.2932	0.4704
INC007E04	CG12799	1	1.11733	1.62583	1.25367	1.42906	1.42875	1.39662	1.14691	1.42779	1.1035	1.69588	1.39739	1.30061	1.28469	1.06909	1.18563	0.3505	0.0912	0.2538	0.1477	0.1058	0.1619	0.3511	0.1327	0.2959	0.051	0.1249	0.1529	0.2107	0.4158	0.3014	0.0878	0.3409	0.1928	0.0876	0.2185	0.4678	0.1982	0.525	0.0843	0.1988	0.2518	0.3095	0.5731	0.4246	0.8637	0.6521	0.6835
INC023D01	CG12802	1.51217	1.33047	1	1.1768	1.36371	1.55779	1.24098	1.44776	1.45804	1.77042	1.28433	1.20002	1.40892	1.33872	1.40374	1.46958	0.7762	0.959	0.8642	0.6924	0.4505	0.8041	0.5855	0.5599	0.2407	0.7438	0.8405	0.6233	0.7021	0.6401	0.5501	0.9413	0.7559	0.4413	0.1163	0.6351	0.3257	0.2994	0.1303	0.5652	0.702	0.3696	0.4804	0.3494	0.2809	0.1443	0.0641	0.0167
INC034H02	CG12813	1.76115	1.7357	1.14909	1.10909	1.43272	1.89323	1.75004	1	2.17033	2.25774	1.92308	1.26441	1.85839	2.73725	1.96084	1.555	0.5282	0.9805	0.9907	0.8645	0.3473	0.5173	0.9995	0.1571	0.0752	0.3639	0.9402	0.3883	0.0218	0.2898	0.7423	0.9971	0.9984	0.8979	0.2386	0.485	0.9981	0.1062	0.096	0.3155	0.9604	0.3394	0.0029	0.1891	0.755	0.592	0.0996	0.0026
INC129G12	CG12816	1	1.42632	1.25905	1.03712	1.26266	1.1935	1.79723	1.0213	1.73698	1.6533	2.06173	1.28183	1.64982	1.34446	1.20364	1.8378	0.0925	0.2511	0.4562	0.2517	0.278	0.046	0.4659	0.048	0.021	0.0162	0.2271	0.0498	0.168	0.2722	0.0508	0.687	0.8862	0.6744	0.8541	0.2253	0.8941	0.257	0.3075	0.1131	0.6446	0.2868	0.5903	0.7609	0.2292	0.8343	0.5016	0.5845
INC158G04	CG12840	1.27211	1.18463	1.19065	1.11266	1.25657	1.10277	1.09278	1.1621	1.23481	1.10986	1.40435	1	1.21858	1.06035	1.07564	1.17868	0.7122	0.6508	0.8053	0.5493	0.8292	0.8251	0.7383	0.5888	0.8658	0.3018	0.9315	0.6123	0.8681	0.864	0.6872	0.4699	0.6852	0.3192	0.7287	0.6974	0.5567	0.3955	0.6761	0.1646	0.8684	0.4115	0.7627	0.7594	0.5027	0.7104	0.3564	0.6888
INC122B05	CG12843	2.28573	1.94334	1.20482	1.31783	1.74783	1.59304	1.16749	1.41132	1.77697	2.0059	1	1.38039	2.20351	1.38906	1.39837	1.7796	0.697	0.8743	0.8716	0.7492	0.8341	0.9188	0.8538	0.7179	0.5934	0.9563	0.8707	0.5402	0.863	0.8854	0.7193	0.8589	0.8648	0.6623	0.8177	0.9227	0.8284	0.6077	0.4821	0.9601	0.864	0.3313	0.8568	0.9135	0.6176	0.358	0.1892	0.2537
INC145A02	CG12846	1.19231	1.26689	1.28836	1.13704	1.09523	1.20293	1.3171	1.10244	1.36938	1.17668	1	1.20991	1.25694	1.10579	1.26188	1.41891	0.3786	0.382	0.5838	0.6454	0.4833	0.3323	0.667	0.2677	0.5367	0.7758	0.4756	0.4113	0.6357	0.3965	0.2187	0.4604	0.7095	0.782	0.6455	0.4273	0.7691	0.3473	0.6429	0.8568	0.5867	0.5256	0.7497	0.5011	0.2726	0.771	0.7577	0.6187
INC117A11	CG12852	1.01832	1	1.09158	1.12873	1.04266	1.07114	1.02919	1.10622	1.03413	1.0173	1.0301	1.07313	1.0771	1.03663	1.01769	1.03185	0.6653	0.0834	0.0123	0.2897	0.1275	0.412	0.0273	0.3756	0.5119	0.4183	0.1317	0.0935	0.3534	0.501	0.373	0.0069	0.0004	0.131	0.0219	0.264	0.0127	0.2327	0.3503	0.2856	0.0511	0.0432	0.2032	0.3407	0.215	0.1738	0.8468	0.663
INC153G09	CG12853	1.36424	1.11691	1.73672	2.14419	1	1.04862	1.53803	1.47888	1.85841	1.65745	1.8475	1.59682	1.94524	1.61215	1.69325	1.45171	0.8458	0.1338	0.0189	0.8822	0.8911	0.2835	0.3564	0.0875	0.0695	0.1066	0.2343	0.0301	0.2148	0.1506	0.4038	0.0021	0	0.733	0.6982	0.0364	0.0617	0.0049	0.0221	0.0116	0.0167	0.0001	0.0138	0.0023	0.0867	0.0849	0.995	0.9966
INC068B05	CG12860	1.17428	1.98236	1.23353	1.32373	1.1963	1.18072	1.4259	1.09081	1.33356	1.37609	1.72091	1.47886	1.32305	1	1.06743	1.08303	0	0.298	0.0912	0.4148	0.4721	0.017	0.8226	0.068	0.0087	0	0.0058	0.0611	0.9565	0.8602	0.8111	1	1	1	1	0.9997	1	1	1	0.9336	0.9997	1	1	1	1	0.1465	0.6607	0.7269
INC038D12	CG12861	1.18103	2.1689	1.16689	1.2705	1.12182	1.07694	1.15707	1.06948	1.42765	1.28187	2.08732	1.11802	1.38776	1	1.10166	1.11793	0	0.554	0.2799	0.6516	0.7979	0.5699	0.831	0.0603	0.1898	0	0.6839	0.0887	0.923	0.7341	0.6648	1	1	1	1	1	1	0.9994	1	0.6082	1	1	1	1	1	0.1742	0.6286	0.7722
INC068B11	CG12868	2.377	2.09739	1.98415	3.18124	1.78398	1.25278	1.89591	1.31801	1.65891	1.01578	1.43717	1.44019	1.49767	1	1.57487	1.9952	0.5818	0.6082	0.2944	0.6721	0.851	0.6514	0.9199	0.7649	0.8799	0.8009	0.8191	0.7867	0.9281	0.7709	0.6174	0.5592	0.2174	0.6228	0.9639	0.5689	0.8508	0.7189	0.9081	0.7982	0.8219	0.8415	0.9742	0.8735	0.557	0.1112	0.5661	0.7671
INC046H11	CG1287	1.35188	1	1.03897	1.1793	1.18089	1.114	1.51128	1.11637	1.44423	1.30454	1.48029	1.59704	1.02711	1.22895	1.11467	1.3309	0.9957	0.9649	0.8647	0.8723	0.947	0.2035	0.9562	0.2966	0.635	0.2615	0.1182	0.99	0.7748	0.9368	0.5493	0.3282	0.0552	0.0606	0.1008	0.0005	0.1421	0.0004	0.0146	0.0016	0.0014	0.4043	0.0448	0.1426	0.0059	0.091	0.1437	0.2768
INC015A11	CG12870	1.17607	1.09973	1.11332	1.25028	1.15706	1.20312	1.18686	1.24307	1.10485	1.11929	1	1.05513	1.01104	1.09604	1.05817	1.05293	0.7691	0.6807	0.2666	0.5639	0.4088	0.4652	0.266	0.716	0.7203	0.9069	0.8659	0.9434	0.7538	0.833	0.8341	0.4428	0.0609	0.2782	0.1057	0.2237	0.1109	0.484	0.4204	0.7909	0.6884	0.8139	0.5171	0.6865	0.6761	0.0585	0.3299	0.1952
INC154F04	CG12870	1.34348	1.0736	1.23403	1.20752	1.19338	1.22652	1.17669	1.28722	1.20893	1.22788	1.04013	1.35376	1.04562	1.17299	1.095	1	0.9891	0.761	0.8222	0.844	0.7932	0.8589	0.6576	0.8077	0.8317	0.964	0.4733	0.9934	0.8486	0.9686	0.9963	0.0546	0.1116	0.1231	0.0401	0.2057	0.0401	0.1376	0.107	0.5881	0.0283	0.5918	0.2088	0.3988	0.7437	0.6123	0.638	0.5396
INC113H12	CG12875	1.04765	1.27624	1.33246	1.47618	1.64415	1.33821	1.40765	1.37948	1.40149	1.53181	1	1.73404	1.64484	1.53372	1.97127	1.22762	0.1014	0.1733	0.0501	0.0113	0.1031	0.1123	0.0411	0.0687	0.0297	0.5915	0.0339	0.0079	0.0411	0.0015	0.2092	0.4347	0.2449	0.0807	0.3751	0.3317	0.3262	0.3138	0.1978	0.8613	0.1138	0.0764	0.1926	0.0047	0.5687	0.2448	0.1851	0.4815
INC020G07	CG12876	1.18015	1.04547	1.00215	1.16692	1.14855	1.05404	1.18599	1.411	1.24219	1.1932	1	1.30747	1.03948	1.26599	1.19456	1.29001	0.8262	0.8585	0.533	0.5801	0.7853	0.4848	0.0994	0.3799	0.4587	0.8123	0.2541	0.8127	0.349	0.4656	0.2839	0.6506	0.1965	0.2354	0.4635	0.2126	0.0185	0.1154	0.1784	0.5974	0.0615	0.5038	0.1159	0.1348	0.0699	0.1017	0.1658	0.3524
INC070C06	CG1288	1.18066	1.0724	1	1.25545	1.17582	1.19128	1.34533	1.18544	1.36594	1.21028	2.09709	1.2415	1.49065	1.1493	1.21152	1.07718	0.8121	0.8961	0.2956	0.5207	0.468	0.1379	0.4767	0.1217	0.3924	0	0.3318	0.0196	0.5997	0.4407	0.7687	0.7634	0.0578	0.1812	0.1354	0.0298	0.1822	0.0237	0.1464	0	0.0972	0.0004	0.2785	0.1234	0.4774	0.0094	0.0759	0.0628
INC015D02	CG12897	1.20277	1.17207	1.19974	1.08131	1.08171	1.16304	1.17233	1.3332	1.12701	1.01545	1.03059	1.241	1.03386	1.08546	1.11638	1	0.5778	0.5027	0.7848	0.7818	0.5973	0.577	0.1957	0.7014	0.9348	0.8522	0.4128	0.8876	0.7743	0.7177	0.9073	0.4134	0.7647	0.7591	0.5407	0.4898	0.1426	0.6202	0.8591	0.8083	0.3256	0.8447	0.7324	0.6698	0.9098	0.8516	0.8087	0.6
INC156B11	CG12897	1.18097	1.39857	1.11874	1.2174	1.17323	1.30216	1.26774	1.27216	1.32755	1.01489	1.03231	1.3889	1	1.17107	1.19749	1.11301	0.1186	0.654	0.4512	0.5212	0.2706	0.3488	0.3123	0.2541	0.885	0.7587	0.1893	0.8609	0.539	0.4859	0.6485	0.9507	0.845	0.9066	0.7235	0.7373	0.7391	0.6406	0.983	0.9415	0.5199	0.9888	0.8717	0.8841	0.9426	0.2461	0.3602	0.1484
INC126C10	CG12902	1.03701	1.00833	1.13798	1.28716	1.02086	1.00553	1.10336	1.1177	1.51233	1.21342	1.90217	1.11014	1.2551	1	1.0563	1.21098	0.5798	0.3169	0.1108	0.5419	0.5777	0.3647	0.3004	0.0183	0.1458	0.0036	0.3476	0.1192	0.566	0.4555	0.2093	0.1724	0.0439	0.4485	0.5105	0.2924	0.2609	0.0077	0.1308	0.0007	0.2786	0.0774	0.5061	0.3665	0.1065	0.1844	0.7593	0.7884
INC015D06	CG12904	1.57688	1	1.20326	1.22495	1.12306	1.38583	1.55605	1.32416	1.21907	1.35684	1.43977	1.40664	1.27835	1.6883	1.14978	1.22724	1	0.9895	0.99	0.9974	0.905	0.5653	0.9591	0.9897	0.9693	0.7642	0.8581	0.9824	0.2888	0.9992	0.9855	0.0165	0.0167	0.1047	0	0	0.0007	0.026	0.0013	0.0016	0.0002	0.005	0	0.0714	0.0309	0.4028	0.7459	0.0783
INC068H06	CG12907	1.46071	1.20974	1.51929	1.37193	1.34016	1.24543	1.25724	1.03964	1.16219	1.12528	1.59072	1.13506	1.26345	1.17086	1.20469	1	0.9411	0.3839	0.6878	0.7227	0.8901	0.8688	0.9979	0.9575	0.9935	0.2768	0.9788	0.877	0.9488	0.921	0.9989	0.0142	0.1257	0.1783	0.3706	0.3712	0.895	0.6312	0.732	0.0312	0.6961	0.3557	0.6007	0.5147	0.9411	0.841	0.8377	0.948
INC114B09	CG12912	1.1391	1.12082	1.20264	1.2557	1.18955	1.13178	1.2187	1.1125	1.06476	1.05559	1	1.13902	1.07507	1.13506	1.20575	1.15707	0.5961	0.2631	0.1111	0.296	0.5363	0.2197	0.6315	0.8006	0.8879	0.919	0.4983	0.7833	0.5142	0.2362	0.4248	0.1289	0.0414	0.1795	0.4256	0.1363	0.5447	0.7666	0.7824	0.9044	0.4128	0.72	0.4339	0.138	0.3348	0.2485	0.5535	0.7899
INC111H01	CG12945	1.82199	1.89991	1.69205	1.93085	1.624	1.6773	1	1.22326	1.48926	2.04159	1.26483	1.4669	1.33153	1.38394	1.47407	1.91654	0.4635	0.5496	0.4554	0.5808	0.5484	0.8076	0.7368	0.6387	0.3799	0.7416	0.6444	0.7375	0.6805	0.649	0.4677	0.5994	0.4713	0.6903	0.7158	0.9163	0.8537	0.768	0.4456	0.8491	0.7546	0.8405	0.8394	0.8701	0.4958	0.3336	0.5356	0.4999
INC138D10	CG12958	1.33694	1.80704	1.92585	2.95961	2.07189	2.14233	1.08014	1	1.73171	1.21017	1.05929	1.61125	1.94196	1.65426	1.84733	1.65822	0.2381	0.2099	0.0464	0.1519	0.1232	0.6661	0.7286	0.2636	0.6846	0.7105	0.3516	0.1515	0.3285	0.2007	0.2917	0.3636	0.0279	0.2488	0.1175	0.9169	0.9624	0.5681	0.8678	0.9761	0.6376	0.3547	0.6062	0.4352	0.6562	0.0173	0.3834	0.3118
INC138E01	CG12959	1.44251	1.53394	1.37702	1.55301	2.11969	1.60051	1.76796	1.17229	1.56548	1.05412	1	1.74839	1.46594	2.54499	1.48177	1.82356	0.3696	0.569	0.3952	0.0854	0.3312	0.2097	0.8305	0.3695	0.8987	0.9136	0.2154	0.4697	0.0143	0.4412	0.1807	0.6923	0.4867	0.0955	0.4074	0.2689	0.8819	0.4616	0.9098	0.9515	0.2792	0.5917	0.0092	0.5784	0.2156	0.2518	0.0701	0.2698
INC122H09	CG12963	1.39286	1.37034	1.21481	1.44848	1.19934	1.38546	1.09199	1.1625	1.34273	1.17638	1.4631	1.25883	1.57668	1.24775	1	1.28562	0.5746	0.8772	0.363	0.9098	0.5369	0.9837	0.9679	0.6433	0.9807	0.3498	0.8256	0.1041	0.8345	0.9997	0.7883	0.9314	0.278	0.9214	0.4479	0.9893	0.9559	0.5836	0.9316	0.302	0.7955	0.0843	0.822	0.9999	0.7524	0.0253	0.5359	0.113
INC073G09	CG12964	2.01036	1.43909	1.2124	1.28842	1.41613	1.47738	1.39399	1.49282	1.35889	1.63824	1.32373	1.13517	1.34673	1.0954	1.71784	1	0.9268	0.9562	0.8938	0.7734	0.8855	0.8947	0.8857	0.9134	0.8477	0.9204	0.9559	0.9596	0.9621	0.7284	0.9467	0.7945	0.6519	0.5292	0.4556	0.54	0.4475	0.582	0.3058	0.6145	0.7655	0.627	0.8	0.2279	0.805	0.3884	0.3468	0.2635
INC047D04	CG1298	2.34463	2.11301	1.84004	1.98332	1.57692	1.57783	1.6177	1.9112	2.35815	1	1.33935	1.74906	1.39823	1.93237	2.42843	2.31182	0.6421	0.7239	0.6982	0.8873	0.9039	0.877	0.7749	0.4899	0.9727	0.9045	0.8027	0.9362	0.7032	0.4448	0.5185	0.6429	0.5839	0.8762	0.923	0.8339	0.6315	0.3587	0.9758	0.8996	0.7377	0.944	0.6125	0.2845	0.3715	0.3738	0.6812	0.6819
INC074B06	CG12983	1	1.60598	1.60621	1.5896	1.82402	1.35244	1.20176	1.3423	1.48143	1.30385	1.61178	1.34182	1.49832	1.51719	1.51393	1.80794	0.023	0.0604	0.0415	0.0162	0.1102	0.2513	0.0521	0.0519	0.2494	0.0472	0.1321	0.0709	0.0581	0.0477	0.0194	0.4932	0.5088	0.2459	0.8864	0.8688	0.8131	0.6701	0.7215	0.4999	0.7745	0.6414	0.604	0.6429	0.3026	0.5028	0.3156	0.7536
INC044D03	CG12990	2.10262	1.27967	1.27677	1.56865	1.89675	1.6937	2.07872	1.7249	1.63208	1.9289	1	1.66991	1.3786	2.28216	1.27702	1.60547	0.998	0.9936	0.9325	0.6938	0.8801	0.5261	0.8851	0.9057	0.7248	0.9984	0.8688	0.9881	0.3442	0.9975	0.9188	0.5224	0.103	0.0046	0.0246	0.0036	0.0509	0.1049	0.0179	0.8719	0.0944	0.3239	0.0004	0.5015	0.1015	0.0665	0.0091	0.057
INC016G12	CG12991	1.76941	1.4994	1.64058	1.23003	1	1.36668	1.62531	1.61745	1.77502	1.2164	2.14653	1.10261	1.60826	1.59849	1.76152	1.36477	0.8109	0.6006	0.8775	0.9713	0.7972	0.6207	0.6418	0.4849	0.817	0.2793	0.9265	0.6345	0.6369	0.5024	0.8176	0.3357	0.7706	0.9409	0.6273	0.3979	0.371	0.2655	0.7111	0.1127	0.8384	0.4005	0.4104	0.2041	0.6644	0.9162	0.9509	0.7159
INC025A03	CG12992	1.20711	1.24413	2.03851	1.04497	1.00097	1.05035	1.03684	1.19874	1.37806	1.11803	1.45074	1.21873	1.26964	1.27977	1	1.04849	0.4523	0.0255	0.7649	0.8339	0.7664	0.7837	0.5242	0.2741	0.6826	0.2106	0.5005	0.4045	0.3925	0.8313	0.7529	0.0103	0.7788	0.8359	0.7865	0.7834	0.5689	0.3319	0.6788	0.2606	0.5391	0.4539	0.4454	0.8466	0.774	0.9895	0.9906	0.9841
INC025A07	CG12993	1.37512	1.57922	1.99046	1.44882	1.26119	1.57189	1.43982	1.27578	1.43438	1.17176	1	1.38132	1.35296	1.32493	1.64571	1.4084	0.3017	0.1405	0.4527	0.5725	0.3335	0.4504	0.5623	0.4623	0.7078	0.7645	0.4919	0.5076	0.5431	0.3207	0.4932	0.1294	0.5958	0.7395	0.4949	0.6253	0.7429	0.6245	0.778	0.9109	0.6692	0.6807	0.7305	0.4306	0.6159	0.778	0.8687	0.7928
INC025G01	CG12997	1.17852	1.16872	1.61903	1.82022	1.12542	1.68483	1.35656	1.43052	1.50243	1.03639	1	1.66625	1.8234	1.14964	1.2368	1.30969	0.4896	0.1614	0.0767	0.5542	0.1095	0.3522	0.2256	0.2217	0.6732	0.6294	0.1702	0.0759	0.526	0.4164	0.3613	0.0975	0.0398	0.5756	0.0351	0.3134	0.2302	0.1869	0.6525	0.6372	0.1295	0.0372	0.5201	0.3631	0.3144	0.2893	0.8887	0.449
INC027C09	CG13003	1.05765	1	1.18813	1.36104	1.04694	1.62964	1.24369	1.4156	1.03733	1.08515	1.55175	1.26191	1.37819	1.71059	1.85238	1.00587	0.591	0.3683	0.2461	0.4994	0.1079	0.3752	0.2316	0.5222	0.4392	0.2444	0.3669	0.1982	0.166	0.0673	0.5419	0.277	0.1667	0.4326	0.0451	0.3174	0.1661	0.4575	0.3911	0.201	0.3073	0.1491	0.1266	0.0483	0.4845	0.2747	0.6655	0.1603
INC127E01	CG13004	1.61578	1.43937	1.06175	1	1.2008	1.74433	1.28548	1.1663	1.43195	1.73833	1.44933	1.31885	1.27688	1.51433	1.62929	1.45651	0.8213	0.9834	0.992	0.8702	0.3	0.9127	0.9883	0.7807	0.2501	0.7091	0.8874	0.9544	0.6666	0.4718	0.729	0.9647	0.9794	0.7617	0.0402	0.783	0.9296	0.52	0.0849	0.4796	0.7323	0.8441	0.3551	0.1185	0.4612	0.7016	0.2888	0.0066
INC025H01	CG13008	1.17066	1.07348	1.29433	1.00651	1.19631	1.18928	1.16671	1.08525	1.10828	1.19865	1.29741	1	1.24009	1.16241	1.27379	1.28293	0.6843	0.3216	0.767	0.4444	0.4675	0.5029	0.6731	0.6039	0.4433	0.3455	0.7685	0.3872	0.5097	0.3215	0.328	0.1106	0.6364	0.2584	0.2271	0.3176	0.4825	0.4412	0.3058	0.2047	0.6397	0.2007	0.3298	0.12	0.1588	0.9491	0.645	0.6936
INC077F10	CG13008	1.1701	1.87771	1.21281	1.35058	1.83602	1.42347	1.01527	1.01917	1.1521	1	1.52551	1.75959	1.4714	1.43621	1.19839	1.25124	0.1849	0.4924	0.4118	0.1966	0.3506	0.6312	0.6822	0.5199	0.6011	0.2941	0.2006	0.3304	0.3498	0.477	0.4374	0.7824	0.7837	0.5261	0.8602	0.8928	0.9124	0.8926	0.9222	0.686	0.545	0.7875	0.6896	0.9501	0.8857	0.3857	0.2151	0.382
INC123F09	CG13010	1.37158	1.21681	1.63124	1.94411	1.44034	1	1.87641	1.3767	1.55738	1.62391	2.15209	1.61272	1.58808	1.73852	1.535	1.32929	0.7826	0.1998	0.0423	0.4004	0.9391	0.1075	0.504	0.276	0.227	0.0299	0.229	0.2248	0.1401	0.2883	0.5492	0.0385	0.0036	0.156	0.9292	0.0287	0.239	0.0796	0.1093	0.0055	0.0614	0.0559	0.0278	0.0593	0.3017	0.1012	0.7239	0.9922
INC077H10	CG13030	1.27025	1.18775	1.08805	1.09358	1.08032	1.1715	1.13468	1.02812	1.47378	1.15924	1.82689	1.24937	1	1.10054	1.14601	1.14079	0.7034	0.8445	0.8637	0.8784	0.7266	0.7593	0.9502	0.1695	0.7868	0.0298	0.5493	0.9495	0.8068	0.7605	0.7728	0.7771	0.7589	0.7996	0.5563	0.6308	0.8626	0.0605	0.579	0.0096	0.3883	0.8985	0.6898	0.6147	0.6366	0.5138	0.5488	0.3041
INC077H12	CG13032	1.6855	1.49672	1.28937	1.52805	1.10029	1.1925	1.21662	1.3527	1.03989	1.55367	2.39658	1	1.2242	1.34579	1.38192	1.30358	0.6102	0.7397	0.6039	0.817	0.7896	0.7851	0.756	0.8881	0.5604	0.1992	0.8917	0.7653	0.7025	0.6904	0.7178	0.727	0.4697	0.8489	0.8677	0.725	0.6406	0.9102	0.4557	0.0591	0.9104	0.8015	0.6418	0.6689	0.6963	0.2029	0.677	0.5987
INC154C03	CG1304	1.66926	1.21949	1.13533	1.1421	1.35757	1.49418	1.35674	1.19627	1.01845	1.41021	1	1.45945	1.17894	1.56554	1.2677	1.25247	0.8816	0.9117	0.9258	0.7851	0.6681	0.7898	0.9167	0.9706	0.7817	0.9679	0.7048	0.9269	0.5973	0.8613	0.8719	0.6658	0.6565	0.2635	0.0581	0.2848	0.5354	0.8243	0.2346	0.8253	0.15	0.5792	0.0695	0.389	0.4124	0.4906	0.1802	0.0712
INC113D02	CG13041	1	1.26358	1.18158	1.44555	1.37922	1.44212	1.00236	1.44472	1.18347	1.30792	1.53329	1.09579	1.41958	1.11857	1.17562	1.50762	0.113	0.3055	0.1388	0.1133	0.0656	0.482	0.0958	0.279	0.1268	0.0746	0.3769	0.0763	0.3361	0.2466	0.0607	0.5804	0.3283	0.3258	0.2242	0.8182	0.3099	0.5971	0.4458	0.2421	0.7055	0.3012	0.6982	0.6537	0.1966	0.3089	0.3244	0.2876
INC017H04	CG13044	1.26002	1.91733	2.81589	2.68401	2.56117	1.66953	1.88034	1	1.82861	1.90091	2.66556	2.28125	1.64574	2.46702	1.97232	2.3038	0.0091	0.0001	0.0004	0.0009	0.0692	0.036	0.8773	0.0572	0.0182	0.0004	0.009	0.095	0.0034	0.0204	0.0074	0.03	0.0338	0.0282	0.8634	0.5452	0.9996	0.5924	0.5322	0.0636	0.2094	0.8169	0.1045	0.4454	0.1722	0.6251	0.6765	0.9937
INC027H05	CG13047	1.19004	1.49662	1.30344	1.20123	1.49326	1.57082	1.32207	1	1.55409	1.38778	1.56347	1.61762	1.53787	1.54645	1.85728	1.96773	0.1161	0.3943	0.4948	0.1421	0.092	0.3204	0.8284	0.1087	0.2657	0.1238	0.0881	0.1265	0.1268	0.0186	0.0094	0.7277	0.8619	0.5152	0.3543	0.7626	0.9901	0.4024	0.6527	0.3942	0.3265	0.4331	0.4323	0.0375	0.0229	0.7234	0.2718	0.2073
INC017H08	CG13049	1.08282	1.08013	1.29122	1	1.30704	1.30831	1.09518	1.19555	1.32796	1.36733	1.13165	1.10428	1.31979	1.44053	1.1208	1.21975	0.5165	0.2646	0.6376	0.2107	0.1784	0.4775	0.2771	0.1638	0.1108	0.4358	0.4685	0.1623	0.1088	0.4451	0.3063	0.209	0.6438	0.1602	0.1173	0.4797	0.2988	0.1504	0.172	0.4275	0.4563	0.1831	0.1013	0.4145	0.262	0.9014	0.4813	0.4665
INC027H06	CG13050	1.60292	1.18748	2.13504	1.77875	1.40871	1.77163	1.56124	1.36913	1.79742	1.29401	2.29623	1	2.06553	1.08116	1.66945	1.47829	0.9213	0.2532	0.3686	0.6599	0.3732	0.5401	0.7369	0.3394	0.7482	0.1561	0.916	0.2237	0.8952	0.4428	0.6134	0.0802	0.0951	0.2609	0.062	0.1688	0.2897	0.0581	0.4172	0.0326	0.6922	0.0363	0.6201	0.0852	0.2066	0.7283	0.8855	0.6763
INC050C02	CG13054	1.28421	1.21698	1.13779	1.27976	1.88696	2.07895	1.87864	1.45997	1.49148	1	1.55576	1.58628	1.45963	1.99715	1.82737	1.94384	0.5523	0.6134	0.4899	0.1578	0.1115	0.1615	0.3236	0.3166	0.764	0.297	0.2721	0.3444	0.1194	0.1507	0.1283	0.5966	0.4396	0.1183	0.0487	0.1317	0.2901	0.2661	0.6788	0.2432	0.2229	0.2739	0.0982	0.0869	0.0868	0.3413	0.0957	0.0795
INC026B09	CG13055	1.63704	1.12041	1.35447	1.2667	1.19018	1.67428	1.08998	1.24743	1.25934	1.3854	1.09995	1.06401	1.46641	1	1.44008	1.2218	0.9531	0.7604	0.8514	0.8938	0.4518	0.9251	0.8747	0.8081	0.8014	0.8893	0.8737	0.6805	0.9315	0.6826	0.8415	0.121	0.2491	0.3772	0.0044	0.5455	0.3061	0.3278	0.1924	0.5208	0.5657	0.0874	0.6408	0.0879	0.335	0.6429	0.7264	0.16
INC017H12	CG13057	1.04754	1.17328	1.10717	1.65626	1.63387	1.46599	1	1.31253	1.75067	2.00313	1.66446	1.5164	1.33927	2.5897	1.66997	1.94016	0.2005	0.3531	0.001	0.005	0.0156	0.6011	0.0493	0.0012	0	0.0068	0.0076	0.0493	0	0.0027	0.0009	0.6886	0.0055	0.0103	0.0242	0.8476	0.2275	0.0045	0	0.018	0.0383	0.186	0	0.0082	0.0003	0.0003	0.0034	0.0307
INC026C04	CG13061	1.59308	1	1.12433	1.17421	1.21978	1.74007	2.21286	1.18862	2.76633	2.71165	3.82664	3.43386	4.64688	2.48833	3.05339	3.35298	0.9793	0.9081	0.8657	0.8445	0.3616	0.0878	0.9114	0.0169	0.0051	0.0037	0.0033	0	0.0349	0.0036	0.0009	0.2605	0.2128	0.1538	0.0005	0.0004	0.2238	0.0001	0.0002	0	0	0	0.0002	0	0	0.3951	0.3464	0.028
INC011G07	CG1307	1	1.15763	2.43562	1.38182	1.25787	1.37778	1.52828	1.75599	1.64247	1.16555	1.08935	1.27234	1.29837	1.14193	1.3664	1.80655	0.2855	0.0272	0.1833	0.2592	0.1759	0.1211	0.0332	0.0734	0.3781	0.4109	0.2526	0.2394	0.3441	0.1747	0.0511	0.045	0.3018	0.4195	0.2765	0.2159	0.0941	0.1421	0.496	0.5645	0.3991	0.3551	0.523	0.2789	0.0798	0.9847	0.9614	0.9244
INC052D08	CG1308	1.35887	1.0438	1	1.20997	1.27579	1.24977	1.36437	1.55883	1.22279	1.54096	2.64594	1.28254	1.18848	1.42169	1.19449	1.38522	0.9175	0.8659	0.7171	0.6263	0.6572	0.4845	0.1804	0.6958	0.327	0.016	0.606	0.7181	0.4227	0.7336	0.4611	0.556	0.1989	0.1102	0.0629	0.098	0.0143	0.1888	0.0515	0.0013	0.1567	0.2089	0.0633	0.1611	0.0495	0.1573	0.1678	0.1917
INC031G02	CG1309	1.52199	1.42761	1.21154	1.42964	1.35705	1.47014	1.29124	1.60292	1.31023	1.20737	1.37498	1.03255	1.54715	1.10222	1	1.07921	0.6671	0.8654	0.6259	0.7568	0.587	0.8009	0.3635	0.7957	0.9263	0.6925	0.9813	0.4547	0.9594	0.99	0.9666	0.8482	0.4955	0.6526	0.389	0.7111	0.2318	0.7014	0.8116	0.59	0.9759	0.2946	0.947	0.9935	0.9746	0.1348	0.2444	0.1222
INC081H06	CG13090	1.54378	1.38425	7.67495	3.30868	1.94602	1.47101	3.67134	1.45462	4.87846	5.99922	2.91564	4.36746	1	2.95602	1.33467	2.95323	0.5591	0.0469	0.1272	0.3659	0.4999	0.0951	0.5208	0.0509	0.0612	0.2326	0.0772	0.6826	0.2228	0.5715	0.1894	0.0475	0.1108	0.3159	0.4186	0.0936	0.4722	0.0479	0.0601	0.2192	0.0665	0.6396	0.206	0.5389	0.161	0.8044	0.9315	0.9527
INC081H08	CG13091	2.26674	2.16999	1	1.39977	1.92392	1.68732	2.67247	2.21612	1.18682	2.42903	1.10004	1.79109	1.30323	1.91595	1.0227	1.58245	0.6512	1	1	0.929	0.9961	0.0999	0.5874	1	0.2263	1	0.9718	1	0.9132	1	0.9989	1	1	0.8903	0.9978	0.0347	0.4185	1	0.1695	1	0.9438	1	0.8582	1	0.9988	0.0005	0	0
INC082A07	CG13095	1.52586	2.61805	1.99638	2.80849	2.88877	2.69353	1.61766	1.81407	1.53556	3.42938	1	4.07834	2.52254	3.10537	1.25603	2.10835	0	0.0492	0	0.0002	0.0003	0.3507	0.0903	0.4797	0	0.9885	0	0	0	0.9194	0.0167	0.9856	0.2808	0.21	0.3941	0.9996	0.9924	1	0.0288	1	0.0022	0.6104	0.1303	1	0.9472	0.0013	0.0037	0.017
INC030D05	CG13098	1.27238	1.04121	1.29609	1.51531	1.21054	1.13622	1.53913	1.32175	1.72387	1	1.40758	1.35299	1.02725	1.21477	1.00462	1.32761	0.9329	0.4719	0.144	0.6166	0.7764	0.1346	0.3925	0.0307	0.9682	0.2831	0.3596	0.922	0.5999	0.9324	0.4009	0.0811	0.0022	0.1182	0.2348	0.0064	0.0421	0.0003	0.6027	0.0303	0.0442	0.5567	0.1466	0.6128	0.0347	0.0825	0.6466	0.7858
INC030G02	CG13109	1.40585	1.20947	1.26992	1.26118	1.26918	1.33556	1.37019	1.5288	1.07647	1.17616	1.0142	1.30241	1.15892	1.25081	1.27749	1	0.8787	0.7423	0.781	0.758	0.6441	0.5504	0.2409	0.9624	0.9441	0.9693	0.7111	0.9167	0.7791	0.7398	0.9906	0.3267	0.3672	0.3256	0.1595	0.1582	0.0393	0.7925	0.5742	0.871	0.2921	0.626	0.3897	0.3186	0.9408	0.5282	0.5063	0.351
INC086A12	CG13109	1.2609	1.26362	1.22838	1.24503	1.1839	1.26621	1.22346	1.30109	1.1529	1.1798	1	1.27957	1.13007	1.213	1.17802	1.16858	0.4929	0.6008	0.5605	0.7385	0.4675	0.5965	0.3669	0.8293	0.8044	0.9796	0.4411	0.8837	0.652	0.7417	0.7708	0.6465	0.5685	0.7735	0.4737	0.6203	0.381	0.8453	0.7571	0.9779	0.4439	0.8918	0.6746	0.7913	0.7944	0.4306	0.6474	0.362
INC019D01	CG13111	1	1.2501	1.7246	1.58466	1.21825	1.06303	1.05375	1.49624	1.14039	1.09001	1.1561	1.0596	1.30122	1.26759	1.15544	1.2391	0.1914	0.0527	0.078	0.2709	0.4092	0.4389	0.0804	0.341	0.3809	0.3751	0.437	0.1775	0.259	0.3113	0.2822	0.1117	0.1947	0.531	0.769	0.7187	0.2569	0.6136	0.6759	0.5868	0.6885	0.4225	0.4917	0.6512	0.5124	0.6673	0.8686	0.9517
INC114B07	CG13117	1.15292	1.87474	1	1.4066	1.76091	1.76784	1.56791	1.25708	1.39257	1.11538	1.88587	1.37039	1.87167	1.17375	1.87894	1.86804	0.0396	0.6266	0.2835	0.1231	0.0785	0.2112	0.3604	0.2671	0.5816	0.0805	0.2875	0.0298	0.4784	0.0439	0.1521	0.9113	0.7986	0.5623	0.6033	0.6891	0.8999	0.8133	0.9616	0.4938	0.8341	0.5	0.9343	0.5021	0.5175	0.1527	0.0967	0.1066
INC117C11	CG13120	1.37399	1.76074	1.4642	1.42671	1.09083	1.40909	1.71174	1.27857	1.30521	1.04672	1.32647	1	1.54192	1.05888	1.42258	1.57621	0.2526	0.4295	0.4526	0.7195	0.4642	0.2996	0.5976	0.5561	0.7928	0.5431	0.7938	0.3592	0.7346	0.4474	0.3413	0.7571	0.7731	0.9281	0.8078	0.5347	0.8313	0.8545	0.9119	0.7835	0.9793	0.6885	0.9657	0.8545	0.6569	0.5429	0.8301	0.5606
INC158E01	CG13120	1.33226	1.1896	1.28244	1	1.18868	1.28086	1.30502	1.30621	1.49313	1.36689	1.14076	1.39758	1.29867	1.32507	1.28133	1.24038	0.7623	0.5694	0.9064	0.7182	0.5939	0.5458	0.5417	0.2787	0.4484	0.7666	0.421	0.5559	0.5216	0.5958	0.6523	0.337	0.8121	0.4976	0.2782	0.2948	0.286	0.0828	0.2275	0.5792	0.199	0.2973	0.266	0.2904	0.3935	0.958	0.6529	0.5076
INC083A02	CG13124	1	1.15085	1.43955	1.29388	1.32363	1.2828	1.16147	1.11002	1.22342	1.20525	1.08984	1.32448	1.15353	1.14801	1.22492	1.312	0.1388	0.0072	0.0407	0.0357	0.0403	0.1664	0.2288	0.0974	0.0635	0.3287	0.0287	0.1654	0.1952	0.1003	0.0495	0.016	0.1559	0.1258	0.1458	0.465	0.6188	0.3395	0.3743	0.6225	0.1641	0.4947	0.4968	0.3068	0.1727	0.8093	0.7394	0.8103
INC083B01	CG13131	1	1.37575	1.47588	1.6687	1.72167	1.45432	1.57817	1.53931	1.40082	1.37635	1.67814	1.59998	1.50646	1.43323	1.50361	1.02466	0.1666	0.177	0.1044	0.0514	0.1237	0.1175	0.0532	0.1156	0.099	0.0593	0.0813	0.0767	0.1625	0.0975	0.4517	0.4382	0.3267	0.1621	0.3908	0.3393	0.37	0.4815	0.5095	0.2597	0.3338	0.3584	0.4515	0.3275	0.901	0.2087	0.3556	0.5119
INC052E08	CG1314	1.09665	1	1.06778	1.32142	1.41801	1.16915	1.23872	1.4325	1.63132	1.15276	2.01479	1.35138	1.48556	1.4429	1.26194	1.55455	0.7026	0.55	0.2103	0.1224	0.3973	0.3065	0.0915	0.0319	0.3683	0.0063	0.1804	0.0656	0.1161	0.2437	0.054	0.3283	0.0548	0.015	0.1413	0.1631	0.0297	0.005	0.2501	0.0019	0.0577	0.018	0.033	0.0611	0.0058	0.0732	0.079	0.3323
INC028H07	CG13155	1	1.01678	1.26771	1.12941	1.06654	1.33651	1.28601	1.23285	1.13842	1.15471	1.1386	1.04847	1.45001	1.08196	1.288	1.08695	0.4699	0.1446	0.3028	0.3832	0.0756	0.1261	0.1281	0.2621	0.2627	0.2992	0.4318	0.0366	0.366	0.1137	0.3437	0.0545	0.2623	0.3863	0.0212	0.1106	0.1418	0.2561	0.2808	0.2937	0.4408	0.017	0.358	0.0503	0.3322	0.7982	0.8519	0.3744
INC066B07	CG13164	1.99657	2.13366	2.07682	1.79535	1.60389	1.41214	1.90413	1	1.68857	1.98307	2.29863	1.47656	1.74817	1.47845	1.45014	1.4259	0.2283	0.3569	0.8308	0.9688	0.9989	0.6537	1	0.927	0.5129	0.13	0.9943	0.9047	0.9923	0.9984	0.9995	0.6276	0.9662	0.9979	1	0.8609	1	0.9869	0.7583	0.2746	1	0.9807	0.9995	1	1	0.9627	0.994	1
INC114H01	CG13165	1.25013	1.07956	1.12336	1.26118	1.20732	1.0926	1.22706	1.25658	1.1163	1.18986	1	1.15988	1.02118	1.17644	1.05093	1.117	0.9709	0.8772	0.4712	0.6612	0.9449	0.5995	0.493	0.8888	0.7704	0.9743	0.8205	0.9958	0.7604	0.9815	0.8949	0.2798	0.015	0.0593	0.4287	0.0661	0.0355	0.3533	0.1072	0.7711	0.2044	0.7693	0.1565	0.6491	0.3265	0.0487	0.1999	0.6515
INC086G09	CG13167	1.43517	1.31743	1.22462	2.01478	1.88285	1.74547	1.91313	2.03579	2.45575	1.06463	3.05881	1.27781	1.54232	2.16711	1	1.80267	0.5721	0.6127	0.1921	0.2515	0.329	0.2647	0.1331	0.0875	0.7043	0.0479	0.594	0.4305	0.1909	0.7993	0.2857	0.5947	0.1182	0.0843	0.0903	0.1772	0.1034	0.026	0.7027	0.0086	0.5265	0.293	0.1238	0.917	0.1089	0.1522	0.144	0.1724
INC020D04	CG13168	1.36736	1.39538	1.40314	1.2661	1	1.22743	1.26761	1.2515	1.45031	1.55582	1.54633	1.03643	1.84719	1.0268	1.25298	1.3388	0.438	0.4419	0.6607	0.9522	0.7345	0.6508	0.6844	0.3803	0.1872	0.2815	0.9119	0.0305	0.92	0.6881	0.5434	0.4889	0.7617	0.9857	0.8454	0.7007	0.7506	0.4135	0.2858	0.2968	0.9496	0.0344	0.9515	0.7687	0.5944	0.7884	0.9833	0.7943
INC071E11	CG1317	2.04721	1.52935	1.81775	2.15828	2.51646	2.31578	1.82681	1.49609	1.22785	3.15922	1.49856	1	2.12419	1.06772	2.25094	1.82055	0.8404	0.6311	0.446	0.319	0.3819	0.5984	0.7494	0.8585	0.2469	0.7143	0.9036	0.4745	0.8767	0.3996	0.5992	0.2608	0.1623	0.0767	0.1329	0.3275	0.535	0.715	0.1021	0.5196	0.814	0.2296	0.7734	0.1035	0.3131	0.2925	0.162	0.2541
INC066E02	CG13176	1.68052	1.48218	1	1.29576	1.25149	1.34384	1.53119	1.2457	1.52898	1.44371	1.52698	1.65076	1.27642	1.50743	1.37939	1.385	0.8788	1	0.9766	0.9827	0.9661	0.7516	0.9916	0.7614	0.9441	0.7316	0.5544	0.9876	0.7781	0.933	0.9211	1	0.9055	0.9407	0.8679	0.3983	0.9335	0.3994	0.5941	0.4178	0.1855	0.9124	0.4499	0.7397	0.7196	0.006	0.0268	0.0056
INC009F07	CG1318	1.16553	1.13219	1.4885	1.21516	1.14279	1.20705	1	1.25382	1.21153	1.21199	1.53229	1.31841	1.33512	1.51845	1.44064	1.31691	0.5348	0.2084	0.4433	0.5248	0.4471	0.7103	0.378	0.4468	0.4504	0.1918	0.3237	0.3075	0.1708	0.2098	0.3245	0.0834	0.3887	0.478	0.3351	0.7287	0.3331	0.3887	0.4187	0.1309	0.2444	0.2211	0.0801	0.0762	0.2192	0.8394	0.8322	0.8145
INC157E04	CG13183	3.55593	7.14585	5.71355	13.61984	4.28568	1.8999	1.96785	5.87362	2.70588	2.29999	14.18801	8.35455	21.43511	1	4.40155	3.96044	0.0101	0.0527	0	0.28	0.9664	0.9611	0.0279	0.8025	0.9726	0	0.0021	0	1	0.2491	0.3754	0.8919	0.0018	0.9902	1	1	0.7724	0.9986	0.9994	0.0271	0.2769	0	1	0.985	0.9883	0	0.9016	0.9999
INC026D03	CG13185	1.11692	1.15558	1.08604	1.00568	1.00427	1.16642	1.01422	1.01162	1.21528	1.07023	1.06407	1.23635	1.32178	1	1.51935	1.4032	0.4374	0.538	0.6763	0.6762	0.4295	0.6391	0.7133	0.3752	0.6024	0.5683	0.3571	0.2529	0.6598	0.1043	0.1767	0.6059	0.7429	0.7668	0.4777	0.7002	0.7213	0.4327	0.6298	0.599	0.3959	0.2807	0.7087	0.0582	0.1785	0.6498	0.6229	0.3852
INC087B04	CG13188	1.22114	1.06515	1.192	1.14379	1.15996	1.15079	1.11202	1.21448	1.13726	1.06544	1	1.29482	1.01227	1.11572	1.12932	1.11074	0.8664	0.574	0.6886	0.66	0.6952	0.7449	0.5328	0.6855	0.9035	0.8874	0.3385	0.9173	0.7463	0.7228	0.7593	0.1385	0.2595	0.2241	0.2343	0.3809	0.1555	0.3101	0.5091	0.6666	0.0738	0.6473	0.3648	0.2842	0.3523	0.6383	0.5766	0.6208
INC034C07	CG13189	1.29397	1.91249	1.27658	1.25781	1.51813	1.92666	1.6611	1.4358	1.48471	2.44678	1	1.74056	1.76146	1.72172	1.89865	1.07377	0.025	0.5351	0.561	0.2579	0.0477	0.1597	0.3233	0.304	0.002	0.8076	0.0973	0.0745	0.1031	0.0338	0.7728	0.992	0.9885	0.9018	0.4861	0.7206	0.8763	0.8401	0.1223	0.9851	0.6598	0.6792	0.7008	0.5178	0.9935	0.5448	0.1765	0.0227
INC110H04	CG1319	1	1.62806	1.46082	1.24448	1.1872	1.0499	1.32767	1.02753	1.52414	1.2885	1.19294	1.21893	1.16048	1.49369	1.62781	1.39598	0.0003	0.0144	0.0866	0.1477	0.3876	0.0489	0.4377	0.0069	0.0395	0.1702	0.1169	0.1813	0.008	0.0009	0.0264	0.8394	0.9815	0.9912	0.9989	0.8993	0.9996	0.6707	0.921	0.9552	0.9695	0.9885	0.6914	0.494	0.8639	0.9135	0.9176	0.9869
INC020D12	CG13192	1.17506	1.13603	1.09656	1.5721	1.13042	1.24745	1.09125	1.11758	1.25898	1.60787	1.33447	1.38857	1	1.36147	1.44204	1.28565	0.5555	0.567	0.18	0.5522	0.4084	0.6323	0.6066	0.3906	0.2134	0.3453	0.2632	0.7269	0.2806	0.1968	0.3719	0.5358	0.1275	0.5183	0.3018	0.5658	0.53	0.3178	0.1664	0.2854	0.1958	0.7464	0.1974	0.075	0.2773	0.124	0.4694	0.3673
INC087B11	CG13194	1.86986	2.92711	2.51971	1.72724	2.40875	2.68772	2.08235	2.19071	1.8169	1.67386	3.26839	1.52532	2.60236	1	1.58392	2.19896	0.0109	0.1039	0.6558	0.1106	0.0354	0.3305	0.2168	0.559	0.7616	0.0123	0.8305	0.0397	0.9976	0.7928	0.2252	0.7777	0.9977	0.858	0.7112	0.9517	0.9321	0.9906	0.9964	0.3275	0.9999	0.7339	1	0.9986	0.9379	0.984	0.5842	0.3795
INC087B12	CG13195	2.20544	3.83891	2.31348	1.6582	1	1.699	1.99941	1.46069	1.58826	3.0488	2.7202	1.469	1.49714	1.7344	1.19986	2.21784	0.0095	0.4581	0.8457	0.9933	0.8568	0.6522	0.9719	0.8488	0.1298	0.2759	0.8953	0.9197	0.804	0.9879	0.4949	0.916	0.9966	1	1	0.992	1	0.9927	0.754	0.8355	0.999	0.9994	0.9962	1	0.9791	0.7679	0.962	0.7613
INC020E08	CG13201	1.28015	1	1.18969	1.14986	1.09018	1.40673	1.32137	1.42824	1.48802	1.37816	1.32589	1.26935	1.40057	1.30368	1.23612	1.24029	0.9631	0.6543	0.7129	0.8097	0.2908	0.4444	0.2774	0.2145	0.2917	0.4297	0.5211	0.276	0.4623	0.5873	0.583	0.0978	0.1829	0.2651	0.0018	0.0329	0.0069	0.0081	0.0182	0.0553	0.0793	0.0064	0.0476	0.0504	0.0625	0.5851	0.7003	0.1562
INC149B11	CG13211	2.8342	3.00865	2.32156	2.26108	3.03034	1.96632	2.35342	2.42812	1.93863	2.33454	1	2.80807	2.67062	2.92935	2.66445	2.24588	0.4532	0.6172	0.6276	0.4433	0.7234	0.6086	0.6588	0.7597	0.597	0.9434	0.5077	0.54	0.4811	0.5343	0.6479	0.6673	0.6841	0.4888	0.8515	0.712	0.6582	0.8242	0.7115	0.9801	0.5565	0.6409	0.5253	0.6733	0.7132	0.5201	0.3221	0.6019
INC034D11	CG13214	1.18827	1.20795	1.01474	1	1.08304	1.1885	1.22604	1.12148	1.12478	1.23861	1.13582	1.26552	1.09707	1.40728	1.37166	1.08742	0.4502	0.8833	0.939	0.8043	0.5024	0.4025	0.734	0.6885	0.3277	0.6475	0.2912	0.8019	0.096	0.1142	0.7786	0.952	0.9669	0.857	0.561	0.4444	0.7504	0.7331	0.4042	0.6839	0.3327	0.8373	0.0937	0.0939	0.8358	0.5726	0.2979	0.0898
INC007H09	CG1322	1.18069	1.09164	1.17465	1.08506	1.08298	1.12357	1.11586	1.21726	1.07962	1.12339	1.02371	1.11313	1.06436	1.05329	1.07958	1	0.9512	0.5379	0.9496	0.9498	0.8439	0.8421	0.2633	0.9516	0.8883	0.9888	0.8707	0.9798	0.9775	0.9493	0.9984	0.0435	0.5399	0.5649	0.2238	0.3454	0.0174	0.579	0.2874	0.846	0.3439	0.6927	0.7482	0.5977	0.9657	0.9704	0.9509	0.824
INC087F08	CG13220	1.15066	1.22176	1	1.18386	1.25739	1.16618	1.11957	1.13626	1.28441	1.20047	1.23416	1.06282	1.34076	1.13581	1.07457	1.14811	0.3432	0.8138	0.4325	0.302	0.4645	0.5636	0.5403	0.2492	0.3727	0.3576	0.6951	0.1511	0.5369	0.6728	0.5153	0.9587	0.6044	0.3926	0.6531	0.7188	0.6892	0.3664	0.5411	0.4835	0.8299	0.2318	0.6953	0.8464	0.6666	0.0568	0.0544	0.1293
INC020F01	CG13221	1.11162	1	1.6099	1.58009	1.16567	1.21038	1.45664	1.57938	1.50264	1.53183	1.36393	1.35459	1.66708	1.40133	1.30868	1.09054	0.7222	0.0955	0.0733	0.4088	0.3432	0.1302	0.0499	0.0974	0.08	0.2854	0.2242	0.0447	0.187	0.231	0.5408	0.0306	0.0178	0.2134	0.1567	0.0487	0.0139	0.0365	0.0537	0.1852	0.1064	0.0104	0.0732	0.059	0.3429	0.5278	0.881	0.85
INC087F11	CG13222	1.26442	1.14679	1.30602	1.29394	1.30427	1.13112	1.26375	1.36786	1.1306	1.13035	1.08769	1.31868	1	1.27043	1.20553	1.02734	0.8594	0.3951	0.4107	0.3834	0.8755	0.5168	0.2011	0.8569	0.9283	0.8768	0.3445	0.9955	0.4854	0.6819	0.9815	0.0564	0.0786	0.0734	0.5801	0.1709	0.031	0.5524	0.5753	0.6677	0.0858	0.9243	0.1493	0.2838	0.897	0.5406	0.5055	0.9238
INC128F05	CG13227	1.34486	1.19326	2.9285	2.51168	1	1.70075	1.66855	1.83757	1.39156	1.37812	1.21725	2.85476	1.91757	2.59424	1.88348	1.62343	0.6797	0.0387	0.0545	0.7831	0.1846	0.2025	0.0835	0.4439	0.4551	0.6415	0.0106	0.0728	0.0155	0.0952	0.2487	0.0223	0.0233	0.6982	0.007	0.0772	0.0417	0.2512	0.2455	0.4578	0.0025	0.0042	0.0043	0.0045	0.0781	0.7408	0.9764	0.907
INC033H09	CG1324	1.05599	1.11324	1.11438	1.30262	1.17592	1.11939	1.19622	1.19233	1.25998	1.58812	1.72301	1.1359	1.24214	1	1.18644	1.13834	0.2548	0.297	0.0114	0.1129	0.2468	0.1057	0.0657	0.0233	0	0	0.2128	0.0273	0.7063	0.0936	0.2015	0.4974	0.0176	0.2302	0.4707	0.2085	0.2039	0.0767	0.0004	0	0.4173	0.0931	0.8874	0.1842	0.3892	0.0088	0.2295	0.4791
INC119B08	CG13240	1.24514	1.15505	1.14663	1.35783	1.37022	1	1.19258	1.17772	1.40372	1.3712	1.51192	1.35044	1.26566	1.46461	1.34656	1.32591	0.7745	0.764	0.235	0.2396	0.9755	0.6359	0.6928	0.1811	0.1641	0.094	0.27	0.457	0.1158	0.272	0.3237	0.5241	0.0464	0.0505	0.9517	0.387	0.4173	0.0467	0.0586	0.0259	0.0905	0.1886	0.0259	0.0542	0.1035	0.0283	0.0587	0.8842
INC088C09	CG13243	1.21463	1.23128	1.43808	1.24934	1.42339	1.31342	1.40478	1.30737	1.91679	1.34884	2.4613	1	1.37658	1.15227	1.13375	1.62143	0.4702	0.3056	0.4667	0.317	0.3738	0.3363	0.3825	0.0979	0.3528	0.0246	0.7182	0.3225	0.5634	0.6044	0.2277	0.2965	0.486	0.3037	0.3667	0.3505	0.429	0.1052	0.3775	0.0267	0.7556	0.331	0.5978	0.6627	0.2099	0.7225	0.508	0.612
INC143B01	CG13245	1	1.34624	1.2769	1.40473	1.51375	1.43558	1.15084	1.19471	2.06532	1.09687	2.21723	1.01739	1.41353	1.25276	1.40717	1.67598	0.0147	0.057	0.0111	0.0029	0.0045	0.1777	0.0756	0	0.2048	0	0.4548	0.0031	0.0722	0.0067	0.0002	0.6878	0.355	0.18	0.2656	0.8635	0.8138	0.0011	0.9338	0.0006	0.98	0.3398	0.6938	0.347	0.0401	0.1748	0.1306	0.1993
INC071H08	CG13252	1.49176	1.47133	1.39652	1.41577	1.35596	1.32901	1	1.30268	1.31509	1.53392	1.52831	1.00151	1.4041	1.121	1.48157	1.22241	0.5341	0.611	0.6129	0.6693	0.7147	0.9611	0.7893	0.7313	0.4458	0.4689	0.9479	0.6358	0.9082	0.5207	0.838	0.6133	0.5871	0.6539	0.7281	0.9555	0.7401	0.7109	0.4314	0.4459	0.9457	0.6027	0.8947	0.4792	0.8444	0.4709	0.5495	0.5889
INC143D12	CG13255	1	1.48203	2.14827	1.63683	1.21194	1.40003	1.87071	1.41616	1.88203	1.18555	1.20867	1.35597	1.49197	1.17176	1.52985	1.30446	0.0915	0.0529	0.1017	0.2931	0.1351	0.0816	0.2012	0.0646	0.2275	0.3313	0.2452	0.1034	0.358	0.1133	0.2353	0.1835	0.3711	0.7844	0.6111	0.2653	0.553	0.2255	0.7649	0.6725	0.5969	0.488	0.744	0.4384	0.679	0.8396	0.9499	0.8542
INC090H07	CG13260	1.6849	1.29241	1.38084	1.19112	1.26322	1.35182	1.41062	1.57457	1.47202	1.43697	1	1.55336	1.17167	1.24904	1.1958	1.2383	0.9698	0.8779	0.9859	0.9659	0.9283	0.866	0.688	0.7851	0.894	0.9984	0.6843	0.9924	0.9657	0.9853	0.965	0.2947	0.7154	0.5653	0.3215	0.2676	0.0898	0.2391	0.2583	0.9116	0.1463	0.7622	0.5773	0.7438	0.6164	0.8084	0.6964	0.549
INC126G07	CG13263	1.52131	1.53052	1.80046	1.677	1.49098	1.27656	1.7042	1.28852	1.62347	1.49095	3.20803	1.32296	1.7752	1.46703	1.86009	1	0.4886	0.1955	0.288	0.5624	0.8582	0.2496	0.8806	0.3475	0.5786	0.0003	0.8014	0.18	0.5835	0.1153	0.9899	0.1283	0.2743	0.5895	0.9346	0.2642	0.8725	0.3567	0.5601	0	0.8287	0.1845	0.6052	0.0715	0.9994	0.6897	0.8913	0.9811
INC091C11	CG13279	1.2387	1.59346	1.79088	1.30102	1.65852	1.59123	1.15532	1.30811	1.37588	1.38577	1.64681	1.28321	1.50686	1	1.08135	1.36563	0.002	0.0013	0.3186	0.0047	0.0065	0.7288	0.2783	0.1665	0.0778	0.017	0.3828	0.0282	0.9709	0.9084	0.1923	0.0783	0.9845	0.324	0.5075	0.9957	0.9789	0.9175	0.9056	0.3826	0.9644	0.7042	0.9999	1	0.9488	0.9997	0.7767	0.899
INC073B09	CG13280	1.09168	1.05076	1.08225	1.22673	1.30042	1.13248	1.31101	1.04952	1.32013	1.16627	1.66461	1.27542	1.16577	1.0116	1	1.14471	0.6164	0.5301	0.2285	0.1369	0.4093	0.1721	0.6028	0.1055	0.2793	0.0114	0.1898	0.3385	0.6735	0.709	0.3908	0.4219	0.1129	0.051	0.2436	0.0998	0.51	0.0479	0.2581	0.0082	0.1076	0.2351	0.5885	0.6566	0.2701	0.1361	0.1105	0.3782
INC021H04	CG13284	1.46806	1.35577	1.42149	1.00234	1.03854	1.29949	1.42528	1.08606	1.22618	1.10956	1.14252	1	1.25322	1.19385	1.33033	1.05968	0.698	0.5738	0.9752	0.9619	0.7588	0.5558	0.9586	0.8294	0.9659	0.8857	0.9772	0.8238	0.8427	0.6991	0.9544	0.3843	0.9651	0.9367	0.6227	0.4025	0.8828	0.7016	0.8665	0.7859	0.9555	0.6753	0.7549	0.5459	0.9292	0.9836	0.9421	0.6717
INC115G12	CG13290	1.07006	1.34322	1.05105	1.2411	1.16867	1.31324	1.23078	1.1995	1.28944	1	1.15262	1.15338	1.14103	1.41172	1.1777	1.19336	0.0569	0.5251	0.2124	0.3092	0.1046	0.2412	0.2193	0.149	0.6901	0.353	0.3495	0.3318	0.086	0.2811	0.261	0.8841	0.6811	0.8234	0.5701	0.6676	0.7397	0.5959	0.9586	0.7709	0.804	0.87	0.4018	0.8316	0.7726	0.2046	0.3265	0.1594
INC151G06	CG13298	1.9721	2.09773	1.63972	1.78911	2.02987	2.47219	1.91704	1.55311	2.07149	1.74622	1	1.65978	2.09909	2.33776	1.88111	2.25018	0.4306	0.6422	0.5858	0.4875	0.2786	0.5264	0.6798	0.4769	0.612	0.9076	0.654	0.4654	0.3506	0.5635	0.3782	0.7064	0.6552	0.551	0.2431	0.5993	0.7611	0.5206	0.6788	0.957	0.7435	0.5028	0.3606	0.6704	0.4017	0.3565	0.3188	0.181
INC022A03	CG13300	1.20071	2.16972	1.59742	1.43829	1.89102	1.61044	1.16345	1.38728	1.30108	1.07354	1.433	1.16643	1.31517	1	1.25214	1.29822	0.024	0.3139	0.3458	0.1125	0.1656	0.5414	0.304	0.4063	0.672	0.2907	0.5344	0.3697	0.7051	0.4422	0.3971	0.7169	0.8025	0.6472	0.8656	0.9628	0.9	0.9316	0.9787	0.8781	0.9424	0.952	0.9838	0.9623	0.922	0.5907	0.3464	0.4783
INC043F03	CG13309	4.93483	2.34276	1.03432	6.2655	4.84321	2.73558	1	4.13463	3.21324	2.65428	1.81445	2.68031	2.66923	3.25548	1.21952	2.2954	0.9997	1	0.1769	0.5315	0.9847	1	0.7756	0.9321	0.9955	0.9848	0.9551	0.9741	0.9066	1	0.9961	1	0	0	0.179	0.9978	0.0047	0.088	0.345	0.7546	0.3431	0.3539	0.1255	0.9979	0.5429	0	0	0
INC144D06	CG13315	1.45145	1.81596	1.49658	1.23558	1.82204	2.03194	1.59857	1.31165	1.44294	1.38083	2.11984	1	2.29235	1.31853	1.74424	2.13651	0.0842	0.4269	0.7968	0.1217	0.041	0.3075	0.734	0.5108	0.6255	0.0477	0.9699	0.0119	0.6769	0.1735	0.0305	0.9113	0.9941	0.4858	0.2093	0.7473	0.972	0.8928	0.9384	0.2503	0.9999	0.117	0.9565	0.599	0.1883	0.9101	0.1325	0.0414
INC022H10	CG13316	1.25345	1.19741	1.43509	1.12841	1.18186	1.31616	1.35903	1.42496	1.38554	1.07723	1.30711	1.24163	1	1.38009	1.31845	1.32346	0.6254	0.2116	0.753	0.6467	0.3739	0.3097	0.1546	0.2681	0.873	0.4198	0.5226	0.9247	0.3132	0.3826	0.3693	0.0543	0.669	0.5387	0.1955	0.2058	0.0976	0.159	0.7382	0.3214	0.4341	0.9029	0.2237	0.205	0.234	0.9666	0.9037	0.7274
INC073F08	CG13316	1.19179	1.34072	1.24396	1.04588	1.1743	1.23377	1.3174	1.13191	1.11572	1.13084	1.20643	1.25973	1.27382	1.12507	1.10768	1	0.14	0.3791	0.8512	0.5359	0.3791	0.2169	0.6776	0.6906	0.6959	0.4576	0.3443	0.2817	0.662	0.716	0.9168	0.7808	0.994	0.9129	0.8544	0.5712	0.9524	0.9488	0.9177	0.792	0.7158	0.6892	0.9429	0.9715	0.9981	0.9711	0.6939	0.5223
INC144E10	CG13321	1.22494	1.39128	1.13424	1.36152	1.25173	1.05835	1	1.49326	1.10334	1.69841	1.21823	1.20643	1.11724	1.17005	1.62603	1.28459	0.1729	0.6755	0.2492	0.445	0.822	0.8592	0.0991	0.7354	0.0032	0.511	0.5328	0.7348	0.6109	0.0333	0.3826	0.9299	0.5614	0.7695	0.9939	0.9778	0.307	0.947	0.0769	0.7835	0.8155	0.9539	0.8677	0.0867	0.7012	0.0856	0.2711	0.6718
INC045G02	CG13322	1.15015	1.06542	1.10224	1.35116	1	1.1102	1.15843	1.62754	1.48748	1.22276	2.00266	1.83422	1.10305	1.36956	1.27392	1.10978	0.6653	0.5661	0.247	0.7154	0.5501	0.4914	0.0947	0.1747	0.3575	0.0207	0.0608	0.5666	0.2463	0.3198	0.5417	0.4291	0.1186	0.6288	0.4149	0.3581	0.0268	0.0899	0.2514	0.0074	0.0244	0.4246	0.1154	0.1348	0.413	0.1109	0.6592	0.4733
INC150C07	CG13323	1.22118	1	1.10364	1.84898	1.10051	1.09487	1.25831	1.40055	1.80529	1.30585	1.52466	1.02154	1.28402	1.27352	1.53079	1.8063	0.7698	0.6279	0.098	0.6254	0.652	0.4678	0.3838	0.1281	0.3608	0.2573	0.726	0.4295	0.4338	0.2152	0.1108	0.3243	0.0116	0.3692	0.3568	0.225	0.2172	0.0369	0.1559	0.0978	0.4609	0.1652	0.1857	0.0271	0.0165	0.0178	0.4983	0.5093
INC034E04	CG13326	1.57526	1.37565	1.37639	1.343	1.6573	1.49852	1.22936	1.85727	1.31069	1.69095	1	1.24818	1.19325	1.25804	1.10894	1.15952	0.6851	0.6576	0.6985	0.4295	0.5637	0.7937	0.2323	0.722	0.4051	0.9116	0.775	0.8158	0.7711	0.8856	0.8332	0.4968	0.5434	0.2062	0.328	0.6723	0.127	0.5823	0.2662	0.8572	0.6513	0.7276	0.6475	0.8636	0.753	0.5535	0.2521	0.3823
INC023B12	CG13329	1.36748	1.44508	1.27885	1.31641	1.4768	1.32462	1.25629	1.37044	1.30644	1.37304	1.20306	1	1.26182	1.15811	1.2008	1.30029	0.3358	0.6566	0.5908	0.317	0.5696	0.6831	0.4834	0.6034	0.4723	0.745	0.9596	0.7058	0.8285	0.8105	0.6129	0.8611	0.767	0.4382	0.7681	0.8049	0.6354	0.7401	0.6227	0.8385	0.9847	0.8316	0.9045	0.9313	0.7611	0.3917	0.1553	0.3804
INC057F04	CG1333	1.60492	1.50068	2.11945	1.37299	1.87635	1.6732	1.51812	1.52234	1.38185	2.16286	1	1.44339	1.88058	1.8288	1.53326	1.51387	0.6427	0.2025	0.7505	0.2389	0.4288	0.6145	0.6347	0.7763	0.101	0.9836	0.6946	0.2288	0.2491	0.5973	0.61	0.1586	0.6439	0.1116	0.2358	0.4788	0.4681	0.6681	0.0651	0.9695	0.5815	0.1155	0.128	0.45	0.4939	0.9381	0.631	0.7589
INC057H05	CG13335	3.19355	2.32773	1.61823	1.89185	1.34762	3.80825	1.515	3.17298	1.54405	3.14785	1	1.5087	2.21358	1.82793	3.01807	1.47852	0.8981	0.9575	0.9299	0.9951	0.2858	0.9933	0.5171	0.9893	0.5352	0.9992	0.9898	0.8779	0.9662	0.5765	0.9881	0.8557	0.7471	0.9789	0.0158	0.9296	0.1304	0.9079	0.178	0.9892	0.9161	0.5563	0.7919	0.1511	0.9274	0.2956	0.687	0.0101
INC129G06	CG13335	1	1.46189	1.58268	1.77715	1.54191	1.24076	1.16534	1.30115	1.65119	1.04844	2.2906	1.04067	1.37327	1.50982	1.49877	1.97923	0.087	0.0687	0.0222	0.0736	0.2157	0.3056	0.1063	0.0241	0.4073	0.002	0.4405	0.0907	0.0666	0.0614	0.0072	0.3736	0.2299	0.4187	0.8176	0.7988	0.6933	0.2981	0.9141	0.041	0.9181	0.6153	0.4632	0.4639	0.0811	0.28	0.5472	0.8143
INC046D08	CG13340	1.2167	1.23298	1.2823	1.47361	1.23514	1	1.12615	1.05339	1.22301	1.44906	1.68037	1.13104	1.0384	1.06068	1.11922	1.11232	0.4409	0.3505	0.0699	0.4614	0.9477	0.7232	0.8995	0.4978	0.0295	0.0085	0.7169	0.9197	0.8659	0.7529	0.7695	0.3435	0.0475	0.5204	0.9893	0.7834	0.9193	0.5422	0.0972	0.0231	0.7629	0.933	0.9016	0.8333	0.8339	0.0827	0.6394	0.9896
INC096B08	CG13348	1.03259	1.35865	1.11745	1.1589	1.36847	1	1.43617	1.18517	1.05171	1.26061	1.42372	1.19623	1.18317	1.58611	1.47187	1.24634	0.0883	0.3803	0.3148	0.1382	0.562	0.0955	0.2103	0.4766	0.1661	0.1067	0.2647	0.2668	0.0312	0.0552	0.2251	0.8643	0.8024	0.4967	0.9697	0.4051	0.7409	0.8965	0.6179	0.4257	0.7319	0.7631	0.2135	0.2987	0.6702	0.3912	0.2022	0.6917
INC046H03	CG13349	1.09035	1.18574	1.24531	1.20488	1.22384	1.12948	1.17987	1.27331	1.09762	1.27586	1.11869	1.17142	1.19028	1.23889	1.22256	1	0.189	0.1067	0.1476	0.1186	0.3598	0.2297	0.0477	0.4615	0.0271	0.3936	0.2363	0.1789	0.113	0.134	0.8124	0.2587	0.4029	0.3453	0.7562	0.5277	0.2233	0.7926	0.2149	0.6989	0.5521	0.4842	0.326	0.3579	0.9678	0.6441	0.5824	0.8524
INC152B03	CG13353	1	1.32432	1.5693	1.55007	1.48787	1.40182	1.45227	1.46129	2.04484	1.46136	2.30861	1.59638	1.63615	1.85217	1.29856	1.49575	0.2896	0.2112	0.2	0.202	0.234	0.2235	0.2266	0.0728	0.1178	0.0457	0.1767	0.1445	0.107	0.2878	0.2087	0.3144	0.2981	0.2897	0.3853	0.3521	0.3435	0.0396	0.3973	0.0296	0.2402	0.1654	0.0714	0.5292	0.2802	0.5219	0.5468	0.6371
INC083B08	CG13358	1	1.43611	1.25867	1.09788	1.32452	1.52866	1.48044	1.19406	1.46157	1.13652	1.74266	1.52785	1.56583	1.37145	1.22223	1.39794	0.0124	0.1318	0.3099	0.0783	0.0127	0.0415	0.1817	0.0321	0.1898	0.0107	0.0326	0.005	0.0894	0.1615	0.0479	0.8571	0.9643	0.707	0.3225	0.4469	0.8538	0.4732	0.9052	0.1685	0.3765	0.2903	0.5885	0.8661	0.5713	0.8321	0.3868	0.115
INC096E12	CG13360	1	1.51984	1.80111	1.37877	1.28079	1.39295	1.63966	2.03542	1.0378	1.84873	1.45862	1.83545	1.34136	1.47061	1.09094	1.46198	0.0046	0.0019	0.0429	0.0913	0.0298	0.0041	0	0.416	0	0.0319	0.0019	0.0494	0.0233	0.3086	0.0221	0.1088	0.7434	0.8823	0.7528	0.3373	0.0431	0.9881	0.1261	0.5883	0.1506	0.7759	0.5839	0.9857	0.5982	0.9773	0.9834	0.9423
INC096G04	CG13363	1.82292	1.47073	1.28896	1.26042	1.60975	1.22519	1.2256	1.49217	1.62777	2.78486	1.01434	2.26046	1.31969	1.29388	1.01939	1	0.7179	0.6895	0.7318	0.575	0.804	0.7254	0.6239	0.5748	0.1317	0.7806	0.3724	0.7574	0.7354	0.8915	0.8167	0.5713	0.6013	0.4099	0.6846	0.6307	0.4872	0.4349	0.095	0.7067	0.2577	0.6048	0.6069	0.841	0.7417	0.5108	0.3241	0.5364
INC120B03	CG13364	1.09121	1	1.21211	1.28823	1.34444	1.10469	1.28753	1.20089	1.20329	1.21127	1.16783	1.63121	1.99818	1.33877	1.31596	1.56535	0.6754	0.3482	0.2434	0.2055	0.4716	0.2534	0.3139	0.3473	0.3489	0.4146	0.0804	0.0225	0.2169	0.2285	0.0757	0.1939	0.1376	0.0899	0.2924	0.1532	0.1993	0.2373	0.2698	0.3211	0.0476	0.0129	0.1383	0.106	0.0253	0.3813	0.3575	0.6366
INC023F02	CG13369	1	1.17393	1.22336	1.28153	1.24814	1.17756	1.00246	1.09653	1.15136	1.07777	1.04516	1.2691	1.03097	1.20118	1.29057	1.10545	0.1293	0.1674	0.0727	0.1059	0.1543	0.4987	0.2711	0.2109	0.264	0.4181	0.0889	0.4401	0.1691	0.0546	0.2835	0.4174	0.2646	0.3419	0.5048	0.8255	0.6847	0.5705	0.7073	0.7496	0.314	0.8237	0.4442	0.239	0.6738	0.3417	0.4359	0.5803
INC130D07	CG13375	1.24385	1.40197	1.4151	1.15998	1.50471	1.27847	1.3253	1.24428	1.72733	1.73506	1	1.34636	2.10417	1.58433	2.111	2.77592	0.2513	0.2676	0.6362	0.221	0.4439	0.3989	0.5051	0.0538	0.0136	0.8316	0.3733	0.0063	0.1481	0.0065	0.0002	0.4788	0.8478	0.3605	0.7113	0.6015	0.7513	0.1359	0.1401	0.9346	0.5761	0.0124	0.2722	0.0038	0	0.8516	0.4	0.6891
INC152E01	CG13376	1.13585	1.21238	1.4615	1.08936	1.27865	1.29864	1.46933	1.03939	1.39575	1	1.03125	1.2053	1.21344	1.29797	1.28743	1.06093	0.3096	0.0779	0.6174	0.2288	0.1749	0.0561	0.7354	0.1139	0.8491	0.6677	0.3702	0.3365	0.2245	0.2133	0.6506	0.0694	0.7994	0.3404	0.2625	0.0974	0.8714	0.1797	0.8911	0.7717	0.515	0.4969	0.3266	0.3159	0.8226	0.9785	0.8033	0.7847
INC112A06	CG1338	1	1.21278	1.21442	1.68955	1.4839	1.06527	1.66693	1.20476	1.54605	1.41711	1.67033	1.38196	1.5176	1.43217	1.03176	1.79658	0.2445	0.2775	0.0466	0.0915	0.4199	0.0498	0.2423	0.0964	0.0726	0.0859	0.1495	0.0837	0.1201	0.4576	0.0433	0.505	0.0603	0.1616	0.7605	0.118	0.5075	0.229	0.3004	0.1689	0.2846	0.1977	0.2263	0.7877	0.0561	0.0516	0.189	0.7119
INC003D04	CG13384	1.51162	1.33243	1.29715	1.42715	2.12876	1.66717	1.33702	1.37008	1.63629	1.56878	1	1.85793	1.43088	1.43541	1.75369	1.87945	0.7451	0.7519	0.6107	0.0712	0.331	0.7092	0.6842	0.3684	0.407	0.9422	0.2145	0.6093	0.5874	0.2483	0.1797	0.5524	0.3312	0.0039	0.0508	0.4917	0.4195	0.1371	0.2455	0.8999	0.0604	0.3296	0.3429	0.0385	0.0227	0.2601	0.0093	0.0908
INC036H09	CG13387	1.14272	1.71086	1.71801	1.94957	1.94613	1.70992	1.58256	1.33192	1.13387	1.2279	1.09882	1.90283	1	1.56971	1.26913	1.25492	0.0265	0.0475	0.0083	0.0094	0.0288	0.0801	0.2159	0.5212	0.355	0.5832	0.0215	0.7638	0.0849	0.3112	0.3303	0.4916	0.2095	0.2219	0.4794	0.6585	0.9081	0.9852	0.9236	0.9775	0.306	0.9986	0.6744	0.9666	0.9566	0.2066	0.252	0.5045
INC100B08	CG13388	1.64443	1.67462	1.73596	1.6125	1.60108	1.55836	1.50582	1.66717	1.50546	1.30506	1.73151	1.40784	1.8008	1	1.53353	1.4401	0.4501	0.3572	0.575	0.58	0.6604	0.7352	0.4728	0.7479	0.9768	0.3845	0.8555	0.2584	0.9999	0.7094	0.8296	0.339	0.6367	0.6453	0.7509	0.7958	0.5099	0.7954	0.9665	0.4076	0.9042	0.2695	1	0.7754	0.8882	0.784	0.747	0.8054
INC117G07	CG13389	1.01951	1.08344	1.20281	1.14614	1.22846	1.03123	1.09446	1.09306	1.03142	1.04858	1.19372	1.03699	1.04115	1.07371	1	1.04083	0.3248	0.1534	0.2204	0.1126	0.463	0.3237	0.3124	0.4775	0.3834	0.1936	0.4623	0.421	0.3698	0.5523	0.4565	0.1663	0.3129	0.1652	0.658	0.4746	0.4732	0.6243	0.5781	0.2845	0.6187	0.5982	0.5139	0.7414	0.6171	0.6587	0.4451	0.8615
INC130D11	CG13393	1.09631	1.11655	1.29152	1.03379	1.01113	1.07082	1.08293	1.13882	1.0758	1.2096	1.01674	1.33399	1.1969	1.16122	1	1.30377	0.4357	0.2198	0.6221	0.6467	0.5581	0.528	0.4035	0.5357	0.2571	0.6263	0.181	0.3072	0.3737	0.6847	0.1877	0.2046	0.6747	0.7286	0.6286	0.5675	0.4502	0.5864	0.3539	0.6513	0.1946	0.3656	0.4228	0.7695	0.194	0.9036	0.8806	0.8365
INC057F08	CG13398	1.38832	1.48519	1.42595	1.31514	1.24209	1.71733	1.44197	1.77076	1.45334	1.1783	2.50382	1.41941	1.56838	1.27741	1	1.0558	0.4342	0.4819	0.5351	0.5988	0.2755	0.4564	0.2907	0.4663	0.6376	0.1197	0.4823	0.3591	0.5661	0.8111	0.7459	0.5503	0.6298	0.7417	0.2351	0.5162	0.3211	0.5261	0.7295	0.1123	0.5337	0.414	0.6332	0.9714	0.8881	0.6113	0.6305	0.3173
INC035E11	CG1340	1.35688	1.41499	1.2789	1.48428	1.23046	1.08875	1.42221	1.14243	1.25446	1.20677	1.54792	1.27435	1.09803	1.11313	1	1.05971	0.3588	0.6656	0.2436	0.7709	0.9565	0.361	0.9248	0.7253	0.8659	0.214	0.6593	0.9516	0.9258	0.9878	0.962	0.8553	0.3219	0.8848	0.9953	0.4874	0.9491	0.823	0.8833	0.2987	0.78	0.9818	0.9656	0.9987	0.9934	0.0774	0.6224	0.9163
INC098B10	CG1341	1.04658	1.16884	1.2746	1.13525	1.29541	1.16513	1.17485	1.32479	1.14775	1.26813	1.37271	1.45015	1.19941	1.0994	1	1.14879	0.132	0.0634	0.2475	0.0526	0.1794	0.1887	0.0161	0.2301	0.0299	0.0374	0.0183	0.1284	0.3481	0.6536	0.2481	0.1702	0.5908	0.197	0.516	0.4912	0.1446	0.5533	0.2552	0.1382	0.0663	0.4152	0.6864	0.9396	0.5653	0.864	0.4615	0.7728
INC024E08	CG13410	1.4047	1.07848	1.34383	1.30196	1	1.08603	1.9349	1.40159	1.64043	1.68996	2.53784	2.04006	1.49593	1.87906	1.94118	1.1999	0.8047	0.5515	0.5694	0.8247	0.7814	0.1797	0.4836	0.2977	0.2497	0.0583	0.1603	0.4231	0.2153	0.1513	0.6747	0.2531	0.2888	0.6161	0.4768	0.035	0.2004	0.0753	0.1138	0.0047	0.0284	0.0978	0.0435	0.0043	0.338	0.5566	0.8074	0.7362
INC123H10	CG13421	1.63357	1.052	1.33872	1.74343	1.41279	1	1.29657	1.97027	1.21367	1.73088	1.86513	1.24079	1.82223	1.5994	1.5342	1.68198	0.9036	0.692	0.4289	0.6567	0.9253	0.7482	0.2616	0.829	0.3727	0.3364	0.786	0.3382	0.5245	0.5698	0.4629	0.1403	0.0329	0.1038	0.6061	0.2135	0.0123	0.2833	0.0607	0.0231	0.2714	0.0133	0.0495	0.0278	0.0196	0.1838	0.4332	0.8568
INC088D09	CG13425	1	1.54692	1.549	1.41323	1.47264	1.39297	1.63747	1.46223	1.41409	1.29031	1.29239	2.00797	1.39786	1.61578	1.47908	1.18924	0.0073	0.0419	0.0648	0.0422	0.0465	0.0214	0.0317	0.0628	0.0644	0.1445	0.0052	0.0367	0.0201	0.0284	0.2014	0.4995	0.6919	0.6108	0.7683	0.3828	0.6123	0.6651	0.8185	0.7843	0.1209	0.7121	0.4143	0.6023	0.9279	0.7002	0.5896	0.6825
INC094C11	CG13442	1.63097	1.61653	2.05276	2.03104	1.66248	1.18379	1.49833	1.94613	1.94057	1.59696	2.58078	1.26259	1.43518	1.70617	1.42321	1	0.5161	0.2268	0.2269	0.4748	0.8437	0.5759	0.2589	0.2847	0.5297	0.1079	0.7844	0.6598	0.4484	0.6757	0.9124	0.139	0.1702	0.4523	0.9211	0.5697	0.2435	0.2497	0.5201	0.0721	0.8277	0.6942	0.422	0.7376	0.9642	0.4947	0.7361	0.9635
INC095C12	CG13471	2.16506	1.491	1.35199	1.6341	1.28448	1	1.80037	1.70306	2.0722	1.76523	3.53707	2.29185	1.55409	2.29876	1.52445	1.61217	0.9105	0.8172	0.7871	0.946	0.9955	0.7254	0.7894	0.5549	0.8018	0.0923	0.4294	0.8796	0.4136	0.8772	0.7705	0.5801	0.4046	0.7014	0.9414	0.2596	0.3293	0.1613	0.2961	0.0177	0.0972	0.4397	0.0869	0.442	0.4127	0.2853	0.5478	0.7497
INC038G08	CG13473	1.13189	1.21069	1.0456	1	1.05534	1.19793	1.1043	1.01201	1.30848	1.31774	1.1841	1.26396	1.11176	1.22043	1.31577	1.40161	0.3606	0.6156	0.682	0.6015	0.3961	0.5399	0.6782	0.2909	0.2847	0.4381	0.3477	0.53	0.3789	0.2579	0.2064	0.7706	0.8113	0.7422	0.517	0.6607	0.7803	0.3691	0.3961	0.5194	0.4247	0.6559	0.4903	0.3159	0.251	0.5625	0.4749	0.2905
INC063C02	CG13476	1.17031	1.64723	1.09882	1.15685	1.5667	1.39574	1.78521	1	1.68654	1.28662	1.58256	1.22118	1.45731	1.53412	1.62522	1.89614	0.0409	0.6024	0.5225	0.092	0.1788	0.0424	0.8008	0.0517	0.2977	0.1109	0.4392	0.1156	0.1246	0.0616	0.0204	0.9811	0.9717	0.6184	0.8611	0.3485	0.9969	0.4538	0.8953	0.5677	0.9245	0.7558	0.6343	0.537	0.2156	0.3926	0.0596	0.1243
INC130G08	CG13477	2.08459	1.69063	1.72833	1.60311	1.51104	1.2213	2.01557	1	1.93861	2.41312	2.53588	1.50668	2.09873	1.55649	1.97811	2.24732	0.8191	0.7518	0.822	0.8979	0.9873	0.5367	0.9877	0.5989	0.2105	0.2562	0.8961	0.4926	0.8701	0.5831	0.3797	0.4318	0.62	0.7407	0.991	0.1952	0.9751	0.2536	0.0451	0.0713	0.7292	0.1289	0.6812	0.1636	0.0686	0.6688	0.7515	0.9641
INC038G09	CG13478	1.02275	1.08032	1.4578	1.25937	1.24578	1.23075	1.06002	1.08048	1.3799	1.08776	1.63927	1.34742	1.32077	1.17137	1.2249	1	0.4311	0.183	0.3114	0.3075	0.2885	0.4756	0.4483	0.1832	0.4159	0.0981	0.2822	0.2107	0.3956	0.2779	0.5324	0.145	0.317	0.3104	0.277	0.5179	0.5085	0.2195	0.4851	0.1021	0.3177	0.2385	0.4371	0.3007	0.599	0.6887	0.6762	0.7075
INC038H08	CG13484	1.11705	1.17746	1.35413	1.16023	1	1.18012	1.27075	1.35944	1.17682	1.00117	1.24083	1.12542	1.05572	1.13073	1.23944	1.1135	0.345	0.1117	0.4124	0.772	0.3534	0.2072	0.079	0.3722	0.8166	0.2666	0.4962	0.6633	0.4686	0.256	0.5131	0.1045	0.5563	0.9058	0.4958	0.2816	0.138	0.5048	0.8769	0.3718	0.6277	0.7986	0.6108	0.3316	0.6743	0.9329	0.9862	0.8389
INC117C05	CG1349	2.17636	1.51912	1.1463	1.28168	2.48288	1.29055	3.10096	2.31226	1.57001	2.43416	1	2.23826	1.50444	1.90407	1.61981	1.74426	0.8918	0.9448	0.8818	0.3667	0.9422	0.2246	0.4582	0.7858	0.3735	0.9622	0.4761	0.8562	0.6186	0.7778	0.7105	0.8316	0.684	0.0538	0.7946	0.0444	0.1335	0.4694	0.1022	0.8788	0.1577	0.5129	0.2843	0.4249	0.3436	0.3373	0.0323	0.3689
INC104A03	CG13492	1.77126	1.54051	1.40896	1.8086	1.44872	1.81886	1.57604	1	1.32091	1.83335	1.3997	2.37406	1.58703	1.57937	1.74523	1.70038	0.8266	0.8968	0.4615	0.8674	0.4542	0.7394	1	0.945	0.4137	0.875	0.0722	0.738	0.7294	0.5458	0.593	0.7401	0.1519	0.6542	0.1139	0.4542	0.9948	0.8159	0.1836	0.6875	0.0112	0.4277	0.4428	0.2225	0.273	0.0313	0.4281	0.06
INC118H01	CG13494	1.32645	1.45614	2.0024	1.94123	1.66107	1.37546	1.57306	1.43592	1.20697	1	1.24191	1.73478	1.39572	1.73481	1.72836	1.53929	0.3461	0.0556	0.0595	0.1787	0.4567	0.2346	0.3506	0.6557	0.9565	0.5915	0.1402	0.3971	0.1477	0.1201	0.2727	0.0687	0.0903	0.229	0.662	0.3483	0.532	0.8048	0.9538	0.7387	0.2138	0.5851	0.2037	0.1428	0.3819	0.5936	0.7793	0.9529
INC025F12	CG13503	1.2099	1.3369	1.33619	1.42314	1.26673	1.52975	1.2325	1.16299	1.23391	1.02309	1.48812	1.04019	1.22378	1	1.15299	1.28963	0.2264	0.3139	0.1872	0.396	0.0606	0.4464	0.6086	0.4584	0.8869	0.1424	0.7896	0.467	0.8557	0.6143	0.3624	0.5231	0.3626	0.6378	0.1397	0.7013	0.8284	0.7063	0.947	0.2853	0.9228	0.7296	0.958	0.8615	0.5917	0.3227	0.5983	0.2082
INC064F02	CG13506	1.9841	1.84501	1.30387	1.69383	1.88319	1.64147	1.45618	1.40656	1.17707	1.34853	1	1.52286	1.50225	1.63835	1.44238	1.45486	0.6823	0.9907	0.8151	0.6149	0.8807	0.954	0.984	0.9976	0.998	0.9999	0.8952	0.9678	0.8497	0.9646	0.9634	0.9959	0.7468	0.4252	0.8524	0.9359	0.9614	0.9988	0.975	0.9992	0.8418	0.9272	0.7641	0.9696	0.9441	0.0142	0.0054	0.0541
INC125H01	CG13510	1.56378	1.41083	1.2445	1.2834	1.00321	1.20007	1.16436	1.28151	1.40241	1.36462	1.623	1	1.41637	1.18246	1.3436	1.22533	0.7703	0.9097	0.8749	0.994	0.9538	0.9601	0.9201	0.7349	0.8492	0.4518	0.9916	0.7448	0.9364	0.8248	0.919	0.8362	0.7483	0.9864	0.917	0.8834	0.744	0.5141	0.5777	0.2774	0.9775	0.5054	0.8585	0.643	0.8282	0.4037	0.8969	0.5921
INC025G08	CG13521	1.54424	1.53371	1.69181	2.15603	1.27473	1.79833	1.34977	1.87697	1.42089	1.79141	1.78787	1.34076	1.72002	1	1.46074	1.1912	0.5036	0.3994	0.1618	0.7076	0.3008	0.657	0.2048	0.6034	0.3419	0.3429	0.6542	0.37	0.8955	0.574	0.7252	0.3506	0.1457	0.7134	0.2626	0.6701	0.2291	0.5936	0.3607	0.3328	0.6544	0.3383	0.9261	0.5858	0.736	0.2305	0.7847	0.4128
INC040G01	CG13531	1.71451	1.9782	2.58897	2.00593	2.55671	1.97839	1.64604	1.51381	1.24936	1.62416	2.34187	1.94614	1.91822	1	2.05497	2.05837	0.3467	0.2469	0.3767	0.1809	0.3897	0.5374	0.6227	0.7617	0.527	0.3004	0.4141	0.4203	0.838	0.341	0.3611	0.312	0.4858	0.2496	0.5199	0.6521	0.7307	0.8431	0.6184	0.4051	0.5239	0.5206	0.9125	0.4466	0.4542	0.7235	0.5225	0.6748
INC005H01	CG13533	1.09581	1.27178	1	1.26281	1.22661	1.08926	1.00215	1.1917	1.12858	1.35691	1.05103	1.0666	1.13029	1.06846	1.17824	1.06971	0.1912	0.6432	0.2419	0.2946	0.5123	0.6556	0.2917	0.4327	0.1259	0.571	0.5507	0.4303	0.534	0.3285	0.5407	0.8878	0.5038	0.5676	0.8275	0.8785	0.6353	0.7487	0.3854	0.8248	0.8095	0.7601	0.7933	0.7064	0.8524	0.0877	0.1904	0.3445
INC002A07	CG13539	1.18066	1	1.43263	1.08203	1.24091	1.06844	1.309	1.41474	2.3247	1.08029	1.67252	1.67984	1.30935	1.85476	1.18324	1.20984	0.8303	0.2474	0.6485	0.4316	0.6919	0.3409	0.206	0.0158	0.6988	0.1675	0.1298	0.3328	0.0617	0.5148	0.475	0.0484	0.3456	0.136	0.2979	0.1198	0.058	0.0034	0.3845	0.073	0.0311	0.0792	0.0062	0.153	0.1807	0.9338	0.7388	0.9081
INC098F09	CG1354	1.09472	1.27677	1.55903	1.32424	1.70606	1.19864	1.02417	1.11209	1.09354	1	1.17471	1.0973	1.05772	1.04007	1.13956	1.32269	0.1644	0.0881	0.1701	0.0193	0.3018	0.6252	0.463	0.5005	0.693	0.3625	0.4985	0.5846	0.5955	0.4089	0.2073	0.2104	0.429	0.076	0.687	0.8542	0.7881	0.7986	0.8906	0.6576	0.7785	0.898	0.8472	0.8098	0.4335	0.8308	0.3553	0.8414
INC002A09	CG13541	3.49123	1.73479	2.18634	1.66263	1.48788	1.26765	2.07118	1.7032	1.90801	4.94116	1	1.83918	1.3706	2.98554	1.56892	1.24574	0.9733	0.827	0.9198	0.926	0.9876	0.8647	0.9718	0.9338	0.1908	0.9932	0.9296	0.9855	0.6202	0.9486	0.9832	0.2838	0.5155	0.6209	0.8197	0.3711	0.5167	0.4165	0.02	0.8823	0.4441	0.7339	0.1351	0.5902	0.7539	0.7215	0.7294	0.8602
INC002B06	CG13544	1.59292	1.71031	1.72675	1	1.2428	1.29543	1.65735	1.40301	1.53525	1.90698	1.54891	1.40142	1.70342	1.38929	1.3943	1.42452	0.3939	0.414	0.9079	0.8049	0.788	0.4568	0.696	0.5633	0.1908	0.5257	0.6654	0.4113	0.669	0.6867	0.6519	0.4816	0.9625	0.9332	0.9683	0.5361	0.766	0.6927	0.3667	0.6216	0.7933	0.5024	0.7924	0.894	0.7957	0.9097	0.8344	0.8283
INC002B11	CG13545	1.13703	1.14632	1.30199	1.51964	1.70417	1.37577	1.22632	1.03623	1.12622	1	1.16824	2.21484	1.23549	1.3057	1.53758	1.66274	0.4824	0.2622	0.0866	0.0281	0.1486	0.3578	0.7022	0.5345	0.8779	0.4461	0.0006	0.2908	0.2495	0.0526	0.0317	0.161	0.0401	0.0067	0.0602	0.3331	0.7071	0.5437	0.7707	0.4753	0	0.3135	0.2243	0.0063	0.0085	0.1755	0.0577	0.363
INC040H10	CG13549	2.22765	2.36716	4.03087	6.81493	4.13899	3.28455	3.47951	2.96263	3.99703	3.61984	11.00528	2.15972	3.76334	1	2.00382	3.54678	0.369	0.0649	0.0028	0.0061	0.0441	0.0396	0.0688	0.0042	0.0033	0.0009	0.5526	0.0197	0.9819	0.6585	0.0242	0.0805	0.0026	0.0101	0.0399	0.0881	0.174	0.0188	0.053	0.0005	0.6279	0.0172	0.9934	0.8249	0.0446	0.0112	0.456	0.734
INC153G08	CG13551	1.45698	1.5165	1	1.41024	1.42073	1.74506	1.96323	1.57274	1.88394	1.68817	1.68793	1.93826	2.02954	1.85455	1.97412	1.51763	0.3987	0.8575	0.5529	0.5254	0.1893	0.0877	0.3018	0.0979	0.2156	0.2533	0.0819	0.0471	0.1285	0.0659	0.4338	0.9128	0.6033	0.581	0.2051	0.1198	0.4019	0.1531	0.2982	0.3138	0.1165	0.0637	0.1736	0.0644	0.492	0.1912	0.1902	0.0631
INC041B09	CG13563	1.88586	1.96772	2.02622	1.94661	2.01439	2.12336	2.15832	1.9328	1.48525	1.35757	1	2.00948	1.40343	1.8057	2.27165	1.67175	0.3887	0.3188	0.4339	0.3351	0.1975	0.1992	0.4293	0.9344	0.999	0.9998	0.3384	0.984	0.6012	0.1158	0.7758	0.3746	0.5221	0.4218	0.2186	0.2613	0.5418	0.9668	0.9946	0.9999	0.4347	0.9923	0.6978	0.1323	0.8681	0.6516	0.5202	0.3609
INC106D02	CG13569	2.37361	2.61912	1.99854	1.82841	3.28405	2.34032	2.14162	1.5926	2.32276	1	2.18565	1.99099	2.07001	1.45679	1.89889	1.64669	0.4261	0.6761	0.7479	0.2917	0.5118	0.5888	0.9071	0.5067	0.9142	0.5674	0.6396	0.5981	0.8476	0.6681	0.7787	0.6923	0.7628	0.2527	0.7137	0.6586	0.8708	0.6277	0.9835	0.6888	0.7907	0.8013	0.9704	0.9181	0.9041	0.6444	0.2013	0.3942
INC002G05	CG13580	1.24735	1.53891	2.01949	1.58084	1.18121	1	1.58017	1.31463	1.22225	1.21312	1.05518	1.49433	1.17973	1.53754	1.16206	1.11345	0.1857	0.0506	0.2123	0.5734	0.8067	0.1954	0.4161	0.5275	0.536	0.7252	0.2732	0.5874	0.2294	0.6061	0.6691	0.0525	0.4503	0.8646	0.967	0.4604	0.7289	0.8162	0.8012	0.9158	0.5408	0.8718	0.4997	0.9232	0.9115	0.9141	0.9712	0.9937
INC002G07	CG13581	1	1.30044	1.43535	1.36419	1.62252	1.58	1.39898	1.39814	2.03378	1.04742	1.93134	1.66143	1.42693	1.52777	1.46723	1.37135	0.1278	0.0931	0.1186	0.0367	0.0317	0.0957	0.0689	0.0047	0.4187	0.0093	0.0357	0.0569	0.0558	0.0572	0.1007	0.2999	0.4229	0.1567	0.1555	0.3664	0.3673	0.0257	0.7847	0.061	0.1436	0.3262	0.2355	0.2343	0.3939	0.6004	0.3038	0.3403
INC026H05	CG13594	1.5356	1.17675	1.26816	1.25407	1.22562	1.35916	1.42526	1.43827	1.28178	1.27886	1	1.38872	1.17047	1.36466	1.2077	1.2915	0.9899	0.9088	0.9369	0.9633	0.8258	0.7069	0.711	0.8952	0.9625	0.9957	0.7732	0.9824	0.8031	0.9703	0.9074	0.2255	0.2777	0.3523	0.0511	0.0588	0.0398	0.247	0.2474	0.8738	0.1095	0.5069	0.1158	0.4095	0.2011	0.5319	0.6138	0.2799
INC003B02	CG13607	1.11677	1.35962	1.58521	1.10579	1.08516	1.0958	1.11146	1.28162	1.10713	1.31204	1.56119	1.0864	1	1.00288	1.08126	1.18963	0.0855	0.0199	0.5317	0.5759	0.5558	0.5187	0.1832	0.5217	0.0884	0.0461	0.5561	0.7702	0.7541	0.5882	0.3446	0.0968	0.9311	0.9478	0.9532	0.8789	0.6457	0.9042	0.5781	0.2442	0.8989	0.9709	0.967	0.953	0.822	0.9985	0.9961	0.994
INC081C09	CG13615	1.04396	1.3727	1.18937	1.13411	1.63971	1.33298	1.14802	1	1.5282	1.13293	1.91136	1.42718	1.40413	1.13445	1.43968	1.21318	0.0808	0.2848	0.355	0.0215	0.1051	0.3289	0.5852	0.03	0.2951	0.0031	0.1013	0.0495	0.3671	0.0621	0.227	0.83	0.8673	0.1179	0.5966	0.834	0.9434	0.2623	0.8389	0.0437	0.4224	0.4409	0.8093	0.3522	0.7678	0.6186	0.0335	0.2671
INC081E04	CG13618	1	1.51604	1.61253	1.56978	2.88299	2.48157	3.97016	2.27088	4.29983	2.42408	4.06306	1.46928	1.77218	1.2853	2.10482	2.54327	0.2692	0.2457	0.2739	0.0631	0.11	0.0415	0.1411	0.0118	0.0299	0.0289	0.3087	0.1378	0.3637	0.1183	0.0736	0.4137	0.4636	0.0915	0.2114	0.0641	0.237	0.0209	0.208	0.0418	0.5319	0.3593	0.625	0.1188	0.0929	0.5729	0.1305	0.2533
INC027F03	CG13622	1	1.09188	1.17352	1.17683	1.1043	1.38897	1.31768	1.30933	1.2144	1.23681	1.17486	1.20969	1.17157	1.47353	1.37752	1.42685	0.1825	0.0904	0.0729	0.2	0.0008	0.0078	0.0023	0.0448	0.0092	0.104	0.0726	0.0593	0.0014	0.0018	0.0005	0.1955	0.2164	0.4479	0.0033	0.051	0.0477	0.1456	0.1368	0.2858	0.2091	0.2391	0.005	0.0041	0.0037	0.4852	0.724	0.0539
INC081E07	CG13624	1.42726	1.47831	1.27732	1.17674	1.22199	1.37097	1.28852	1.5643	1.28633	1.12128	1	1.12986	1.19463	1.12263	1.26911	1.03745	0.4049	0.7363	0.8797	0.8125	0.6015	0.7362	0.2624	0.7405	0.9823	0.975	0.9082	0.9089	0.9202	0.7751	0.9768	0.8615	0.949	0.9156	0.7578	0.8307	0.3486	0.8549	0.9656	0.989	0.9681	0.9619	0.9737	0.9208	0.9968	0.7496	0.6039	0.3252
INC088A01	CG13626	1.66687	1.45579	1.84559	2.02976	1.72056	1.62676	1.42114	1.61382	1.01485	1.354	1.53309	1.34448	1.28444	1	1.6783	1.42495	0.6444	0.4513	0.376	0.4801	0.5327	0.6245	0.5211	0.82	0.637	0.5528	0.6319	0.6998	0.8118	0.519	0.6331	0.3159	0.221	0.3225	0.3777	0.514	0.4046	0.8126	0.5582	0.4566	0.5693	0.6299	0.7971	0.3133	0.536	0.3801	0.5806	0.6228
INC029H03	CG13627	1.08298	1.03238	1.14428	1.53042	1	1.14009	1.64777	1.20611	1.34957	1.67584	2.39405	1.3656	1.29231	1.34752	1.36088	1.28012	0.6044	0.4382	0.1303	0.635	0.4142	0.0437	0.2973	0.1674	0.0457	0.0073	0.1786	0.2115	0.1707	0.1336	0.2358	0.3677	0.0837	0.5656	0.2876	0.0258	0.2358	0.1041	0.0358	0.0049	0.112	0.136	0.109	0.0497	0.1375	0.2262	0.638	0.4973
INC019A02	CG13630	1.43435	1.73891	2.11643	1.745	1.45076	1.51964	1.27673	1.7937	1	1.2928	1.17911	1.34034	1.4962	1.38094	1.42625	1.24542	0.1372	0.1062	0.2551	0.4782	0.3844	0.6961	0.118	0.9168	0.6608	0.7463	0.6055	0.4275	0.5674	0.5125	0.7208	0.2411	0.5047	0.8117	0.7845	0.9204	0.4354	0.9785	0.8716	0.8963	0.8498	0.743	0.862	0.8661	0.9406	0.7783	0.8772	0.8584
INC027F12	CG13641	1.0945	1.40005	1.81787	1.17753	1.13323	1.60916	1.63553	1.20018	1.80764	1.01352	1.15704	1.11421	1.40742	1.37535	1.12075	1	0.0732	0.0626	0.385	0.4367	0.0472	0.061	0.2856	0.0159	0.6019	0.4221	0.4747	0.1575	0.1746	0.4649	0.6497	0.1818	0.7496	0.8344	0.2532	0.2634	0.7767	0.1418	0.8426	0.7454	0.8268	0.4959	0.5367	0.8542	0.9347	0.8642	0.9008	0.6305
INC151B11	CG13673	1.17696	1.03426	1	1.01635	1.0957	1.20038	1.23992	1.0815	1.09151	1.00558	1.05139	1.276	1.04197	1.17015	1.10947	1.06963	0.7988	0.8029	0.7914	0.6573	0.4417	0.3993	0.6857	0.6634	0.8762	0.7121	0.3382	0.7632	0.5167	0.6368	0.6933	0.6052	0.5387	0.34	0.1093	0.1623	0.401	0.3874	0.5556	0.4666	0.1415	0.4793	0.2481	0.3348	0.4358	0.4572	0.2912	0.1414
INC086F08	CG13675	1.17246	1.10463	1.18049	1.20739	1.18749	1.23822	1.22536	1.33678	1.07002	1.03115	1	1.14661	1.07634	1.07954	1.22619	1.07102	0.6573	0.4849	0.4332	0.4745	0.3679	0.4056	0.2092	0.7061	0.8135	0.8072	0.5509	0.7341	0.675	0.4032	0.7048	0.2969	0.2548	0.2908	0.1472	0.2456	0.0949	0.5838	0.6601	0.729	0.4273	0.5892	0.5734	0.2121	0.5858	0.4323	0.4739	0.3547
INC023H09	CG1368	1.2897	1.38417	1.5087	1.42917	1.80268	1.54845	1.18717	1.25391	1.46592	1.05956	1.26686	1.49743	1.93484	1	2.3577	1.75775	0.3674	0.355	0.3488	0.1368	0.2627	0.593	0.55	0.3403	0.8169	0.5228	0.3471	0.0832	0.7513	0.025	0.2	0.4295	0.4553	0.1923	0.3265	0.6626	0.6403	0.4302	0.8186	0.5969	0.4185	0.127	0.7849	0.0282	0.2677	0.562	0.3217	0.4767
INC034B11	CG13698	1.7155	1.56213	1.908	1.99607	1.26526	1.88293	1.83047	1.53916	1.35806	1.92647	1	1.171	1.51622	1.54801	1.33046	1.38363	0.7223	0.3862	0.2993	0.8936	0.3195	0.398	0.6586	0.7894	0.2289	0.9711	0.8862	0.7289	0.6432	0.8843	0.7955	0.2789	0.1622	0.8551	0.111	0.2367	0.5239	0.7092	0.1336	0.9636	0.8486	0.5715	0.5201	0.8485	0.707	0.4348	0.8868	0.5064
INC087B02	CG13700	1.97969	1.22373	1.78352	2.05128	1.49073	1	1.85875	1.37518	1.97084	1.57623	2.55496	1.82802	1.30102	1.64519	1.43454	1.52988	0.8845	0.5981	0.4581	0.7741	0.9427	0.5662	0.9035	0.5041	0.6716	0.2413	0.5885	0.8503	0.7039	0.8205	0.7606	0.126	0.0393	0.2059	0.8156	0.1288	0.3493	0.042	0.2427	0.0176	0.0643	0.3969	0.1046	0.1846	0.1625	0.2274	0.736	0.9533
INC114H10	CG13707	1.02684	1.0502	1	1.21775	1.6835	1.58313	3.19647	1.73799	1.89784	1.54778	1.98012	1.10585	1.50984	1.68656	1.58116	2.18702	0.4635	0.537	0.2824	0.0602	0.0643	0.0033	0.0363	0.0296	0.0488	0.0314	0.4158	0.0721	0.1027	0.066	0.0115	0.5888	0.264	0.0207	0.0104	0.0045	0.0315	0.0206	0.0793	0.0233	0.4296	0.042	0.0909	0.0129	0.0031	0.1995	0.0318	0.0325
INC115A05	CG13717	1.38415	1.14924	1.20452	1.15207	1.20804	1.25344	1.42674	1.46824	1.22601	1.32532	1	1.16697	1.09896	1.36174	1.2277	1.27181	0.911	0.8053	0.8777	0.7981	0.7603	0.4203	0.3298	0.7753	0.6426	0.9737	0.8413	0.9543	0.53	0.7879	0.708	0.344	0.4832	0.3377	0.2185	0.0678	0.0414	0.3104	0.1681	0.7925	0.4649	0.6328	0.1237	0.2936	0.2283	0.6613	0.4952	0.3939
INC087F03	CG13722	1.15409	1.23325	1.36601	1.11591	1.24187	1.34027	1.1528	1.21685	1	1.01727	1.24229	1.2637	1.4329	1.58931	1.47079	1.02442	0.3241	0.1583	0.5856	0.3154	0.1745	0.5066	0.347	0.8072	0.8007	0.3439	0.3076	0.0655	0.0483	0.0618	0.7646	0.1923	0.7867	0.4791	0.2425	0.6667	0.5292	0.9167	0.8712	0.4795	0.4392	0.1451	0.0726	0.0955	0.9091	0.9597	0.7282	0.5347
INC087F05	CG13725	1.50937	1.87404	1.23165	1.45665	1.71318	1.40301	1	1.09921	1.67827	1.35861	1.87768	1.00964	1.10546	1.12705	1.41213	1.774	0.1969	0.6485	0.5424	0.3483	0.6178	0.8854	0.9257	0.3385	0.6255	0.2237	0.8826	0.855	0.7994	0.5883	0.297	0.7941	0.724	0.6478	0.969	0.9583	0.977	0.6743	0.8535	0.5019	0.9652	0.9821	0.9297	0.866	0.5831	0.2925	0.279	0.3979
INC067H09	CG13728	1.8424	1.7583	1.51688	1.68065	1.4599	1.60602	1.58329	1.50503	1.02709	1.61642	1.56146	1.33535	1.6057	1.48282	1.49983	1	0.6007	0.8157	0.6648	0.8501	0.7704	0.7725	0.8446	0.9919	0.8147	0.7511	0.9004	0.7752	0.8372	0.8513	0.9942	0.8428	0.5904	0.8594	0.7682	0.73	0.8133	0.9954	0.6843	0.6832	0.8978	0.7132	0.8187	0.8594	0.9957	0.2659	0.5703	0.3617
INC090B05	CG13733	1.23343	1.27683	1.61582	1.38976	1.21473	1.17144	1.22562	1	1.29413	1.03197	1.54684	1.14904	1.50001	1.31324	1.26255	1.14378	0.3916	0.111	0.2697	0.5315	0.6277	0.5144	0.9164	0.3979	0.8805	0.1082	0.6383	0.1133	0.3702	0.4496	0.6617	0.1205	0.3307	0.6249	0.7606	0.5947	0.9385	0.4697	0.8723	0.1576	0.7141	0.1713	0.4337	0.5266	0.7497	0.852	0.8984	0.936
INC151G12	CG13738	1	2.42965	2.65264	2.33559	2.45142	2.26767	2.5852	3.1865	3.98872	1.85649	3.23581	2.87491	2.62772	3.05533	3.22974	3.95172	0.0321	0.0727	0.0401	0.0279	0.0358	0.0295	0.009	0.0014	0.0275	0.0077	0.0086	0.0077	0.0122	0.0046	0.0013	0.4442	0.5502	0.4915	0.6336	0.4191	0.2496	0.083	0.7631	0.2295	0.3102	0.3957	0.2641	0.1468	0.0604	0.6201	0.5778	0.6165
INC115F04	CG13746	1.38657	1.53165	1.97252	1.68732	1.06384	1.19805	1.05071	1.42472	1.2929	1.33738	1.40014	1.32299	1.10241	1.14418	1.0999	1	0.2574	0.0754	0.1775	0.8647	0.7737	0.9311	0.4261	0.6494	0.5618	0.4824	0.5921	0.8853	0.8421	0.9122	0.9462	0.1192	0.3168	0.9597	0.9483	0.9842	0.6813	0.8238	0.7306	0.6677	0.7904	0.9615	0.9557	0.9897	0.9894	0.7715	0.9865	0.9751
INC143D03	CG13747	1.68357	1.63826	1.14639	1.11387	1.20989	1.35318	1.25017	1.07244	1.23552	1.61679	1.90869	1.14844	1.36448	1.24676	1.18796	1	0.5924	0.982	0.9894	0.9715	0.923	0.9538	0.9982	0.9675	0.608	0.2882	0.987	0.9016	0.9563	0.982	0.995	0.9919	0.995	0.9894	0.9638	0.9554	0.9988	0.9713	0.537	0.2255	0.9897	0.9023	0.9681	0.9951	0.999	0.5937	0.3752	0.1372
INC090F08	CG13771	1.29788	1.49087	1.58236	1.75815	1.19704	1	1.47735	1.18882	1.47094	1.53334	2.03805	1.4512	1.39323	1.67081	1.42688	1.63421	0.2017	0.1908	0.0876	0.6552	0.8992	0.2954	0.6291	0.2808	0.1891	0.0277	0.3009	0.3723	0.1267	0.3148	0.1333	0.3659	0.1734	0.9128	0.9958	0.5237	0.8582	0.5309	0.4415	0.0496	0.5779	0.6879	0.2574	0.6173	0.2753	0.1932	0.9306	0.9905
INC090G10	CG13776	1.26161	2.08658	1.18841	1.4675	1.40338	1.04857	1.33677	1.26816	1.3651	1.02068	1.4584	1	1.10857	1.26161	1.58918	1.49755	0.057	0.5461	0.357	0.3925	0.6685	0.4515	0.4908	0.4129	0.6696	0.3706	0.6875	0.6069	0.4943	0.2525	0.3188	0.9526	0.8644	0.9295	0.993	0.8793	0.9181	0.9111	0.9783	0.8523	0.988	0.9712	0.9418	0.8988	0.9112	0.1985	0.3177	0.6459
INC072D05	CG13778	1.37136	1.3451	1.4498	1.23491	1.28989	1.2105	1.20174	1.17504	1.12578	1.06564	1	1.03122	1.03367	1.23515	1.37926	1.22579	0.5553	0.4105	0.6931	0.6278	0.7548	0.7307	0.8271	0.8491	0.9781	0.9081	0.8818	0.9386	0.6907	0.4972	0.7007	0.3587	0.6885	0.6119	0.7797	0.7148	0.7831	0.8446	0.8847	0.9094	0.8807	0.9381	0.6608	0.4308	0.7064	0.8259	0.7167	0.8121
INC143E12	CG13779	1.50326	1	2.1672	1.14718	1.2556	1.46294	1.4735	1.5129	2.02873	1.29506	1.51902	1.53108	1.19551	1.46693	1.12061	1.06096	0.7813	0.2576	0.7265	0.6464	0.5163	0.5159	0.4783	0.2195	0.6095	0.487	0.4835	0.6658	0.5242	0.7357	0.757	0.0859	0.3759	0.257	0.0887	0.1789	0.1699	0.0534	0.3109	0.1994	0.1563	0.3032	0.1306	0.3223	0.4256	0.9481	0.8539	0.7758
INC034B06	CG1379	1.70173	1.61037	1.86469	1.13349	1	1.39168	1.69586	1.70773	1.69596	1.49114	1.39624	1.34047	1.60673	1.38712	1.56713	1.43784	0.6044	0.3581	0.9656	0.9912	0.8276	0.5011	0.4776	0.4995	0.7181	0.7853	0.8202	0.6042	0.7893	0.6517	0.7796	0.2131	0.97	0.993	0.819	0.4036	0.3905	0.4024	0.6241	0.7398	0.7819	0.5082	0.7529	0.5731	0.7344	0.9874	0.9951	0.9204
INC101H12	CG1380	1.74853	1.39803	1.20314	1.26905	1.34213	1.27442	1.90912	1.11586	1.38613	1.72619	1.24748	1.574	1	1.55404	1.29743	1.2184	0.9187	0.963	0.9464	0.9187	0.9623	0.319	0.9969	0.8885	0.5613	0.9317	0.7031	0.9981	0.7293	0.9432	0.9635	0.8273	0.7175	0.6009	0.7385	0.0461	0.908	0.515	0.1383	0.6847	0.2817	0.9675	0.2853	0.6639	0.7678	0.3553	0.2829	0.3789
INC116D03	CG13807	1	1.32761	1.30998	1.50366	1.64564	1.33378	1.51648	1.19824	1.75895	1.63677	2.41386	1.98525	1.11835	2.35961	2.19986	1.23636	0.0652	0.1078	0.0207	0.0113	0.0692	0.0251	0.1645	0.0045	0.0021	0	0.0016	0.27	0.0006	0	0.1736	0.543	0.2065	0.0922	0.4692	0.2133	0.7234	0.0614	0.137	0.0003	0.0154	0.8673	0.0043	0.0008	0.6525	0.1696	0.0967	0.4567
INC116E04	CG13830	1.46046	1.40076	2.56752	1.96692	2.05081	1.80066	1.28466	1.43221	1.75528	2.02733	1	1.08086	1.54913	1.36218	1.51664	1.55775	0.5653	0.0743	0.2083	0.2509	0.2898	0.6333	0.5247	0.3139	0.1941	0.7804	0.7607	0.4319	0.5679	0.4624	0.427	0.0323	0.1462	0.188	0.1361	0.591	0.4622	0.2596	0.1764	0.7686	0.7271	0.3802	0.5327	0.3753	0.3693	0.9168	0.6875	0.8361
INC034C12	CG13845	1.66775	1.45454	1.47126	1.75562	1.61056	2.13968	1.89712	1.61952	1.54613	1.79111	1.36588	1	1.73719	1.42734	1.91774	1.60867	0.6718	0.6302	0.4341	0.5422	0.2161	0.3443	0.5323	0.5773	0.384	0.685	0.901	0.4452	0.6688	0.3405	0.5421	0.4976	0.2662	0.3668	0.0997	0.2047	0.3555	0.4267	0.2674	0.567	0.8463	0.2947	0.5221	0.1726	0.3863	0.2827	0.4027	0.1456
INC095C06	CG13847	1.37594	1.28092	1.41461	1.34858	1.59294	1.46722	1.48175	1.32421	1.36654	1.49282	1	1.26387	1.06544	1.18369	1.41897	1.43781	0.679	0.455	0.5352	0.2438	0.3583	0.3662	0.5749	0.514	0.3417	0.8993	0.6508	0.9105	0.7636	0.4485	0.4297	0.2776	0.3796	0.0924	0.1419	0.2141	0.4289	0.3806	0.2483	0.8635	0.526	0.8739	0.6662	0.2375	0.2635	0.5975	0.2814	0.4244
INC025A01	CG1386	1.35472	1.6493	2.59801	1.56137	1.65382	1.9917	1.61125	2.14931	1.77899	1	1.97301	1.07209	1.62309	1.59235	1.27776	1.06655	0.1969	0.0109	0.3038	0.2561	0.0819	0.2899	0.0221	0.2012	0.8138	0.1833	0.7754	0.2757	0.2841	0.5839	0.7673	0.0023	0.5877	0.481	0.1281	0.5407	0.1261	0.4107	0.9594	0.3245	0.9311	0.5393	0.5547	0.926	0.9533	0.9816	0.9574	0.8877
INC082C07	CG13868	1.60519	1.59287	1.24264	1.11728	1.36154	1.17317	1.08117	1.13568	1.00826	1.20486	1.23097	1.17356	1.29467	1	1.13888	1.29236	0.5055	0.9134	0.9778	0.8249	0.9706	0.9821	0.9885	0.9963	0.9802	0.9042	0.9578	0.9215	0.9915	0.9692	0.8817	0.9763	0.9922	0.8726	0.9927	0.991	0.9808	0.9944	0.964	0.9037	0.9697	0.929	0.9958	0.9937	0.9133	0.8152	0.2754	0.6611
INC096B09	CG13872	1.78137	1.88829	1.93642	1.85146	1.2582	1.0455	1.42004	1.47896	1.66338	1.07273	2.29241	1.9558	1.40593	1.47876	1	1.10715	0.3425	0.3354	0.4256	0.9415	0.9943	0.832	0.8567	0.6279	0.9802	0.1287	0.3406	0.8823	0.795	0.9975	0.9776	0.4251	0.5621	0.9802	0.9999	0.9087	0.9156	0.7516	0.9831	0.1781	0.4426	0.9592	0.8969	1	0.995	0.623	0.9694	0.9972
INC121H08	CG13873	1.30011	1.17545	1	1.30677	1.67658	1.35766	1.31872	1.03229	1.18788	1.488	1.03945	1.06243	1.79989	1.86334	1.39528	1.28113	0.7507	0.9291	0.4844	0.0814	0.4002	0.4567	0.9372	0.6826	0.168	0.8381	0.8963	0.0357	0.0253	0.3508	0.5364	0.8941	0.2333	0.0085	0.1324	0.2513	0.7944	0.4781	0.0835	0.7248	0.734	0.0041	0.0035	0.1198	0.2973	0.0233	0.0014	0.0302
INC099E06	CG13887	1.42715	1.4172	1.38723	1	1.06005	1.18882	1.26435	1.28899	1.30446	1.49588	1.23841	1.39669	1.52499	1.18567	1.48769	1.37165	0.5109	0.5631	0.9582	0.9363	0.8308	0.7125	0.7206	0.6721	0.3805	0.7402	0.5306	0.3663	0.809	0.4098	0.5726	0.5585	0.9758	0.9513	0.8882	0.719	0.6927	0.6706	0.4008	0.7349	0.5221	0.3574	0.8089	0.4049	0.5816	0.9739	0.9058	0.7751
INC024B07	CG13891	1.18267	1.07787	1.06652	1.29776	1.10347	1.03594	1.15966	1.08253	1.4309	1.04393	1.51089	1.10009	1.23301	1	1.04797	1.27633	0.7549	0.7364	0.2707	0.6595	0.7977	0.5485	0.734	0.117	0.8134	0.0967	0.6578	0.3868	0.8401	0.7832	0.3023	0.5231	0.0673	0.4099	0.632	0.3249	0.4867	0.0298	0.5705	0.0306	0.4565	0.162	0.6789	0.5786	0.0987	0.0632	0.4064	0.5692
INC054H04	CG13893	1.31822	1.16234	1.39775	1.13577	1.30657	1.07868	1.09466	1	1.18976	1.34025	1.02642	1.30113	1.19159	1.16366	1.26744	1.34623	0.8805	0.3074	0.8919	0.5106	0.9575	0.9102	0.9918	0.796	0.412	0.9628	0.525	0.8001	0.8337	0.6332	0.4259	0.033	0.5962	0.123	0.8196	0.6989	0.9253	0.4103	0.1096	0.8405	0.1704	0.4051	0.5057	0.1769	0.0832	0.9717	0.7147	0.9883
INC099F03	CG13894	1.47246	1.30003	1.44318	1.37994	1.32406	1.37517	1.48377	1.64236	1.12426	1.18803	1	1.4376	1.2115	1.31255	1.32192	1.16238	0.8359	0.5583	0.6655	0.7526	0.6783	0.4852	0.206	0.9562	0.9562	0.9848	0.5541	0.9145	0.7513	0.7645	0.9347	0.1907	0.3233	0.4401	0.2816	0.1872	0.0382	0.8267	0.7311	0.9357	0.2657	0.7002	0.4665	0.4407	0.8091	0.6386	0.722	0.6134
INC099F10	CG13898	1.24558	1.33876	1.48049	1.34016	1.35578	1.13523	1.31825	1	1.5235	1.18791	2.06527	1.26198	1.53999	1.4846	1.21667	1.15161	0.3591	0.238	0.3877	0.3687	0.651	0.4055	0.8127	0.2111	0.5961	0.0272	0.4791	0.1809	0.2664	0.531	0.6154	0.2597	0.4968	0.474	0.8453	0.5285	0.8986	0.2625	0.7012	0.0342	0.6155	0.2374	0.3222	0.7014	0.7685	0.7067	0.6456	0.9021
INC099F12	CG13901	1.52486	1.33763	1.76469	1.87006	1.36849	1.17854	1.27221	1.53818	1.15773	1.05076	1.72253	1.18638	1.89462	1	1.3041	1.16488	0.7356	0.2845	0.1696	0.6889	0.8899	0.787	0.4892	0.8891	0.9824	0.3278	0.8591	0.1388	0.9617	0.7586	0.8733	0.1012	0.0458	0.4476	0.7974	0.5806	0.2456	0.7376	0.8636	0.1639	0.7148	0.0338	0.9235	0.5536	0.7584	0.347	0.8761	0.958
INC055F12	CG13905	1	1.39519	2.17524	1.8613	1.62317	1.41014	1.36401	1.45137	2.10551	1.74944	1.48724	1.81681	1.65507	1.24807	1.92796	2.03531	0.0701	0.0166	0.0222	0.0264	0.0752	0.1091	0.0343	0.0004	0.0204	0.0646	0.0143	0.0201	0.1792	0.0038	0.0019	0.0972	0.1607	0.2449	0.488	0.5287	0.4325	0.0326	0.1959	0.3954	0.1512	0.2196	0.6724	0.0574	0.0422	0.7946	0.7928	0.911
INC088F10	CG13907	1.14885	1.25579	1.06853	1	1.3062	1.09798	1.14825	1.2461	1.03185	1.58305	1.05222	1.19207	1.00108	1.19426	1.23639	1.20975	0.2925	0.6272	0.7506	0.2655	0.5903	0.5092	0.317	0.6881	0.0367	0.6605	0.4244	0.7819	0.4122	0.3471	0.387	0.8138	0.922	0.3979	0.8598	0.7196	0.5192	0.8516	0.12	0.8087	0.6091	0.9364	0.6276	0.5438	0.5791	0.6883	0.1388	0.4434
INC099H02	CG13908	1.15114	1.03132	1.18259	1.25147	1.15344	1.33852	1.12986	1.18594	1.31779	1.32104	1	1.26801	1.38342	1.42329	1.37423	1.28033	0.9338	0.3803	0.1453	0.4752	0.0288	0.5938	0.3527	0.0498	0.0162	0.9289	0.1329	0.0071	0.0053	0.015	0.0932	0.0164	0.0025	0.0516	0	0.1296	0.0421	0.0014	0.0012	0.635	0.0075	0.0001	0.0003	0	0.0014	0.1789	0.6411	0.0457
INC100A08	CG13917	1.46657	1.36895	1.47233	1.41781	1.49964	1.28986	1.42045	1.2909	1.64436	1.53902	1.51922	1	1.19464	1.40264	1.5888	1.14665	0.6656	0.492	0.5648	0.4497	0.7712	0.5742	0.784	0.2951	0.382	0.4403	0.9556	0.8779	0.6017	0.3242	0.8863	0.3162	0.4274	0.2664	0.6934	0.4182	0.6263	0.1882	0.2853	0.3414	0.9399	0.8122	0.4515	0.134	0.8636	0.5896	0.4502	0.7709
INC056H05	CG13920	1	1.34878	2.26007	3.36464	1.22524	1.30822	1.31826	1.19517	1.72435	1.34848	1.55768	2.65689	1.54704	1.82459	1.61569	2.06203	0.1019	0.0671	0.0046	0.2695	0.1401	0.1319	0.1575	0.0132	0.1387	0.0623	0.0009	0.0357	0.015	0.0269	0.0048	0.1632	0.025	0.641	0.5761	0.5545	0.6969	0.1468	0.5085	0.3059	0.0137	0.2783	0.1179	0.1798	0.0396	0.1188	0.8636	0.8499
INC057A11	CG13923	1.11357	1.06511	1.09834	1.16029	1.16798	1.08017	1.07602	1.19318	1.07075	1.08698	1.00611	1.14956	1.13983	1.07821	1.12561	1	0.7856	0.5815	0.2727	0.2442	0.6891	0.691	0.1282	0.7296	0.6934	0.9183	0.3085	0.3606	0.6891	0.4355	0.9456	0.2657	0.0618	0.0534	0.3775	0.4354	0.0342	0.4738	0.3715	0.774	0.1033	0.1275	0.4171	0.1609	0.8492	0.1501	0.1564	0.6089
INC100D10	CG13937	1.57112	2.02603	1	1.51988	2.25355	1.88579	2.54959	2.32963	2.0869	1.08616	1.11387	3.21947	1.49846	3.95427	2.00452	3.00441	0.192	0.7948	0.5336	0.147	0.2832	0.0934	0.1047	0.1963	0.7992	0.7844	0.0391	0.5632	0.009	0.2161	0.0318	0.9271	0.7747	0.3352	0.6884	0.2355	0.3124	0.4504	0.9602	0.9513	0.0898	0.932	0.016	0.5193	0.0552	0.0859	0.0345	0.0873
INC105A03	CG1394	1.00388	1.15728	1.2924	1.23823	1.14888	1.0036	1.18312	1.98123	1.36191	1.35781	2.28733	1.18164	1.55435	1	1.13163	1.10339	0.144	0.0631	0.0815	0.1945	0.4891	0.1489	0	0.0262	0.0027	0	0.1212	0.0014	0.513	0.2226	0.2762	0.1557	0.2773	0.508	0.9014	0.4566	0	0.1201	0.1401	0	0.4294	0.0148	0.8712	0.5843	0.6546	0.6384	0.8018	0.9724
INC037C04	CG13942	1.35985	1.23284	1.36414	1.14757	1.0332	1.33598	1.29188	1.7097	1.38511	1.16166	1.46798	1.5185	1.17913	1.16086	1	1.04527	0.7559	0.4874	0.8511	0.9611	0.5497	0.6198	0.0456	0.4381	0.8896	0.3397	0.2758	0.83	0.8018	0.9668	0.9373	0.226	0.7017	0.9116	0.2274	0.3886	0.0133	0.2187	0.6552	0.1688	0.1315	0.6236	0.6347	0.9413	0.8626	0.8771	0.9496	0.5467
INC123G08	CG13946	1.21496	1.14787	1.27802	1.20913	1.21191	1.12693	2.04896	1	1.79567	1.38066	2.09472	1.15867	1.48931	1.2477	1.11832	1.76357	0.6373	0.3953	0.5079	0.5137	0.671	0.0043	0.874	0.0191	0.2077	0.008	0.5915	0.1324	0.442	0.6726	0.0304	0.2253	0.3552	0.3526	0.5591	0.0007	0.809	0.0086	0.1727	0.003	0.474	0.0694	0.3275	0.562	0.0049	0.6489	0.6198	0.7753
INC153D11	CG13947	2.45124	3.65494	3.0681	3.90824	3.87481	1.80933	33.41614	1	3.91952	10.47113	10.56475	4.66894	2.30754	2.1038	1.53414	8.09807	0.0761	0.2466	0.0734	0.0709	0.8439	0	0.9774	0.0872	0	0	0.0213	0.5817	0.6957	0.9444	0.001	0.7988	0.3724	0.3927	0.9995	0	0.9953	0.4003	0	0.0022	0.1768	0.9649	0.9738	0.9999	0.0025	0.1066	0.1657	0.9838
INC102E12	CG13953	1.14265	1.07347	1.09464	1.21821	1.16358	1.18641	1.15982	1.25626	1.11479	1.15259	1	1.25315	1.12584	1.24659	1.06856	1.07765	0.7791	0.6719	0.2393	0.4164	0.3352	0.4365	0.1143	0.6037	0.4438	0.9001	0.139	0.5652	0.1651	0.755	0.73	0.3968	0.0455	0.1477	0.0599	0.206	0.0356	0.3332	0.2115	0.7748	0.0348	0.2807	0.0486	0.5236	0.4878	0.0736	0.2268	0.1513
INC154A07	CG13953	1.11309	1.00634	1.15379	1.17327	1.10574	1.15045	1.13667	1.15609	1.11287	1	1.05016	1.07421	1.11168	1.10029	1.10199	1.07437	0.9602	0.2752	0.1869	0.538	0.2826	0.3717	0.2366	0.4827	0.9883	0.7854	0.7085	0.5128	0.5593	0.5584	0.7149	0.0028	0.0002	0.0301	0.0027	0.0262	0.0103	0.0413	0.5393	0.2701	0.1389	0.0402	0.0763	0.0447	0.1215	0.3784	0.7672	0.5201
INC025B10	CG13957	2.16297	1.63565	2.0022	1.64712	1.44057	1.55167	1.35412	1.81129	1.85355	2.13717	2.15591	2.02797	1.71862	1	1.67176	1.88658	0.8161	0.572	0.7295	0.8393	0.8	0.8897	0.7117	0.6433	0.5102	0.5082	0.5603	0.7307	0.9656	0.7678	0.6236	0.2484	0.4907	0.6578	0.5687	0.7152	0.3958	0.3915	0.2602	0.2743	0.3315	0.4306	0.9178	0.4663	0.3333	0.7353	0.8075	0.7474
INC103A05	CG13978	1.37618	1.16869	1.47116	1.53468	1.49661	1.5192	1.25047	1.15923	1.1508	1.80582	2.29602	1.3197	1.57122	1.18318	1	1.01334	0.8417	0.3734	0.293	0.3641	0.3403	0.6372	0.8106	0.7906	0.0752	0.0265	0.5774	0.2499	0.7481	0.9488	0.8956	0.1308	0.0844	0.1353	0.1351	0.3641	0.5153	0.522	0.0222	0.0051	0.2829	0.0631	0.468	0.8358	0.7485	0.3635	0.471	0.448
INC095B09	CG14006	1.29945	1.65644	1.23561	1.66084	1.33401	1.18269	2.02092	1.64941	2.09703	1	2.13377	2.10195	1.24805	2.15044	1.41976	1.60307	0.2048	0.5472	0.2654	0.4653	0.5993	0.126	0.2668	0.1077	0.7093	0.1121	0.1045	0.5292	0.0943	0.3918	0.2874	0.8766	0.4883	0.82	0.9583	0.2091	0.495	0.1497	0.9332	0.1679	0.1514	0.8715	0.1164	0.7968	0.5447	0.1128	0.3757	0.5568
INC025D12	CG14011	1.19394	1.34823	1.41218	1.33441	1.36907	1.33169	1.53087	1	1.08743	1.16816	1.50691	1.24646	1.10427	1.41542	1.11614	1.01942	0.2208	0.2048	0.2843	0.2459	0.2833	0.117	0.826	0.6708	0.5655	0.1406	0.4212	0.6594	0.2079	0.6463	0.7906	0.378	0.5265	0.4634	0.5441	0.2259	0.9636	0.8981	0.7645	0.2702	0.6724	0.8827	0.3806	0.9043	0.9525	0.6539	0.584	0.6373
INC145A04	CG14022	2.83595	2.37243	2.15659	1.83692	1.93227	2.43589	1.34241	1	1.6407	1.32364	1.69311	1.3048	1.72032	1.16527	1.90918	1.66313	0.6878	0.7022	0.8167	0.7844	0.6201	0.8693	0.9397	0.8508	0.8948	0.8284	0.9288	0.8339	0.9357	0.808	0.8515	0.62	0.773	0.7235	0.4529	0.8577	0.9467	0.8238	0.8758	0.7876	0.9412	0.8087	0.9389	0.8087	0.8194	0.6954	0.6239	0.3742
INC038H09	CG14023	1.37899	1.12639	1.40963	1.29994	1.26633	1.2612	1.24843	1.47188	1.30316	1.09413	1	1.25551	1.05242	1.18144	1.24605	1.05206	0.9358	0.4358	0.6497	0.7089	0.7282	0.7339	0.3114	0.6419	0.9811	0.9644	0.7174	0.9749	0.8451	0.7572	0.959	0.019	0.1173	0.1786	0.146	0.2423	0.0321	0.1781	0.5733	0.7675	0.2488	0.6871	0.3713	0.1851	0.6821	0.7548	0.7825	0.7971
INC146F04	CG14028	1.35638	1.45175	1.39363	1.39081	1.45306	1.42934	1.07187	1	1.94355	1.7541	1.82101	1.25086	1.88111	1.31901	1.48586	1.77587	0.3876	0.4614	0.4617	0.3977	0.42	0.7752	0.8498	0.1012	0.0617	0.1484	0.6143	0.0735	0.5492	0.3648	0.1612	0.591	0.5916	0.503	0.546	0.8967	0.9399	0.0863	0.1942	0.1632	0.7476	0.0734	0.6691	0.461	0.1634	0.5167	0.4282	0.4629
INC146F10	CG14028	1.31035	1.29855	1.3275	1.34189	1.32957	1.10647	1.2469	1	1.59636	1.32523	1.52951	1.26886	1.4429	1.38831	1.35959	1.62145	0.5151	0.4709	0.4434	0.4603	0.8671	0.6194	0.963	0.1248	0.4715	0.2102	0.578	0.2643	0.3849	0.4184	0.1017	0.4626	0.4129	0.4387	0.909	0.6096	0.9554	0.1107	0.4507	0.194	0.5536	0.2474	0.3562	0.377	0.0722	0.4639	0.5024	0.8569
INC103H10	CG14029	1.91696	1.38622	1	1.20662	1.30834	1.42774	1.51111	1.29423	1.1775	1.75972	1.35292	1.56882	1.56849	1.27468	1.32673	1.03772	0.9737	0.9976	0.9887	0.9708	0.9491	0.8808	0.9784	0.9922	0.7597	0.9368	0.8296	0.8621	0.9822	0.9706	0.9986	0.9654	0.7905	0.6529	0.4093	0.3141	0.6413	0.8313	0.1015	0.5437	0.2345	0.2269	0.6927	0.617	0.9599	0.129	0.0914	0.0415
INC096A05	CG14034	1.95597	1.55543	1	1.58046	2.14262	2.38391	1.70111	1.81943	1.78828	2.47483	1.18066	1.43552	3.02357	2.22217	1.71012	2.27195	0.9171	0.9949	0.8355	0.3263	0.1411	0.7369	0.6508	0.6402	0.0361	0.9846	0.8841	0.0056	0.2842	0.7442	0.2406	0.993	0.4692	0.0434	0.0077	0.3277	0.2158	0.2627	0.0085	0.8867	0.6428	0.0009	0.0462	0.2959	0.0228	0.0067	0.0018	0.0005
INC025F11	CG14035	1.55999	1	1.67161	1.30427	1.18006	1.58611	1.5201	1.82036	2.18672	1.42353	1.03358	1.72746	1.7718	1.69102	1.89419	1.71214	0.9821	0.3895	0.7892	0.8769	0.4642	0.5457	0.1729	0.0728	0.6794	0.9106	0.3285	0.2956	0.3566	0.1696	0.3453	0.0092	0.0776	0.1826	0.0026	0.0229	0.0009	0.0006	0.1005	0.4571	0.0146	0.0029	0.0129	0.0004	0.0025	0.9367	0.9316	0.601
INC039B02	CG14039	1.0359	1.05585	1.12385	1.05143	1.2665	1.22278	1.22914	1.03359	1.22698	1	1.14495	1.15528	1.20161	1.179	1.16006	1.04772	0.437	0.2318	0.4488	0.0347	0.0653	0.0768	0.5231	0.0588	0.6661	0.2197	0.1895	0.0786	0.1291	0.153	0.4476	0.1994	0.5066	0.0198	0.0283	0.0643	0.5898	0.0513	0.6767	0.2277	0.1913	0.0944	0.1305	0.1269	0.5306	0.7864	0.1187	0.2002
INC098B01	CG1404	1.22103	1.40002	1.35049	1.18319	1.12161	1.18394	1.1983	1.37957	1.31286	1.44	1.71886	1.18423	1.30253	1.13603	1.0874	1	0.1065	0.2206	0.6127	0.784	0.6324	0.5687	0.1283	0.2826	0.0499	0.0083	0.5837	0.2787	0.7231	0.8367	0.9558	0.6533	0.9548	0.9884	0.9749	0.9043	0.5348	0.7228	0.4012	0.0575	0.9092	0.7506	0.9649	0.9925	0.9992	0.9273	0.9506	0.8908
INC005C12	CG14041	2.04216	1.72923	2.03033	2.15751	1.99048	1.36117	2.76195	1.6744	1.93685	1.99692	1.69522	1.91453	1	1.91618	1.46618	1.12164	0.6745	0.4945	0.4368	0.5148	0.8109	0.2794	0.7319	0.5473	0.5175	0.6436	0.5489	0.9559	0.5519	0.7812	0.8997	0.3364	0.3022	0.3802	0.711	0.1946	0.5244	0.406	0.3754	0.5236	0.4266	0.895	0.4251	0.689	0.8556	0.4299	0.5308	0.78
INC040D03	CG14043	1.3985	1.39396	1.48083	1.29837	1.45418	1.26209	1.52887	1.23581	1.1633	1.05815	1.04291	1.18686	1.19062	1.11486	1	1.33344	0.5189	0.3387	0.7069	0.3907	0.7812	0.2873	0.8523	0.8958	0.9919	0.9231	0.828	0.8874	0.9219	0.9962	0.6368	0.2825	0.7242	0.3442	0.8398	0.2472	0.8377	0.9022	0.9676	0.9153	0.8368	0.896	0.9392	0.9971	0.6343	0.9141	0.5532	0.8875
INC005B03	CG14047	1	1.87149	3.55476	2.17857	1.89207	2.29773	1.37681	1.04386	1.63267	2.49805	1.62427	1.63163	2.2029	1.78908	1.92296	2.22456	0.1086	0.0077	0.0573	0.0933	0.0487	0.2949	0.4213	0.1123	0.0536	0.1367	0.1359	0.05	0.1122	0.0884	0.0537	0.0077	0.2553	0.4656	0.1765	0.7585	0.8966	0.6844	0.2372	0.6855	0.6862	0.2186	0.5585	0.4136	0.2156	0.9667	0.9852	0.9237
INC040F03	CG14061	1.19715	1.04041	1.10364	1.09621	1.40851	1.43918	1.34135	1.10647	1.08505	1.16259	1.10322	1	1.68496	1.20764	1.32987	1.21826	0.8847	0.7306	0.7408	0.1057	0.0622	0.1999	0.7384	0.7435	0.6025	0.6916	0.8993	0.0042	0.4607	0.2121	0.447	0.2902	0.314	0.0055	0.0002	0.0361	0.3097	0.3853	0.191	0.354	0.6006	0.0003	0.1376	0.0216	0.1027	0.4973	0.0263	0.0177
INC040F12	CG14066	1.64509	1.2258	1.39409	2.30115	1.80948	1.51751	1.558	1.32895	1.47233	1.17511	2.0393	1.46373	1.46882	1	1.18592	1.225	0.981	0.7778	0.0276	0.2743	0.699	0.6378	0.9352	0.7632	0.9953	0.1956	0.7561	0.7795	0.9971	0.9804	0.9574	0.2391	0	0.004	0.0362	0.078	0.2913	0.1069	0.6049	0.0275	0.1436	0.0998	0.88	0.5887	0.4964	0.0061	0.1081	0.3339
INC132D05	CG14072	1.45327	1.12052	1	1.25611	1.24564	1.37943	1.17598	1.05111	1.20309	1.61426	1.93815	1.27421	1.62423	1.01016	1.36071	1.1391	0.923	0.9495	0.7785	0.783	0.6112	0.8504	0.9753	0.8224	0.3008	0.1633	0.7297	0.3124	0.9528	0.6446	0.8895	0.7668	0.2388	0.2314	0.0333	0.3983	0.6476	0.361	0.0674	0.0163	0.2607	0.0245	0.7178	0.0819	0.462	0.0767	0.1178	0.0385
INC122F10	CG14077	1.11395	1.02658	1	1.15178	1.23762	1.24074	2.07841	1.51361	1.58055	1.34619	1.26385	1.73469	1.15443	1.7712	1.06903	1.47907	0.6659	0.6455	0.4535	0.3594	0.3393	0.0242	0.2007	0.1311	0.1923	0.3284	0.0686	0.4406	0.0548	0.5639	0.2006	0.5439	0.297	0.1926	0.1503	0.0028	0.1182	0.055	0.1296	0.2137	0.0192	0.299	0.0092	0.4008	0.1028	0.1868	0.1498	0.1913
INC106E10	CG14084	1.49868	2.02645	1.93422	1.57026	1.8335	2.00176	1.52626	1	1.24584	1.68473	1.15988	1.39623	1.71051	1.79971	2.07096	2.19984	0.1201	0.2149	0.4462	0.2791	0.1686	0.487	0.8752	0.7232	0.3145	0.7786	0.5931	0.3077	0.3141	0.1364	0.1587	0.6062	0.8673	0.6575	0.5245	0.8047	0.9866	0.9562	0.7723	0.9641	0.8991	0.7901	0.6744	0.4625	0.3937	0.8903	0.5776	0.4423
INC041B12	CG14087	1.08665	1.0307	1.1692	1.2116	1.24641	1.13339	1.12244	1.16397	1.07213	1.09754	1.03388	1.12527	1	1.15532	1.15456	1.06024	0.802	0.1687	0.0684	0.0272	0.2713	0.3422	0.1362	0.5854	0.4201	0.7343	0.31	0.8944	0.2032	0.2041	0.6352	0.0136	0.0024	0.0011	0.0308	0.1024	0.0309	0.2904	0.1778	0.4855	0.1025	0.6789	0.0498	0.0367	0.3341	0.2725	0.1699	0.6867
INC154G12	CG14089	1.45557	1.23876	1.53094	1.02851	1.31229	1.41644	1	1.15798	1.07456	1.40096	1.34216	1.05676	1.30308	1.15252	1.33895	1.31951	0.7298	0.424	0.8668	0.636	0.5358	0.8703	0.7994	0.8389	0.5511	0.5721	0.829	0.6579	0.7548	0.6015	0.6188	0.1328	0.7732	0.4055	0.2441	0.7766	0.6165	0.7021	0.3354	0.414	0.7082	0.4278	0.5951	0.3704	0.4047	0.9519	0.7338	0.6275
INC002G01	CG14098	1.28961	1.23906	1.39163	1.65256	1.22932	1.19733	1.24794	1	1.47035	1.14636	1.59357	1.3832	1.34868	1.31691	1.31783	1.17885	0.637	0.2765	0.0257	0.6612	0.7354	0.5932	0.9816	0.1535	0.897	0.0824	0.2972	0.3495	0.4287	0.4298	0.7805	0.1114	0.0023	0.5413	0.6568	0.4798	0.9764	0.0658	0.7616	0.0331	0.1694	0.2228	0.2958	0.2811	0.6889	0.0356	0.8577	0.9077
INC002G06	CG14101	1.52354	1	1.17482	2.04473	1.67575	1.3348	1.55841	1.25369	1.43049	1.39629	2.17385	1.16374	1.23953	1.19997	1.31086	1.49608	0.9985	0.9289	0.0797	0.2612	0.8277	0.4466	0.8998	0.6524	0.7703	0.0441	0.9485	0.9199	0.9255	0.8549	0.5447	0.121	0.0012	0	0.0049	0.0059	0.0777	0.0085	0.0094	0.001	0.1591	0.0595	0.1064	0.0102	0.0009	0.016	0.027	0.2308
INC002H03	CG14103	1.61712	1.21474	1.24174	1.46694	1.78898	1	1.2665	1.54597	2.59834	1.43123	2.031	1.43414	1.41947	1.40724	1.62992	1.27414	0.7055	0.689	0.5622	0.419	0.8388	0.7372	0.5517	0.1603	0.5928	0.3098	0.5931	0.6074	0.5991	0.4939	0.6748	0.5083	0.3268	0.2128	0.7434	0.4474	0.2912	0.0628	0.3458	0.1278	0.3377	0.327	0.34	0.2392	0.4521	0.2927	0.2068	0.7037
INC004E12	CG14109	1.17621	1.55246	1.80624	1.09479	1.10638	1.17559	1.52117	1.33644	3.06834	1.67862	3.59238	1	2.48831	1.38521	1.70009	2.43698	0.0515	0.0697	0.5881	0.5692	0.5048	0.1252	0.2195	0.0003	0.0646	0.0003	0.7394	0.0006	0.2255	0.0267	0.0013	0.2655	0.8944	0.866	0.8603	0.5358	0.7575	0.0011	0.3644	0.0002	0.9622	0.0142	0.6965	0.2785	0.0161	0.9713	0.893	0.8891
INC004F02	CG14110	1.35761	1.65358	1.44476	1.26755	1.51521	1.35856	1.21593	1.1668	1.20516	1	1.01742	1.07956	1.44881	1.18267	1.01307	1.27981	0.1734	0.4169	0.6042	0.3372	0.4966	0.6465	0.7171	0.668	0.779	0.7512	0.7735	0.4184	0.6617	0.8447	0.576	0.7083	0.8699	0.6482	0.8279	0.8679	0.9095	0.8942	0.9157	0.8813	0.9404	0.6864	0.8815	0.9773	0.862	0.7944	0.4112	0.5846
INC004F07	CG14113	1	1.0343	1.2717	1.39463	1.13426	1.28472	1.65764	1.04483	1.3438	1.0623	1.54262	1.15281	1.34527	1.13	1.3282	1.53701	0.4156	0.1089	0.0301	0.2374	0.0754	0.0048	0.4028	0.0468	0.3012	0.015	0.2193	0.0272	0.2542	0.0529	0.0132	0.0556	0.0139	0.2535	0.0312	0.0004	0.483	0.044	0.4261	0.0197	0.2437	0.0446	0.2933	0.0357	0.0051	0.2399	0.7922	0.4842
INC043F09	CG14125	1.34338	1	1.48034	1.31743	1.61025	2.35512	1.46684	1.24321	1.59306	1.30507	1.42013	1.24696	2.63349	1.08854	1.66567	2.00823	0.9912	0.2595	0.5437	0.0817	0	0.2562	0.7379	0.0975	0.6162	0.3642	0.7137	0	0.9276	0.0514	0.0017	0.0007	0.0073	0	0	0.0025	0.0432	0	0.0236	0.016	0.048	0	0.2647	0	0	0.8672	0.2356	0
INC009C02	CG14129	1.18397	1.54206	1.82121	1.19011	1.12405	1.85201	1.20419	1.5364	1.3511	1	1.36025	1.27157	1.1847	1.45964	1.22224	1.09385	0.308	0.2223	0.5031	0.5479	0.1963	0.4968	0.2988	0.3824	0.6677	0.3968	0.4441	0.506	0.3556	0.4864	0.5481	0.3092	0.7635	0.8019	0.2771	0.6603	0.5003	0.6224	0.7677	0.6216	0.6732	0.7737	0.5485	0.8219	0.8022	0.8956	0.8829	0.4745
INC007H12	CG14142	1.64561	1.43855	1.34908	1.28175	1.02255	1.05244	1.18522	1.59194	1	1.37277	1.19345	1.15948	1.15768	1.4007	1.03938	1.04848	0.6342	0.6744	0.7006	0.8793	0.883	0.7793	0.5282	0.9009	0.7287	0.7977	0.7856	0.844	0.6456	0.8793	0.8721	0.6161	0.6718	0.9246	0.9359	0.7499	0.3617	0.921	0.5598	0.7716	0.7514	0.8357	0.5442	0.9537	0.9046	0.5863	0.8464	0.8373
INC107B03	CG14148	1.22037	1.07489	1.14942	1.1891	1.21983	1.25256	1.25774	1.41908	1.09355	1.27437	1	1.23262	1.14025	1.33909	1.22637	1.27524	0.9214	0.7267	0.6061	0.5039	0.3887	0.3933	0.044	0.8552	0.3026	0.9606	0.4585	0.7852	0.1946	0.494	0.3386	0.1865	0.1136	0.0675	0.0184	0.0545	0.0005	0.4242	0.0441	0.7516	0.0861	0.2548	0.0142	0.0488	0.0241	0.3196	0.2498	0.1622
INC051G07	CG1416	1.5018	1.34869	1	1.20565	1.32487	1.39485	1.30464	1.10953	1.11608	1.32122	1.07417	1.16585	1.48455	1.05088	1.41018	1.41243	0.6612	0.8248	0.7146	0.6516	0.5893	0.6511	0.7684	0.7855	0.7075	0.8029	0.7459	0.497	0.8513	0.5751	0.5677	0.7946	0.6453	0.5399	0.4293	0.549	0.726	0.7499	0.5167	0.7704	0.6844	0.3308	0.8346	0.4052	0.4188	0.1779	0.2144	0.1725
INC008B07	CG14160	1	1.61634	1.53686	1.30566	1.64798	1.83141	1.64901	1.46166	1.74546	1.47315	2.2074	1.79301	2.3456	1.45607	1.76059	1.74738	0.0295	0.1652	0.2205	0.0504	0.0164	0.072	0.0493	0.0213	0.1449	0.0138	0.0324	0.0015	0.1124	0.0215	0.0255	0.5512	0.7822	0.4619	0.2303	0.4704	0.6529	0.3731	0.6187	0.1643	0.3399	0.0439	0.6565	0.3197	0.3609	0.7436	0.4168	0.311
INC156B12	CG14164	1.41636	1.38679	1.29241	1.21642	1.28262	1.51313	1.42534	1.33623	1.29898	1.20147	1	1.32389	1.19326	1.17143	1.25228	1.32769	0.5596	0.697	0.8235	0.7266	0.3285	0.4737	0.6573	0.7118	0.8935	0.973	0.6472	0.8763	0.8626	0.7788	0.6479	0.7177	0.8453	0.7272	0.1887	0.4016	0.6156	0.6766	0.8395	0.9764	0.5959	0.8662	0.8884	0.796	0.6084	0.6835	0.5271	0.126
INC069E10	CG1417	1.79688	1.56953	1.20493	1	1.28471	1.21946	1.168	1.39253	1.54442	1.32194	1.57326	1.0916	1.1158	1.0531	1.99806	1.32528	0.7466	0.9149	0.9803	0.8762	0.9277	0.9127	0.8309	0.6889	0.7845	0.6445	0.9235	0.9379	0.9301	0.3371	0.8412	0.8718	0.9687	0.8083	0.8844	0.8441	0.6872	0.5245	0.6942	0.4923	0.8722	0.909	0.8872	0.1084	0.752	0.8213	0.3811	0.4795
INC069H08	CG1417	1	1.62241	1.37735	1.26356	1.60848	1.34232	1.55807	1.14875	1.24325	1.01777	1.23862	1.38146	1.31645	1.48167	1.53452	1.39693	0.0609	0.2673	0.2458	0.0988	0.2038	0.0777	0.2629	0.2293	0.476	0.298	0.1701	0.2181	0.1093	0.087	0.1437	0.6333	0.7678	0.5164	0.7257	0.546	0.8755	0.8094	0.8377	0.7663	0.69	0.7666	0.6205	0.5947	0.6999	0.587	0.3771	0.5289
INC028D02	CG14174	1.02642	1.24024	1.46969	1.52303	1.32229	1.67387	1.55007	1.28057	1.25761	1	1.31011	1.25492	1.6467	1.35937	2.48164	1.77835	0.2069	0.0989	0.0616	0.1596	0.0238	0.056	0.1651	0.2158	0.5376	0.2123	0.2172	0.0524	0.1347	0.001	0.0254	0.2024	0.1301	0.35	0.0181	0.1313	0.4306	0.4704	0.7214	0.4204	0.4835	0.0792	0.3113	0	0.0373	0.4327	0.7013	0.2633
INC008D05	CG14179	4.48216	2.00839	1.88331	1.2597	1.10703	1.27687	3.81827	2.22528	3.34314	2.14179	1.93809	1	1.25425	1.08704	3.52086	2.78598	0.9978	0.9307	0.9998	0.9997	0.9999	0.6999	0.9943	0.7906	0.9953	0.9642	0.9993	1	0.9918	0.7568	0.8711	0.5381	0.913	0.9639	0.9883	0.0264	0.3635	0.0733	0.4262	0.5443	0.9356	0.9474	0.8624	0.0243	0.2278	0.8056	0.8065	0.7379
INC044G02	CG14180	1.07422	1.17597	1.16917	1.07038	1.11066	1.12912	1.15234	1.16833	1.0748	1.1908	1	1.21186	1.02509	1.13662	1.18184	1.25183	0.2318	0.2922	0.4982	0.4108	0.3555	0.3111	0.2412	0.5045	0.171	0.6852	0.2208	0.6383	0.3651	0.2381	0.1496	0.5294	0.8048	0.7025	0.6739	0.5673	0.5368	0.7499	0.4785	0.8631	0.4086	0.875	0.6029	0.488	0.2935	0.8045	0.6582	0.6061
INC107D02	CG14181	1	1.53993	1.06897	1.19864	1.02239	1.02072	1.11667	1.15325	1.10011	1.2045	1.28103	1.18325	1.23601	1.6953	1.50741	1.36125	0.0735	0.4406	0.3166	0.4708	0.4751	0.4061	0.3592	0.3969	0.2157	0.2555	0.3319	0.2433	0.0831	0.0978	0.1903	0.8177	0.7857	0.935	0.9613	0.7853	0.795	0.8853	0.7655	0.7342	0.8051	0.8214	0.37	0.5326	0.7016	0.3103	0.551	0.5519
INC044G07	CG14183	1.12839	1.20217	1.35393	1.31773	1.4626	1.28588	1.38928	1.08222	1.58031	1	1.63497	1.1105	1.40276	1.46017	1.50942	1.57106	0.3563	0.2195	0.2606	0.1748	0.2832	0.2216	0.5504	0.1118	0.6782	0.1113	0.5068	0.184	0.1657	0.1102	0.1128	0.2237	0.3134	0.1834	0.3225	0.2596	0.6787	0.1057	0.7806	0.1074	0.6425	0.2088	0.1815	0.0878	0.1058	0.5692	0.3688	0.5984
INC133F02	CG14184	1.13419	1.57094	1.6059	1.46652	1.43078	1.4242	1.58041	1	1.88036	1.35357	1.4078	2.22236	2.1293	2.02175	1.69014	1.51376	0.0249	0.1479	0.1854	0.1756	0.1316	0.129	0.728	0.0212	0.1196	0.1989	0.0052	0.0011	0.0067	0.0178	0.1206	0.4771	0.595	0.67677	0.7673	0.5002	0.9701	0.212	0.7909	0.6723	0.0801	0.0463	0.1221	0.3463	0.57	0.6873	0.657	0.642
INC008D06	CG14186	1.09697	1.36799	1	1.30272	1.33867	1.34564	1.71093	1.05113	2.06401	2.25532	2.83945	2.12918	1.12924	2.51544	1.71575	1.61032	0.17	0.5841	0.3453	0.3101	0.2427	0.1119	0.5793	0.0187	0.0085	0.0162	0.0407	0.4568	0.0136	0.047	0.0839	0.7793	0.562	0.5396	0.5414	0.2706	0.8366	0.083	0.0496	0.0338	0.1162	0.8117	0.0586	0.1223	0.2458	0.0988	0.1523	0.2184
INC134A04	CG14189	1.5836	2.68437	3.01938	3.19683	2.71519	2.76334	2.46821	1.59826	1	1.74764	1.57186	3.23682	2.26525	2.62732	1.49457	5.75283	0.1861	0.1319	0.1446	0.1909	0.1619	0.2913	0.4914	0.714	0.3567	0.4889	0.1477	0.2089	0.2346	0.5294	0.017	0.3407	0.3681	0.5022	0.4942	0.5448	0.8079	0.9376	0.7928	0.8197	0.371	0.6431	0.5118	0.8085	0.0621	0.4694	0.5927	0.5835
INC010H06	CG14191	1.00666	1.02395	1.32702	1.14621	1.13909	1.21397	1.24442	1.10208	1.12667	1	1.48525	1.42151	1.27174	1.6189	1.13277	1.24902	0.453	0.0102	0.1185	0.1225	0.0375	0.0388	0.1759	0.1519	0.5478	0.0037	0.0019	0.0159	0	0.1389	0.0266	0.0034	0.0917	0.1062	0.0137	0.0333	0.234	0.1755	0.5895	0.0055	0.0028	0.016	0	0.1202	0.0302	0.9643	0.9242	0.8155
INC029F07	CG14194	1.45308	1.60313	1.6128	1.48675	1.40296	1.38685	1.33715	1.67099	1	1.37074	1.76466	1.13785	1.1796	1.37504	1.34504	1.41441	0.3298	0.3741	0.4726	0.5538	0.5829	0.6247	0.2921	0.9068	0.5728	0.2812	0.7654	0.7928	0.5777	0.6263	0.5379	0.4895	0.6169	0.7194	0.758	0.7552	0.4335	0.9555	0.7178	0.3743	0.8454	0.9155	0.7068	0.8238	0.6941	0.6333	0.6835	0.7009
INC048B07	CG14196	1.59632	1.22724	1	1.2458	1.19604	1.19174	1.24574	1.45436	1.08276	2.60369	1.18424	1.15913	1.03137	1.38649	1.50679	1.39367	0.8143	0.8434	0.7399	0.7978	0.8156	0.7269	0.5944	0.8587	0.1116	0.7713	0.8021	0.8963	0.6449	0.5669	0.6376	0.7012	0.4804	0.5463	0.5826	0.4923	0.26	0.7068	0.0082	0.5444	0.5899	0.796	0.3028	0.1265	0.2583	0.2154	0.2987	0.3146
INC009G03	CG14200	2.35656	1	1.59661	2.03304	1.83578	2.20586	2.88517	3.3472	2.38221	1.08976	1.92054	2.25143	2.35817	2.06481	1.70786	1.49983	0.9998	0.8548	0.6543	0.7472	0.5907	0.3171	0.1521	0.4889	0.9713	0.6702	0.5418	0.5024	0.6239	0.8206	0.8829	0.0574	0.0155	0.0242	0.0072	0.0095	0.003	0.0236	0.4023	0.1015	0.0467	0.0084	0.0758	0.0285	0.0904	0.1388	0.3243	0.1934
INC158C06	CG14205	1.00738	1.13565	1.08798	1.1246	1.11577	1.05155	1.12465	1.04022	1.12016	1.12215	1.29437	1	1.22914	1.19727	1.11373	1.20511	0.1383	0.2872	0.1818	0.2091	0.3679	0.201	0.38	0.1889	0.1328	0.0487	0.5359	0.0536	0.0834	0.2053	0.0781	0.6908	0.5329	0.5607	0.7976	0.5287	0.7872	0.5422	0.5339	0.1921	0.8717	0.2591	0.3359	0.5747	0.3035	0.3543	0.4013	0.6121
INC108A08	CG14206	1.00453	1.04909	1.03909	1.00694	1.13651	1.07121	1.10813	1.17335	1.25384	1.13887	1.33713	1.06091	1.09759	1.10638	1	1.22376	0.3605	0.3882	0.5027	0.1419	0.2719	0.2269	0.0696	0.0251	0.0771	0.0167	0.32	0.2052	0.2312	0.5119	0.0487	0.5288	0.672	0.1991	0.3815	0.3301	0.1621	0.0607	0.2124	0.0487	0.4568	0.3266	0.3308	0.6796	0.0659	0.652	0.2084	0.3876
INC109F01	CG14207	1.18961	1.62469	1.31974	1.20231	1.36357	1.28977	1	1.04603	1.49754	1.29417	1.54349	1.12415	1.28694	1.19624	1.15038	1.44197	0.02	0.2698	0.4655	0.1984	0.2919	0.8378	0.8168	0.074	0.2494	0.0754	0.627	0.2885	0.475	0.579	0.1153	0.9137	0.978	0.89	0.9743	0.9979	0.9961	0.7045	0.9195	0.6139	0.9876	0.9414	0.9669	0.9967	0.7988	0.7838	0.4182	0.5544
INC042H01	CG1421	1	1.44372	1.03393	1.70449	1.72369	1.18093	1.30292	1.48877	1.15267	1.71507	1.49199	1.60408	1.51903	1.28974	1.58959	1.10097	0.0388	0.4612	0.0439	0.0227	0.1999	0.1771	0.0835	0.294	0.0034	0.0767	0.061	0.0266	0.1614	0.027	0.3679	0.8565	0.2442	0.1567	0.9745	0.6846	0.4524	0.854	0.1832	0.4479	0.3258	0.3536	0.7209	0.2465	0.8965	0.0223	0.0472	0.3131
INC008D08	CG14213	1.13793	1.02346	1	1.28961	1.20481	1.1169	1.16255	1.19532	1.05878	1.17453	1.17089	1.29859	1.08413	1.3159	1.28009	1.03397	0.8768	0.8643	0.1181	0.3003	0.5629	0.4258	0.3115	0.7457	0.3619	0.4094	0.1181	0.682	0.1083	0.1364	0.8104	0.61472	0.0045	0.0369	0.1211	0.1149	0.0567	0.3574	0.0997	0.1223	0.011	0.2792	0.0079	0.0035	0.4634	0.0004	0.0327	0.1312
INC010A03	CG14214	1	1.27905	1.38051	1.48571	1.17882	1.11357	1.26392	1.26895	1.37491	1.28758	1.31714	1.19637	1.3427	1.23684	1.38143	1.23334	0.0326	0.0298	0.0054	0.1439	0.2274	0.0696	0.0399	0.0131	0.0139	0.0658	0.1244	0.0185	0.0874	0.0186	0.0881	0.292	0.135	0.7298	0.8988	0.5314	0.5215	0.3014	0.4855	0.4443	0.656	0.3527	0.587	0.2621	0.6028	0.2844	0.8387	0.9148
INC048F02	CG14217	1.07893	1.24399	1.14718	1.06283	1.73601	1.36016	1.21415	1.24386	1.21367	1.20993	1.3806	1.16453	1.33971	1	1.32201	1.4278	0.1156	0.3364	0.5222	0.0025	0.0456	0.2163	0.1284	0.2027	0.1777	0.0896	0.3064	0.0569	0.6848	0.0786	0.035	0.7434	0.8785	0.0084	0.1958	0.5755	0.4919	0.5752	0.5705	0.2744	0.6676	0.2822	0.9419	0.3007	0.1638	0.7267	0.0081	0.1252
INC008E01	CG14218	1.09123	1.13305	1.21716	1.06771	1.28199	1.34244	1.17577	1.33001	1.47078	1	1.63602	1.32764	1.34064	1.32947	1.2459	1.33023	0.4288	0.3064	0.5479	0.2184	0.1493	0.3554	0.1089	0.0685	0.6856	0.0497	0.1858	0.1474	0.2034	0.2511	0.1567	0.3054	0.6354	0.2391	0.1491	0.4198	0.1839	0.0936	0.7453	0.0575	0.2297	0.1734	0.2406	0.2705	0.1761	0.7974	0.3957	0.3089
INC010B02	CG14224	1.66042	1.4688	1.49619	1.61297	1.77921	1.81916	1.68633	1.7133	1.33544	1.28221	1	1.29889	1.1669	1.54687	1.37387	1.40449	0.7939	0.7156	0.5625	0.3467	0.2999	0.4571	0.4219	0.8953	0.9718	0.9934	0.8972	0.9887	0.6535	0.8728	0.8286	0.4341	0.2392	0.0758	0.039	0.1794	0.152	0.7205	0.7976	0.9783	0.7474	0.9449	0.3695	0.6981	0.6311	0.269	0.1257	0.1004
INC011G05	CG14228	1.01643	1.39615	1.47628	1.36483	1.49589	1.13262	1.11911	1.44189	1.85234	1.48132	1.42045	1.84886	1.20269	1.41375	1.14884	1	0.2722	0.2343	0.2441	0.1655	0.3673	0.3741	0.0605	0.0327	0.1056	0.1943	0.0637	0.3039	0.1999	0.3815	0.5173	0.4549	0.5174	0.4327	0.6622	0.6666	0.4641	0.2905	0.4446	0.4752	0.2954	0.6238	0.4902	0.7012	0.7618	0.5994	0.4707	0.6953
INC008E12	CG14232	1.96633	2.18875	1.91854	1.3725	1.66189	1.43768	1.42935	1.88464	1.2907	1.92239	2.19021	1	1.6445	1.04998	1.7546	1.53873	0.29	0.5106	0.8969	0.7257	0.8556	0.8721	0.5694	0.9337	0.5176	0.3772	0.9863	0.7245	0.9797	0.6779	0.8041	0.6795	0.954	0.8448	0.928	0.938	0.7346	0.9767	0.6268	0.4934	0.9944	0.8451	0.9925	0.8619	0.9105	0.8937	0.6726	0.8101
INC134C11	CG14235	1.38865	1.29924	1.21292	1.37314	1.3663	1.06515	1.1854	1	1.41065	1.47445	1.70432	1.23363	1.46795	1.37975	1.46076	1.49434	0.7595	0.8872	0.5385	0.5634	0.9932	0.9063	0.9998	0.4373	0.2362	0.0543	0.864	0.2803	0.534	0.3123	0.2569	0.797	0.2645	0.2919	0.9911	0.8038	0.9927	0.2174	0.1158	0.0124	0.7073	0.1182	0.2834	0.1014	0.0824	0.0624	0.1267	0.8955
INC108C02	CG14237	1.11222	1.63558	1.75118	1.29751	1.53304	1.51782	1.22312	1.23276	1.26208	1.08604	1.402	1.22452	1.68651	1	1.11691	1.40509	0.0156	0.0102	0.1964	0.0463	0.0367	0.3315	0.2774	0.2624	0.5508	0.1475	0.3045	0.0073	0.6891	0.493	0.1074	0.2936	0.9265	0.6495	0.6903	0.9125	0.9243	0.9073	0.9845	0.7659	0.9246	0.4225	0.9874	0.9879	0.7919	0.9799	0.777	0.7823
INC134D11	CG14249	1.21172	1	1.00535	1.13943	1.09318	1.18326	1.24037	1.3702	1.21285	1.17098	1.30732	1.19197	1.15579	1.21865	1.15456	1.01529	0.9441	0.8877	0.6607	0.7833	0.5834	0.4377	0.1687	0.4975	0.6325	0.3204	0.5309	0.6401	0.4887	0.6418	0.8901	0.4578	0.1122	0.2219	0.0299	0.0514	0.0083	0.0732	0.1228	0.0485	0.117	0.1043	0.0707	0.0945	0.4341	0.1278	0.2671	0.1007
INC120C01	CG14259	1	2.27683	4.31292	3.39666	4.40632	1.88818	3.99212	3.6982	2.51217	1.46947	2.34113	2.55747	2.85546	2.31082	2.49635	3.92446	0.123	0.0543	0.07	0.0544	0.1911	0.062	0.0571	0.1262	0.1424	0.1528	0.1067	0.039	0.1262	0.0826	0.0561	0.1817	0.2516	0.1736	0.7706	0.1915	0.1914	0.4201	0.7711	0.4756	0.3824	0.298	0.4614	0.3503	0.1923	0.7708	0.4857	0.8644
INC008H01	CG14260	1.33807	1.38109	1	1.00888	2.00352	1.70327	1.67402	1.3666	1.6054	1.93549	1.80468	1.97534	1.6418	1.59029	1.73321	2.10831	0.4301	0.8337	0.8854	0.0341	0.1016	0.151	0.4506	0.1961	0.0373	0.107	0.0589	0.1402	0.2231	0.0881	0.0194	0.8639	0.9164	0.0293	0.0779	0.1591	0.5228	0.2112	0.0551	0.1139	0.0533	0.1503	0.2427	0.0632	0.0108	0.4757	0.0098	0.0334
INC010E09	CG14262	1.29428	1.48273	1.46741	2.38351	2.31914	1.49269	1.49483	1	1.81274	1.67056	1.18572	1.83244	1.5193	1.62631	1.32485	1.66853	0.2946	0.38	0.0676	0.066	0.3387	0.3665	0.7218	0.2476	0.2288	0.5844	0.2418	0.3147	0.2814	0.4632	0.2538	0.5245	0.0873	0.073	0.4995	0.5087	0.8449	0.342	0.3794	0.7107	0.3161	0.4646	0.3965	0.6726	0.3537	0.0789	0.1005	0.476
INC008H05	CG14264	1.42588	1.27497	1.36762	1.34359	1.31347	1.40743	1.31431	1.39723	1.17213	1.17093	1	1.26812	1.18998	1.25693	1.28877	1.11192	0.8309	0.5985	0.6609	0.7342	0.5427	0.7275	0.5597	0.9217	0.9748	0.9806	0.7901	0.9293	0.8094	0.7879	0.9624	0.2598	0.3255	0.3893	0.1526	0.4158	0.2276	0.7429	0.7535	0.9389	0.5246	0.7305	0.5485	0.4706	0.8705	0.5632	0.6261	0.425
INC010F06	CG14269	1.05284	1.06044	1.29688	1.08294	1.21524	1.32651	1.41233	1	1.27995	1.28077	1.3481	1.3283	1.43833	1.62532	1.18779	1.23922	0.4905	0.1904	0.4446	0.2483	0.1351	0.1053	0.6446	0.1524	0.1142	0.1336	0.171	0.0484	0.0343	0.256	0.2101	0.1716	0.457	0.2453	0.1465	0.1261	0.6075	0.1763	0.1721	0.1555	0.1815	0.0688	0.0425	0.23	0.219	0.8458	0.6211	0.463
INC012B10	CG14270	1.02358	1	1.2208	1.23874	1.20753	1.1659	1.32301	1.43957	1.62786	1.02277	1.40437	1.22933	1.28206	1.32369	1.32445	1.49431	0.5719	0.1088	0.0792	0.1157	0.1595	0.058	0.0088	0.0006	0.5245	0.0291	0.1128	0.0488	0.0486	0.0358	0.0057	0.031	0.0275	0.0461	0.0617	0.0284	0.0024	0	0.4531	0.0127	0.0672	0.02	0.0202	0.0045	0.0003	0.4459	0.5444	0.648
INC108H09	CG14275	1	1.7809	2.17294	1.61435	1.8824	1.69436	1.40678	1.70602	2.37854	1.55855	2.39248	1.22626	2.24504	1.39797	1.54001	2.20892	0.0024	0.0052	0.0471	0.0106	0.0168	0.1387	0.0399	0.0038	0.0467	0.0185	0.2796	0.0011	0.1492	0.0475	0.0066	0.1835	0.682	0.411	0.6064	0.8152	0.5597	0.1469	0.7124	0.2114	0.8806	0.1376	0.8146	0.7672	0.2061	0.9479	0.728	0.8565
INC031H11	CG14282	1.36073	1.64852	1.30108	1.59256	1.35015	1.47808	1.27572	1.29341	1.92365	1	1.86164	1.39757	1.48843	1.22846	1.52312	1.36525	0.1928	0.5568	0.2552	0.5054	0.3724	0.6068	0.5924	0.0772	0.8833	0.2248	0.4571	0.3587	0.6486	0.3194	0.487	0.9208	0.5649	0.8102	0.7124	0.8596	0.8608	0.2674	0.9636	0.39	0.7629	0.6676	0.8981	0.6589	0.7869	0.1986	0.4427	0.2999
INC052H12	CG14286	1.62777	1	2.03767	2.46916	1.81888	1.15143	2.70451	1.5791	2.76239	3.50855	1.75248	2.20287	1.42091	1.39083	1.45986	2.19779	0.9397	0.2908	0.1382	0.384	0.8456	0.1045	0.5299	0.0875	0.0162	0.4334	0.2049	0.6533	0.6677	0.6357	0.2244	0.0174	0.0021	0.0258	0.2931	0.0033	0.2214	0.0019	0.0001	0.0711	0.0124	0.123	0.1583	0.0852	0.0063	0.2614	0.6241	0.9428
INC134A09	CG14290	1.05561	1.22495	1.15277	1.28529	1.09003	1.04661	1.36977	1.14693	1.34145	1.08905	1.55899	1.411	1.18631	1.51618	1	1.22614	0.1454	0.3264	0.1301	0.4269	0.5213	0.0747	0.2857	0.0838	0.4075	0.028	0.0492	0.2174	0.0259	0.6275	0.1901	0.6558	0.3849	0.7828	0.9092	0.2646	0.6465	0.2994	0.7787	0.1153	0.2038	0.594	0.1246	0.9204	0.5003	0.2328	0.6227	0.7081
INC135B10	CG14290	1.13753	1.13186	1	1.04093	1.14947	1.13335	1.31263	1.33895	1.41957	1.34476	1.78892	1.41237	1.28469	1.54797	1.12559	1.45255	0.5095	0.8452	0.7957	0.4506	0.5199	0.1101	0.0453	0.0302	0.0246	0.0002	0.0248	0.1128	0.0046	0.5349	0.0177	0.9172	0.8394	0.4343	0.5034	0.0723	0.051	0.0155	0.0495	0.0003	0.017	0.1074	0.0025	0.5112	0.0126	0.3279	0.0936	0.1266
INC012E12	CG14292	1.13305	1.42615	1.35666	1.9462	1.73908	1.62849	1	1.12954	1.13414	1.32897	1.33166	1.5988	1.65382	1.3487	1.38787	1.03117	0.0347	0.1333	0	0.0003	0.0026	0.7984	0.4822	0.492	0.0575	0.1621	0.0051	0.0038	0.1238	0.0851	0.722	0.6679	0.0042	0.044	0.0909	0.9966	0.9562	0.952	0.6955	0.6576	0.1983	0.1401	0.6677	0.5864	0.9944	0.0008	0.0353	0.0862
INC050B03	CG14296	1.46502	1.09059	1.21173	1.38312	1.27065	1.24399	1.43689	1.57976	1.24642	1.96426	1	1.2744	1.03837	1.47476	1.17361	1.21632	0.9818	0.8873	0.6449	0.8151	0.8678	0.5447	0.2942	0.8192	0.0279	0.9557	0.7667	0.9781	0.4914	0.9126	0.8714	0.181	0.0259	0.1178	0.101	0.0241	0.0038	0.1948	0.0013	0.6753	0.1748	0.6437	0.0219	0.2849	0.2067	0.1001	0.3514	0.418
INC053B07	CG14296	1.70992	1.53478	2.37278	1.83077	2.16613	1.44987	2.1401	2.17933	1.86019	1.3778	1.57628	1.54369	1.58624	2.13347	1.52784	1	0.7198	0.0782	0.3805	0.1484	0.7951	0.2495	0.1122	0.3555	0.8407	0.6113	0.6632	0.6453	0.174	0.7185	0.9319	0.0167	0.1638	0.0391	0.6601	0.1571	0.0465	0.1836	0.676	0.4657	0.4802	0.4276	0.0535	0.5194	0.9036	0.9462	0.656	0.9817
INC120F02	CG14297	1.41621	1.4419	1.36085	1.41356	1.29546	1.25474	1.08075	1	1.78618	1.73643	1.85331	1.29483	1.71	1.27006	1.28031	1.31015	0.4372	0.6005	0.5002	0.7233	0.8004	0.9443	0.9945	0.0617	0.0423	0.0585	0.6997	0.0853	0.7385	0.7481	0.6966	0.684	0.5601	0.7913	0.9116	0.954	0.9924	0.0683	0.1004	0.0709	0.7568	0.1034	0.7958	0.8405	0.7561	0.3969	0.6201	0.7083
INC136H04	CG14298	1.10825	1	1.2859	1.11238	1.17133	1.38202	1.28359	1.00532	1.54623	1.17867	1.52298	1.33989	1.49597	1.28652	1.69251	1.72374	0.682	0.3039	0.4914	0.4163	0.1694	0.2773	0.6609	0.0921	0.3833	0.1375	0.2421	0.0907	0.2829	0.0433	0.0492	0.1449	0.3198	0.2376	0.02	0.1371	0.4858	0.0202	0.2546	0.0473	0.1007	0.0207	0.1397	0.0018	0.005	0.7651	0.6314	0.3787
INC032B07	CG14299	1.60865	1.44734	1.33446	1.24315	1.54974	1.70732	1.76418	1.47174	1.35308	1.42982	1	1.55836	1.32373	1.54575	1.69077	1.67533	0.7661	0.8327	0.9041	0.5733	0.3785	0.332	0.6896	0.8236	0.8036	0.9762	0.5586	0.869	0.5757	0.3888	0.4201	0.7177	0.8223	0.3455	0.1296	0.1376	0.4589	0.6401	0.5131	0.9476	0.3325	0.6975	0.3534	0.1466	0.1914	0.6765	0.2263	0.091
INC032C02	CG14305	1.20202	1.12867	1.27069	1.35669	1.24696	1.15526	1.33899	1.02745	1.37672	1.23275	1.70088	1.15779	1.17343	1.07364	1	1.18716	0.7384	0.3001	0.1229	0.3563	0.646	0.1828	0.9434	0.1097	0.3827	0.0014	0.6321	0.5868	0.8225	0.96	0.5395	0.0691	0.0157	0.1163	0.3753	0.0664	0.8154	0.0296	0.2177	0	0.3937	0.3483	0.6825	0.9151	0.2933	0.2241	0.5636	0.8281
INC156H04	CG14305	3.65636	1.12909	1.99841	1.33664	1.27883	1.48595	1.14609	1.2311	1.23114	4.22982	1.82758	1.53989	1.97811	1	1.55078	1.51334	0.9783	0.8583	0.9633	0.967	0.9488	0.9749	0.9708	0.975	0.3336	0.8971	0.9304	0.8888	0.9831	0.9466	0.9477	0.0107	0.2542	0.2786	0.0494	0.4947	0.3786	0.3817	0.0028	0.0706	0.1672	0.0107	0.666	0.0449	0.0833	0.9591	0.9424	0.8682
INC053D08	CG14307	1.17844	1.02881	1.14555	1.07718	1.10876	1.14894	1.21332	1.18554	1.07345	1.07751	1	1.19746	1.04806	1.20544	1.15982	1.11821	0.8912	0.5957	0.7673	0.6864	0.6006	0.4317	0.4789	0.7702	0.8214	0.8595	0.4483	0.8517	0.4315	0.5404	0.671	0.1426	0.3226	0.2453	0.1091	0.097	0.1141	0.3688	0.3652	0.5904	0.1134	0.4441	0.1017	0.1267	0.2241	0.7324	0.6129	0.4767
INC156D01	CG14307	1.02142	1	1.46714	1.70849	1.15202	1.34707	2.51062	1.51856	1.45753	1.44067	1.49968	1.38941	1.64018	2.19738	1.61315	1.58783	0.5424	0.1567	0.0855	0.3803	0.169	0.0327	0.1568	0.177	0.0987	0.1841	0.2318	0.0599	0.0377	0.0618	0.1208	0.0527	0.0198	0.2913	0.0333	0.0127	0.085	0.0943	0.0941	0.1315	0.1515	0.0069	0.0124	0.0044	0.0524	0.2305	0.8024	0.6358
INC053F04	CG14314	1.56649	1.33602	1.16862	1.68373	1	1.08189	1.37953	1.41825	1.51882	1.75094	1.87447	2.2116	1.16434	1.35858	1.724	1.06456	0.6588	0.838	0.4084	0.8821	0.839	0.656	0.6877	0.5569	0.4003	0.2952	0.1198	0.7988	0.6834	0.3974	0.8197	0.6484	0.2421	0.9104	0.8724	0.4567	0.4275	0.33	0.1534	0.0883	0.0634	0.7908	0.4743	0.0336	0.7642	0.003	0.6871	0.5949
INC032D07	CG14315	1.17451	1	1.04515	1.02828	1.07756	1.29558	1.45238	1.24231	1.39654	1.27046	1.30262	1.18475	1.26069	1.19439	1.203	1.11333	0.7589	0.6221	0.7048	0.6268	0.3587	0.2183	0.4032	0.2498	0.434	0.365	0.5026	0.4002	0.4832	0.4602	0.5784	0.4475	0.4596	0.3659	0.0816	0.0615	0.1623	0.0591	0.2637	0.1536	0.2467	0.1435	0.2191	0.1542	0.2888	0.5175	0.4718	0.2829
INC053F12	CG14316	1.08262	1.08453	1.22913	1.18779	1.13939	1.17973	1.28218	1	1.23005	1.47811	1.09714	1.04389	1.20885	1.11135	1.161	1.19734	0.4916	0.3168	0.3583	0.4075	0.3281	0.2326	0.6554	0.3055	0.0486	0.4847	0.57	0.2738	0.4547	0.3505	0.3356	0.2964	0.3456	0.4068	0.2972	0.2263	0.6557	0.2921	0.0694	0.4936	0.5786	0.2794	0.4603	0.3402	0.3232	0.5674	0.6237	0.5711
INC032E03	CG14322	1.20841	1.11321	1.48547	1.23169	1.17055	1.44862	1.06268	1.29642	1.09273	1.049	1	1.2497	1.48235	1.06051	1.27422	1.26236	0.7312	0.1174	0.4537	0.5758	0.1295	0.7823	0.3358	0.7106	0.8377	0.8204	0.4288	0.1073	0.7628	0.3786	0.4051	0.012	0.2397	0.3555	0.0092	0.629	0.1501	0.5411	0.6449	0.7135	0.2493	0.0293	0.6109	0.1828	0.2053	0.9129	0.9231	0.5587
INC124D12	CG14326	1.34581	1.3685	1	1.26467	1.51505	1.59654	1.90577	1.50642	1.63925	1.50041	1.1242	1.41473	1.35214	2.20107	1.58928	1.24472	0.4611	0.9025	0.6058	0.2866	0.1933	0.0608	0.2597	0.1863	0.2612	0.7716	0.421	0.491	0.0211	0.2213	0.6371	0.9621	0.6604	0.2736	0.132	0.0505	0.3042	0.1818	0.3239	0.7997	0.4381	0.5216	0.0142	0.2078	0.6852	0.0937	0.0198	0.0104
INC054B11	CG14339	1.25585	1.31264	1.41973	1.41424	1.2535	1.10983	1	1.25045	1.59806	1.51473	1.28716	1.39672	1.22635	1.01245	1.17688	1.31949	0.3934	0.2975	0.2859	0.5208	0.7389	0.8543	0.4981	0.1162	0.0844	0.4473	0.2963	0.5481	0.8504	0.644	0.4023	0.3401	0.345	0.6055	0.8591	0.9212	0.5956	0.149	0.2074	0.5376	0.3634	0.6612	0.9137	0.7867	0.4788	0.5058	0.7057	0.8601
INC032F09	CG14341	1.10285	1.15708	1.26055	1.41493	1.59638	1.52409	1.52674	1.46986	1.47746	1.06236	1.13588	1.48713	1.1616	1.63283	1	1.26445	0.3497	0.2763	0.103	0.0311	0.0385	0.0653	0.0601	0.0661	0.5849	0.4423	0.0759	0.3835	0.0327	0.6775	0.2276	0.3475	0.1215	0.0275	0.0229	0.0803	0.0917	0.0794	0.6768	0.5445	0.0974	0.4921	0.0425	0.8209	0.3079	0.269	0.1416	0.1973
INC010B08	CG14346	1	1.77193	1.74923	1.40235	1.34462	1.47189	1.57892	1.79028	2.09049	1.38147	1.86511	1.3859	1.60805	1.36603	1.48367	1.6955	0.0011	0.0068	0.0455	0.0554	0.0123	0.0125	0	0.0001	0.0163	0.0061	0.0955	0.0054	0.0829	0.0294	0.0053	0.5304	0.9187	0.9591	0.914	0.7509	0.4876	0.1878	0.9003	0.404	0.87	0.6949	0.9129	0.8687	0.5965	0.9196	0.9076	0.8189
INC054D05	CG14351	1.22926	1.12841	1	1.00542	1.04872	1.14561	1.21154	1.26105	1.24647	1.15029	1.13796	1.1294	1.22439	1.15099	1.17299	1.18208	0.7556	0.919	0.927	0.8589	0.7068	0.5256	0.3911	0.4484	0.7219	0.6773	0.7038	0.5105	0.6703	0.6404	0.6167	0.8636	0.838	0.7372	0.4538	0.2987	0.1812	0.2171	0.4473	0.4812	0.5159	0.2559	0.4507	0.3583	0.3536	0.4945	0.3698	0.1495
INC010C03	CG14354	1.65176	1.09436	1.28421	1.67667	1.37554	1.53791	1.74704	1.97217	2.2738	1.96134	1.60377	2.18989	1.42927	2.01042	1.28896	1	0.9187	0.7869	0.4786	0.735	0.6032	0.4194	0.2266	0.1522	0.1759	0.5235	0.1729	0.7119	0.2459	0.8202	0.9523	0.1866	0.0239	0.1264	0.0323	0.0624	0.0191	0.0133	0.0133	0.1361	0.0131	0.1013	0.0206	0.1754	0.6939	0.0907	0.3706	0.218
INC054E08	CG14355	1.36907	1.37694	1.30064	1.31045	1.29815	1.28163	1.29377	1.02163	1.32151	1.36382	1.50512	1.35263	1.23004	1.21598	1.14598	1	0.4825	0.625	0.6111	0.6222	0.6553	0.6417	0.986	0.5899	0.497	0.2769	0.532	0.7779	0.79	0.8788	0.9796	0.7144	0.6754	0.7007	0.7757	0.6694	0.9931	0.6166	0.5223	0.2897	0.5728	0.8181	0.8251	0.9529	0.9954	0.4724	0.5028	0.5603
INC142C10	CG14375	1	3.32077	4.33507	3.06607	3.17555	3.81786	2.25441	1.78503	1.71795	1.72652	1.44373	1.29559	2.55841	1.44005	2.89309	4.12326	0.0037	0.0012	0.0029	0.0053	0.0013	0.0202	0.0285	0.0615	0.1318	0.1548	0.2711	0.0121	0.1594	0.0064	0.003	0.079	0.6215	0.5619	0.2423	0.8974	0.9862	0.9866	0.9603	0.9968	0.9871	0.8737	0.9945	0.7858	0.2361	0.9121	0.8431	0.6768
INC046H09	CG1440	1.31281	1.27258	1.29434	1.18154	1.12179	1.16912	1.21901	1.31188	1.05368	1.23617	1.17408	1.01097	1.17923	1.15607	1.16033	1	0.637	0.5645	0.8541	0.949	0.887	0.754	0.5169	0.9889	0.7779	0.8258	0.9904	0.8791	0.8908	0.8891	0.9959	0.4195	0.8033	0.9333	0.8846	0.6749	0.3787	0.98	0.6047	0.7548	0.9836	0.786	0.8376	0.8598	0.9907	0.8667	0.936	0.8694
INC033G10	CG14402	1.17691	1.15137	1.34497	1.13623	1.10496	1.26347	1.04233	1.36959	1.60271	1.07147	1.83202	1.28097	1.38677	1.17061	1	1.24197	0.5544	0.2426	0.5911	0.6268	0.325	0.7312	0.1945	0.052	0.7466	0.028	0.328	0.1951	0.5046	0.8	0.3748	0.1246	0.5532	0.6009	0.2231	0.7188	0.1512	0.0254	0.6577	0.0239	0.2704	0.1508	0.4644	0.8485	0.3013	0.8721	0.8712	0.6317
INC142F03	CG14407	1.14755	1.34445	1.02516	1.0456	1.21627	1	1.54558	1.46171	1.80444	1.20863	1.29101	1.59033	1.18855	1.21317	1.34039	1.46044	0.1916	0.597	0.6107	0.4075	0.7038	0.1366	0.0923	0.0218	0.4078	0.3278	0.0841	0.4379	0.4053	0.2319	0.1569	0.7077	0.7503	0.6387	0.9054	0.3146	0.3629	0.1143	0.6646	0.5661	0.2472	0.7156	0.6805	0.5249	0.3595	0.4728	0.3644	0.5197
INC095A04	CG14418	1.41237	1.24274	1.16141	1.28925	1.15317	1.33318	1.38803	1.52982	1.39386	1.18109	1.01382	1.39066	1	1.42489	1.15317	1.18147	0.8359	0.881	0.7254	0.9002	0.6402	0.5459	0.2715	0.5368	0.9176	0.9508	0.5332	0.9902	0.4692	0.91	0.8741	0.7169	0.3709	0.7323	0.2575	0.2259	0.062	0.2176	0.6259	0.8556	0.2431	0.9464	0.1912	0.7331	0.6453	0.1977	0.5186	0.1673
INC080B11	CG14419	1.10253	1.24383	1.50929	1.13359	1.22407	1.36514	1	1.10279	1.67153	1.38294	1.4884	1.30115	1.63819	1.44604	1.84947	1.68975	0.1321	0.0125	0.4271	0.2138	0.0354	0.7625	0.4919	0.0006	0.007	0.0256	0.0838	0.0015	0.0235	0.0002	0.0012	0.028	0.8225	0.5712	0.1468	0.9552	0.8451	0.0097	0.1583	0.1113	0.3632	0.0103	0.0908	0.0002	0.0038	0.9968	0.9623	0.806
INC155H10	CG14419	1.07943	1.27541	1.5157	1.01098	1.09446	1.31193	1	1.05213	1.35769	1.26756	1.58075	1.227	1.56111	1.10604	1.45415	1.5363	0.0428	0.002	0.7358	0.4442	0.0321	0.7379	0.5971	0.0178	0.03	0.0013	0.1173	0.0002	0.411	0.003	0.0006	0.0182	0.9955	0.9619	0.3317	0.9915	0.9681	0.2815	0.5336	0.0409	0.6525	0.0215	0.9227	0.0641	0.0238	1	0.9982	0.944
INC119F10	CG14421	1.23914	1.68549	1.62992	1.60943	1.92587	1.75359	1.29901	1.37025	1.31039	1	1.22533	1.73393	1.84031	1.7839	1.70083	1.53134	0.1804	0.2132	0.1849	0.0756	0.1351	0.4413	0.3341	0.4168	0.7335	0.5181	0.1541	0.1178	0.1681	0.1743	0.2374	0.5632	0.5891	0.2741	0.3944	0.8732	0.8104	0.8539	0.9729	0.8648	0.4585	0.327	0.413	0.4756	0.6641	0.5292	0.2433	0.3663
INC034B09	CG14422	1.67413	1.80862	1.89055	1.39969	1.74442	2.05481	1.36667	1.68879	1.63807	1.33328	2.00559	1.20537	1.81179	1	1.22566	1.62248	0.3174	0.26	0.8161	0.4248	0.1296	0.8091	0.4878	0.544	0.931	0.2039	0.9246	0.3104	0.9849	0.9396	0.5614	0.3383	0.9365	0.5927	0.156	0.9099	0.6467	0.7005	0.9574	0.3029	0.9743	0.4837	0.9951	0.9873	0.7389	0.9581	0.6803	0.3123
INC045A06	CG14427	1.58316	1.36757	1.11848	1	1.29901	1.56033	1.31751	1.56644	2.11602	1.69831	1.98138	1.18418	1.53728	1.30731	1.25703	1.01215	0.7366	0.8365	0.9081	0.7246	0.5159	0.6947	0.5144	0.1553	0.3684	0.3039	0.801	0.5363	0.7079	0.7862	0.9078	0.7633	0.8511	0.5564	0.2485	0.5398	0.3133	0.0531	0.2118	0.1916	0.6856	0.3309	0.5664	0.6486	0.8621	0.6599	0.3278	0.1457
INC023B07	CG14435	1.55796	1.40787	1.44441	1.35171	1.52257	1.54091	1.60762	1.67695	1.23629	1.31203	1	1.57712	1.34839	1.69795	1.45949	1.16439	0.8158	0.7192	0.873	0.5711	0.5279	0.4124	0.2665	0.9569	0.9489	0.9956	0.4732	0.877	0.2806	0.6942	0.9746	0.3834	0.6552	0.2339	0.16	0.1436	0.0762	0.8628	0.7176	0.989	0.1736	0.6574	0.0643	0.3695	0.954	0.7482	0.345	0.3015
INC123D12	CG1444	1.29044	1.86502	1.43748	1.29749	1.73244	1.45344	1	1.40087	1.70614	1.80723	1.32532	1.46275	1.76822	1.7101	1.77082	1.68543	0.0003	0.1837	0.4634	0.0089	0.155	0.9769	0.2056	0.0107	0.0021	0.4171	0.1382	0.0031	0.0123	0.0043	0.0142	0.9983	0.9979	0.7589	0.9964	1	0.9962	0.7785	0.5951	0.993	0.9765	0.6715	0.7602	0.6937	0.821	0.8466	0.0492	0.4705
INC053A04	CG14441	1.44073	1.2602	1.4506	1.19742	1.22787	1.332	1.29219	1.30627	1.14739	1.09981	1	1.24978	1.05548	1.17276	1.10491	1.05039	0.8077	0.4798	0.8489	0.8244	0.673	0.7387	0.7129	0.883	0.9659	0.9527	0.7923	0.9655	0.8739	0.9463	0.9533	0.14	0.6318	0.5737	0.3234	0.4451	0.4107	0.7061	0.7898	0.8604	0.519	0.8573	0.6641	0.8245	0.867	0.8982	0.8428	0.6981
INC087A09	CG14442	1.38589	1.22602	1.49863	1.29011	1.38331	1.54587	1.62867	1.38933	1.13488	1.21831	1	1.39485	1.02991	1.97826	1.14428	1.22404	0.7917	0.3203	0.661	0.5	0.243	0.1705	0.4992	0.8521	0.8514	0.9152	0.494	0.9711	0.0326	0.8667	0.7487	0.0591	0.3531	0.2045	0.0291	0.0542	0.2314	0.6623	0.5154	0.8163	0.2434	0.8799	0.0027	0.6884	0.5057	0.8844	0.717	0.4464
INC036C01	CG14446	1.39357	1.2432	1.3023	1.18712	1.17399	1.40921	1.34077	1.4115	1.32652	1.06425	1	1.34779	1.17153	1.2714	1.28413	1.20283	0.7876	0.6436	0.8238	0.8458	0.4785	0.5856	0.4692	0.6114	0.9772	0.9501	0.5713	0.8767	0.7004	0.6901	0.807	0.3477	0.6318	0.6578	0.1457	0.3226	0.2122	0.3509	0.833	0.8665	0.3152	0.6504	0.4537	0.4016	0.5993	0.7523	0.7453	0.3088
INC036D01	CG14448	1.32117	1.31937	1.32894	1.17048	1.25946	1.1559	1.17757	1.01485	1.42915	1.07849	1.75101	1	1.54747	1.13055	1.03988	1.2953	0.4919	0.4775	0.8266	0.6521	0.8689	0.8108	0.989	0.275	0.9668	0.027	0.98	0.1042	0.8729	0.9708	0.5648	0.4628	0.8933	0.6935	0.9362	0.8418	0.9925	0.2344	0.9334	0.0154	0.9894	0.0848	0.9056	0.992	0.5743	0.928	0.7074	0.9013
INC054C07	CG14459	1.09904	1.05828	1.12265	1.17688	1.08791	1.09654	1.17171	1.16798	1.12877	1	1.01382	1.08497	1.0475	1.12901	1.12956	1.08937	0.7004	0.403	0.1684	0.5502	0.5134	0.2154	0.1951	0.356	0.9336	0.8004	0.5494	0.7528	0.3526	0.3539	0.5479	0.1585	0.0423	0.3314	0.2559	0.0922	0.0952	0.1882	0.7701	0.6905	0.3696	0.5645	0.1889	0.153	0.3363	0.1936	0.6677	0.627
INC009D03	CG1447	1.15507	1.52121	1.37839	1.22916	1.48248	1.73963	1.14392	1.16003	1.27352	1.64913	1.33628	1.09946	1.73738	1	1.03031	1.14135	0.0395	0.1965	0.3902	0.0922	0.0169	0.5219	0.4965	0.3185	0.0447	0.268	0.5975	0.0245	0.7578	0.7342	0.5246	0.7233	0.8908	0.5533	0.1737	0.9345	0.9433	0.8228	0.362	0.7313	0.9322	0.2357	0.9784	0.9908	0.9515	0.7566	0.3526	0.1097
INC099G12	CG14472	1.63798	1.53224	1.70727	1.7725	1.56872	1.45268	1.32517	1.88845	1.44074	1.884	1.16166	1	1.11714	1.15551	1.51889	1.29304	0.6617	0.4235	0.3606	0.582	0.7276	0.8218	0.2072	0.7242	0.2978	0.9165	0.961	0.9603	0.9311	0.6506	0.8687	0.2882	0.2139	0.4221	0.632	0.7417	0.1203	0.6096	0.2004	0.8744	0.9419	0.948	0.8931	0.5241	0.8166	0.4116	0.6593	0.7701
INC100A06	CG14476	1.44076	1.19766	1.40853	1.22451	1.07049	1.12765	1.08094	1.31272	1	1.33381	1.1419	1.05296	1.09396	1.05795	1.42978	1.32352	0.9026	0.5512	0.8305	0.951	0.9379	0.9558	0.7521	0.9846	0.7366	0.8894	0.9757	0.9532	0.9699	0.5185	0.6999	0.1346	0.4401	0.7682	0.6794	0.7541	0.2701	0.8703	0.2484	0.5956	0.7998	0.7176	0.7976	0.0865	0.2527	0.7786	0.93	0.8876
INC094E05	CG14478	1.85218	1.5189	1.43214	1.5541	1.7841	1.28037	1.22458	1.5164	1.3976	1.07225	1.09961	1.16956	1.4161	1	1.44388	1.21829	0.8764	0.8669	0.7712	0.5582	0.9627	0.9569	0.8353	0.8849	0.9932	0.9618	0.9452	0.9033	0.9917	0.8791	0.9667	0.6368	0.451	0.2219	0.8731	0.8231	0.5038	0.6514	0.9522	0.8887	0.8362	0.6436	0.9558	0.625	0.8603	0.3114	0.1695	0.7084
INC100B01	CG14478	1.31019	1.08729	1.1739	1.07519	1.09101	1	1.32311	1.27276	1.2371	1.04665	1.00502	1.10547	1.0389	1.29292	1.05249	1.1117	0.8944	0.7259	0.8668	0.8328	0.9392	0.4737	0.5729	0.621	0.9484	0.9001	0.8074	0.9302	0.5216	0.8928	0.8048	0.2575	0.5391	0.4906	0.7737	0.0969	0.1448	0.211	0.5961	0.6489	0.4671	0.6212	0.1478	0.6015	0.4454	0.7811	0.6773	0.8563
INC150F06	CG14483	1.38078	1	1.55414	1.41726	1.12539	1.03155	1.08497	1.54665	1.834	1.42046	1.15329	1.27425	1.62586	1.09437	1.12962	1.73351	0.7856	0.3918	0.4716	0.6651	0.7591	0.7003	0.3672	0.2056	0.4464	0.6658	0.5817	0.3163	0.7136	0.6952	0.2606	0.0616	0.1105	0.3241	0.4242	0.4117	0.081	0.0126	0.1297	0.3181	0.1904	0.0374	0.37	0.2693	0.0164	0.6597	0.8014	0.905
INC153H12	CG14494	1.28448	1.09989	1.17105	1.18031	1.18908	1.19817	1.21205	1.24663	1.11005	1.19295	1	1.20129	1.08424	1.12864	1.09879	1.02296	0.9701	0.8364	0.8485	0.8275	0.8004	0.7363	0.6536	0.9473	0.8658	0.9915	0.7745	0.9818	0.9234	0.9597	0.9953	0.1782	0.154	0.1286	0.0798	0.1235	0.0636	0.457	0.1613	0.835	0.1298	0.5686	0.3806	0.5006	0.8202	0.464	0.4203	0.381
INC102D07	CG14496	1.33953	1.14106	1.21156	1.20152	1.21103	1.18946	1.23103	1.33993	1.17652	1.13624	1	1.25076	1.00609	1.24192	1.12104	1.11709	0.9766	0.8458	0.8912	0.8669	0.9219	0.8078	0.4885	0.9269	0.9887	0.9971	0.7604	0.9998	0.7917	0.9742	0.9761	0.2109	0.2688	0.213	0.2716	0.1964	0.0311	0.3585	0.5344	0.8871	0.1417	0.9222	0.1831	0.5878	0.6283	0.564	0.5041	0.591
[truncated: 3,940 more rows]
[truncated: 93 more columns]
