# Supplementary material for: Gene expression variation in African and European populations of Drosophila melanogaster
Source: Genome Biol. 2008 Jan 21;9(1):R12. doi: 10.1186/gb-2008-9-1-r12 (PMC2395247; doi:10.1186/gb-2008-9-1-r12)
Supplement: Additional data file 4 — The table includes relative expression levels, P-values and over-represented GO categories. [file gb-2008-9-1-r12-S4.txt]

Unique ID: Identifier of the spot on the array
CG Number: CG identifier of the gene
Gene Name: Name of the gene
Europe, Africa: Relative expression levels in Europe and Africa
P(Euro>Afro), P(Afro>Euro): P values for the tests for differential expression
Chromosome: Chromosomal location of the gene
Over-represented GO: Gene ontology terms found to be over-represented in the list
Unique ID	CG Number	Gene Name	Europe	Africa	P(Euro>Afro)	P(Afro>Euro)	Chromsome	Over-represented GO
INC118A02	CG8453	Cyp6g1	4.3501	1	1	0	2R	GO:0016491
INC067C10	CG9509	CG9509	2.31118	1	1	0	X	GO:0016491
INC071G07	CG10097	CG10097	1.85323	1	0.9998	0.0002	3R
INC022G08	CG10095	dpr15	1.80268	1	0.9999	0.0001	3R
INC075G06	CG10120	Men	1.76235	1	0.9999	0.0001	3R	GO:0005975, GO:0016491
INC111G04	CG11218	Obp56d	1.67893	1	1	0	2R
INC149B06	CG15036	CG15036	1.59457	1	0.9999	0.0001	X
INC042C06	CG32684	?-Man-I	1.5599	1	0.9999	0.0001	X	GO:0005975
INC031G12	CG18135	CG18135	1.51802	1	0.9997	0.0003	3L	GO:0005975
INC157E04	CG13183	CG13183	1.50698	1	0.9981	0.0019	2R
INC038F08	CG18135	CG18135	1.4987	1	0.9997	0.0003	3L	GO:0005975
INC147B05	CG33272	CG33272	1.49799	1	0.9984	0.0016	3L
INC088G01	CG32372	CG32372	1.49086	1	0.9985	0.0015	3L
INC076A03	CG18345	trpl	1.48098	1	0.999	0.001	2R
INC067E02	CG9511	CG9511	1.46119	1	1	0	2L
INC043G05	CG9280	Glt	1.4556	1	0.9996	0.0004	2L
INC025B09	CG11804	ced-6	1.4208	1	0.9997	0.0003	2R
INC014C05	CG3943	kraken	1.41341	1	0.9997	0.0003	2L
INC088F12	CG1865	Spn43Ab	1.41236	1	1	0	2R
INC038E10	CG5154	Idgf5	1.40683	1	0.999	0.001	2R	GO:0005975
INC048A01	CG31358	CG31358	1.40253	1	0.9991	0.0009	3R
INC133C12	CG33271	CG33271	1.3903	1	0.9984	0.0016	3L
INC021B03	CG10345	CG10345	1.36313	1	0.9993	0.0007	3R
INC027H10	CG7052	TepII	1.35064	1	1	0	2L
INC012B01	CG1468	CG1468	1.34959	1	1	0	X
INC076B02	CG16953	CG16953	1.34161	1	0.9995	0.0005	3R
INC016E08	CG12703	CG12703	1.33941	1	1	0	X
INC040B03	CG3523	CG3523	1.33785	1	1	0	2L	GO:0032787, GO:0006631, GO:0016491
INC096H05	CG5210	Chit	1.32139	1	1	0	2R	GO:0005975
INC014F11	CG3050	Cyp6d5	1.32122	1	0.9998	0.0002	3R	GO:0016491
INC107C12	CG5315	CG5315	1.31766	1	0.9983	0.0017	3R	GO:0032787, GO:0006631
INC120F06	CG12304	CG12304	1.31279	1	0.9998	0.0002	3L
INC044B07	CG5877	CG5877	1.30499	1	0.9988	0.0012	X
INC129C05	CG31764	vir-1	1.29978	1	0.9987	0.0013	2L
INC050B04	CG17836	CG17836	1.29969	1	1	0	3R
INC091H03	CG12262	CG12262	1.28959	1	0.9997	0.0003	3L	GO:0032787, GO:0006631, GO:0016491
INC039G03	CG4264	Hsc70-4	1.28081	1	0.9999	0.0001	3R
INC106F02	CG14648	CG14648	1.26615	1	0.9998	0.0002	3R
INC112H07	CG10146	AttA	1.26569	1	0.9999	0.0001	2R
INC033B07	CG4389	CG4389	1.26439	1	0.9988	0.0012	2L	GO:0032787, GO:0006631, GO:0016491
INC002C07	CG14629	CG14629	1.25761	1	0.9986	0.0014	X
INC081H08	CG13091	CG13091	1.2569	1	0.999	0.001	2L
INC011F09	CG6718	CG6718	1.25498	1	0.9982	0.0018	3L
INC099B04	CG1106	Gel	1.24556	1	0.9996	0.0004	3R	GO:0015629, GO:0005884
INC012F09	CG6953	fat-spondin	1.24555	1	0.9997	0.0003	2R
INC075H01	CG3308	CG3308	1.24484	1	0.9999	0.0001	3R
INC067B02	CG8913	Irc	1.24478	1	0.9998	0.0002	3R	GO:0016491
INC010B02	CG14224	CG14224	1.24242	1	0.9997	0.0003	X	GO:0016491
INC076B05	CG5119	pAbp	1.24229	1	0.9986	0.0014	2R
INC065D06	CG4475	Idgf2	1.24177	1	0.9983	0.0017	2L	GO:0005975
INC011F10	CG8639	Cirl	1.23991	1	0.9983	0.0017	2R
INC104A11	CG1106	Gel	1.23968	1	0.9996	0.0004	3R	GO:0015629, GO:0005884
INC027F09	CG10033	for	1.23702	1	0.9989	0.0011	2L
INC086H09	CG5393	apt	1.23668	1	0.9982	0.0018	2R
INC045H01	CG7176	Idh	1.23524	1	0.9988	0.0012	3L	GO:0004448, GO:0016491
INC021B09	CG11763	micr	1.22987	1	0.9991	0.0009	2R
INC112G07	CG12070	Sap-r	1.2253	1	1	0	3R
INC006F05	CG1554	RpII215	1.22508	1	0.9986	0.0014	X
INC057D04	CG1483	Map205	1.22111	1	0.9982	0.0018	3R
INC011E03	CG9429	Crc	1.22067	1	0.9991	0.0009	3R
INC004G09	CG1146	CG1146	1.21934	1	0.9999	0.0001	3L
INC036G11	CG11567	Cpr	1.21576	1	0.9991	0.0009	2L	GO:0016491
INC010B12	CG8983	ERp60	1.20872	1	0.9997	0.0003	2R
INC084F10	CG7470	CG7470	1.19652	1	0.9982	0.0018	3L	GO:0016491
INC020H09	CG17246	Scs-fp	1.18911	1	0.9997	0.0003	2R	GO:0005975, GO:0016491
INC045G08	CG7176	Idh	1.18493	1	0.9983	0.0017	3L	GO:0004448, GO:0016491
INC090H12	CG11395	CG11395	1.17499	1	0.9995	0.0005	2R
INC030D09	CG2727	emp	1.17062	1	0.9992	0.0008	2R
INC038E05	CG8430	Got1	1.15451	1	0.9998	0.0002	2R
INC029A10	CG5386	CG5386	1.15141	1	0.9993	0.0007	3R
INC039D09	CG18815	CG18815	1.15006	1	0.9998	0.0002	3L	GO:0032787, GO:0006631
INC128G08	CG17292	CG17292	1.13875	1	0.9997	0.0003	2L
INC128H07	CG31893	Peritrophin-15b	1.12682	1	0.9987	0.0013	2L	GO:0005975
INC039F02	CG1522	cac	1.11196	1	0.9986	0.0014	X
INC106H11	CG32245	CG32245	1.09463	1	0.9982	0.0018	3L
INC002F07	CG5580	sbb	1.08399	1	0.9998	0.0002	2R
INC107H04	CG3805	CG3805	1	1.09527	0.0003	0.9997	2L
INC045F08	CG5683	Aef1	1	1.10672	0.0002	0.9998	3L
CONv04D18	CG4027	Act5C	1	1.14716	0.0016	0.9984	X	GO:0015629, GO:0005884, GO:0005200
INC099H02	CG13908	CG13908	1	1.14852	0.0001	0.9999	3L
INC024H11	CG5028	CG5028	1	1.15546	0.0015	0.9985	3R	GO:0005975, GO:0016491, GO:0004448
INC108F12	CG15316	CG15316	1	1.15725	0.0007	0.9993	X
CONv04A20	CG4027	Act5C	1	1.15963	0.0019	0.9981	X	GO:0015629, GO:0005884, GO:0005200
CONv04C16	CG4027	Act5C	1	1.16761	0.0012	0.9988	X	GO:0015629, GO:0005884, GO:0005200
INC028F03	CG5623	CG5623	1	1.16983	0.0014	0.9986	3R
INC155A04	CG4000	CG4000	1	1.17394	0.0006	0.9994	3R
INC117B09	CG6803	Zeelin1	1	1.1799	0.0006	0.9994	3R
INC040E01	CG9214	Tob	1	1.18446	0.001	0.999	X
CONv04D16	CG4027	Act5C	1	1.18648	0.0003	0.9997	X	GO:0015629, GO:0005884, GO:0005200
CONv04D20	CG4027	Act5C	1	1.18682	0.0003	0.9997	X	GO:0015629, GO:0005884, GO:0005200
INC156D04	CG32130	stv	1	1.1869	0.0007	0.9993	3L
INC136F11	CG10039	CG10039	1	1.19359	0.0012	0.9988	2L
INC005F02	CG4626	fz4	1	1.19753	0.0008	0.9992	X
INC101G04	CG12233	l(1)G0156	1	1.20162	0.0014	0.9986	X	GO:0005975, GO:0004448, GO:0016491
INC153F05	CG18290	Act87E	1	1.21084	0.001	0.999	3R	GO:0015629, GO:0005884, GO:0005200
INC054H10	CG12278	CG12278	1	1.22676	0.0008	0.9992	3R
INC104B05	CG2258	CG2258	1	1.23721	0.0001	0.9999	X
INC108D02	CG31072	Lerp	1	1.24204	0	1	3R
INC013F10	CG8210	Vha14	1	1.24218	0.0019	0.9981	2R
INC022D08	CG1793	MED26	1	1.24392	0.001	0.999	4
INC026B01	CG11303	TM4SF	1	1.24496	0.0013	0.9987	2R
INC006E09	CG1572	CG1572	1	1.24549	0.0009	0.9991	X
INC135H11	CG4412	ATPsyn-Cf6	1	1.24936	0.0013	0.9987	3R
INC017F07	CG3127	Pgk	1	1.25166	0.0017	0.9983	2L	GO:0005975
INC044F01	CG7390	smp-30	1	1.27027	0.0008	0.9992	3R
INC027H05	CG13047	CG13047	1	1.27925	0.001	0.999	3L
INC012F11	CG6163	CG6163	1	1.2936	0	1	3L
INC113B09	CG3140	Adk2	1	1.29716	0.0002	0.9998	2R
INC012H01	CG6544	fau	1	1.29768	0.0016	0.9984	3R
INC112F07	CG4533	l(2)efl	1	1.2988	0.0002	0.9998	2R
INC029G05	CG3606	caz	1	1.31244	0.0006	0.9994	X
INC143B10	CG11765	Prx2540-2	1	1.31983	0.0017	0.9983	2R	GO:0016491
INC098B09	CG10597	CG10597	1	1.31993	0.0002	0.9998	X
INC017A01	CG33254	CG33254	1	1.32072	0.0001	0.9999	X
INC153B02	CG9032	sun	1	1.32472	0.0008	0.9992	X
INC014B05	CG9973	CG9973	1	1.32887	0.0011	0.9989	3L
INC143D02	CG6579	CG6579	1	1.33868	0.0002	0.9998	2L
INC071D04	CG1674	CG1674	1	1.34594	0.0008	0.9992	4
INC029H09	CG33306	CG33306	1	1.35354	0.0001	0.9999	2L
INC062H06	CG2017	CG2017	1	1.35787	0	1	3R
INC080B11	CG14419	CG14419	1	1.36151	0	1	X
INC025E10	CG4843	Tm2	1	1.36769	0	1	3R
INC089F12	CG16944	sesB	1	1.37149	0.0007	0.9993	X
INC130D07	CG13375	CG13375	1	1.38215	0	1	X
INC027G08	CG4795	Cpn	1	1.39238	0.0016	0.9984	3R
INC074G02	CG7409	CG7409	1	1.40235	0.0006	0.9994	3L
INC006G08	CG6457	yip7	1	1.40354	0.0018	0.9982	3L
INC092E04	CG7953	CG7953	1	1.41139	0.0012	0.9988	2L
INC117B04	CG6803	Zeelin1	1	1.41915	0.0009	0.9991	3R
INC100G02	CG32030	CG32030	1	1.43191	0.001	0.999	3L
INC088E12	CG5144	CG5144	1	1.43906	0	1	3L
INC151F04	CG7266	Eip71CD	1	1.45751	0.0019	0.9981	3L	GO:0016491
INC115H12	CG5177	CG5177	1	1.46238	0	1	2L	GO:0005975
INC015G10	CG12408	TpnC4	1	1.46547	0.0013	0.9987	2R
INC109F03	CG4898	Tm1	1	1.46565	0.0005	0.9995	3R
INC003H08	CG33138	CG33138	1	1.46815	0.0005	0.9995	2R	GO:0005975
INC065C05	CG4734	CG4734	1	1.47045	0.0004	0.9996	2R
INC156D03	CG7478	Act79B	1	1.49461	0	1	3L	GO:0015629, GO:0005884, GO:0005200
INC039G01	CG32031	Argk	1	1.49847	0.0005	0.9995	3L
INC037H12	CG3724	Pgd	1	1.50121	0.0002	0.9998	X	GO:0005975, GO:0032787, GO:0016491
INC017H12	CG13057	retinin	1	1.50576	0.0011	0.9989	3L
INC115A09	CG5402	CG5402	1	1.53048	0	1	3R
INC082D04	CG8137	Spn2	1	1.53315	0	1	2L
INC136F09	CG10842	Cyp4p1	1	1.54584	0.0004	0.9996	2R	GO:0016491
INC019F01	CG7445	fln	1	1.55278	0.0001	0.9999	3L	GO:0015629
INC075D09	CG7916	CG7916	1	1.56226	0.0004	0.9996	2L
INC014E10	CG9676	CG9676	1	1.56423	0.0008	0.9992	X
INC035D05	CG2184	Mlc2	1	1.57217	0	1	3R	GO:0015629
INC122G11	CG5596	Mlc1	1	1.5969	0.0001	0.9999	3R	GO:0015629
INC020D01	CG10912	CG10912	1	1.62241	0.0001	0.9999	2R
INC112C12	CG9441	Pu	1	1.64865	0.0009	0.9991	2R
INC044H01	CG8997	CG8997	1	1.67068	0	1	2L
INC057A05	CG4123	Mipp1	1	1.83166	0.0002	0.9998	3L
INC155G06	CG8661	CG8661	1	1.83578	0.0007	0.9993	X
INC026C04	CG13061	Nplp3	1	1.84938	0.0017	0.9983	3L
INC107F03	CG17820	fit	1	1.92292	0	1	3R
INC125A09	CG2981	TpnC41C	1	2.11006	0.0001	0.9999	2R
INC016E09	CG3301	CG3301	1	2.244	0	1	3R	GO:0016491
INC115H09	CG5178	Act88F	1	2.9166	0	1	3R	GO:0015629, GO:0005884, GO:0005200
INC012F04	CG7203	CG7203	1	5.31674	0	1	2L
INC010H12	CG7214	CG7214	1	5.36146	0	1	2L
